# Supplementary material for: Quantitative analysis of intermolecular interactions in orthorhombic rubrene
Source: IUCrJ. 2015 Aug 14;2(Pt 5):563–74. doi: 10.1107/S2052252515012130 (PMC4547824; doi:10.1107/S2052252515012130)
Supplement: Supplementary file 2 [file m-02-00563-rubrene_20Ksup2.hkl]

data_rubrene_20K

loop_                                                                           
 _refln_index_h                                                                 
 _refln_index_k                                                                 
 _refln_index_l 
 _refln_observed_status                                                                
 _refln_F_squared_calc                                                          
 _refln_F_squared_meas                                                          
 _refln_F_squared_sigma                                                         
 
#RUBRENE      F^2        NDAT    6                                                                   
    0   0   2  1    2502.760      53.910
    0   0   4  1    1955.910      42.320
    0   0   6  1     719.650      15.970
    0   0   8  1     449.460      10.200
    0   0  10  1     656.000      15.590
    0   0  12  1      19.670       0.470
    0   0  14  1      62.580       1.420
    0   0  16  1      87.570       1.970
    0   0  18  1      65.940       1.510
    0   0  20  1      39.870       0.970
    0   0  22  1     220.000       4.940
    0   0  24  1      -0.080       0.640
    0   0  26  1      43.200       1.060
    0   0  28  1      28.640       0.750
    0   0  30  1       0.380       0.290
    0   0  32  1       0.510       0.260
    0   0  34  1      16.670       0.560
    0   0  36  1       0.860       0.280
    0   0  38  1       5.990       0.380
    0   0  40  1       7.600       0.400
    0   0  42  1       0.550       0.300
    0   2   0  1      24.990       0.540
    0   2   1  1    1444.330      31.690
    0   2   2  1    3534.080      77.210
    0   2   3  1     473.720      10.470
    0   2   4  1     740.410      16.270
    0   2   5  1       0.080       0.060
    0   2   6  1    2296.100      51.320
    0   2   7  1     721.170      16.270
    0   2   8  1     299.750       6.810
    0   2   9  1       0.170       0.080
    0   2  10  1       0.590       0.090
    0   2  11  1     167.490       3.780
    0   2  12  1      80.890       1.800
    0   2  13  1      23.260       0.530
    0   2  14  1      15.580       0.390
    0   2  15  1      70.050       1.570
    0   2  16  1      85.330       1.910
    0   2  17  1       2.080       0.140
    0   2  18  1      11.670       0.310
    0   2  19  1      33.270       0.790
    0   2  20  1       3.380       0.170
    0   2  21  1       4.870       0.200
    0   2  22  1      68.360       1.560
    0   2  23  1       2.560       0.170
    0   2  24  1       0.370       0.160
    0   2  25  1       0.170       0.160
    0   2  26  1       4.380       0.210
    0   2  27  1       6.320       0.240
    0   2  28  1      70.010       1.640
    0   2  29  1      28.880       0.710
    0   2  30  1       0.450       0.180
    0   2  31  1      10.800       0.330
    0   2  32  1       3.680       0.230
    0   2  33  1       1.780       0.190
    0   2  34  1       0.310       0.190
    0   2  35  1       1.040       0.190
    0   2  36  1       9.450       0.350
    0   2  37  1      12.270       0.390
    0   2  38  1       0.440       0.210
    0   2  39  1       7.500       0.320
    0   2  40  1       4.400       0.300
    0   2  41  1       0.840       0.200
    0   2  42  1       0.140       0.300
    0   4   0  1     181.570       4.130
    0   4   1  1      21.630       0.490
    0   4   2  1      46.710       1.030
    0   4   3  1      12.760       0.300
    0   4   4  1      98.320       2.190
    0   4   5  1      29.940       0.670
    0   4   6  1     163.080       3.690
    0   4   7  1      58.540       1.300
    0   4   8  1      24.400       0.570
    0   4   9  1     294.170       6.910
    0   4  10  1      15.290       0.360
    0   4  11  1      36.590       0.820
    0   4  12  1      20.160       0.470
    0   4  13  1     419.960       9.870
    0   4  14  1       2.350       0.140
    0   4  15  1       8.130       0.240
    0   4  16  1      32.440       0.740
    0   4  17  1      24.170       0.570
    0   4  18  1       4.080       0.180
    0   4  19  1       0.020       0.140
    0   4  20  1      15.360       0.390
    0   4  21  1       3.390       0.190
    0   4  22  1       1.070       0.160
    0   4  23  1       0.850       0.160
    0   4  24  1      29.050       0.700
    0   4  25  1       2.020       0.180
    0   4  26  1       0.210       0.170
    0   4  27  1       0.060       0.170
    0   4  28  1       0.080       0.180
    0   4  29  1      10.230       0.320
    0   4  30  1      -0.020       0.710
    0   4  31  1      27.920       0.720
    0   4  32  1      53.470       1.280
    0   4  33  1      11.060       0.340
    0   4  34  1      57.400       1.390
    0   4  35  1      25.520       0.680
    0   4  36  1       3.270       0.220
    0   4  37  1       3.370       0.230
    0   4  38  1       0.080       0.190
    0   4  39  1       0.560       0.220
    0   4  40  1       0.560       0.200
    0   4  41  1       0.530       0.210
    0   4  42  1       1.930       0.360
    0   6   0  1       3.120       0.150
    0   6   1  1     124.470       2.790
    0   6   2  1       1.010       0.090
    0   6   3  1     563.960      13.080
    0   6   4  1      19.830       0.460
    0   6   5  1      80.120       1.810
    0   6   6  1       0.130       0.100
    0   6   7  1      69.920       1.550
    0   6   8  1      37.190       0.860
    0   6   9  1       0.390       0.110
    0   6  10  1       2.860       0.130
    0   6  11  1      16.560       0.400
    0   6  12  1      13.490       0.340
    0   6  13  1     102.960       2.310
    0   6  14  1      96.750       2.170
    0   6  15  1       6.260       0.200
    0   6  16  1       4.050       0.200
    0   6  17  1      59.140       1.340
    0   6  18  1       0.720       0.150
    0   6  19  1       2.910       0.180
    0   6  20  1      76.230       1.760
    0   6  21  1      65.800       1.540
    0   6  22  1      35.540       0.850
    0   6  23  1       0.200       0.180
    0   6  24  1      16.120       0.450
    0   6  25  1      74.760       1.750
    0   6  26  1      37.450       0.900
    0   6  27  1       0.880       0.190
    0   6  28  1       0.800       0.200
    0   6  29  1       9.260       0.350
    0   6  30  1       8.520       0.290
    0   6  31  1      12.970       0.390
    0   6  32  1       2.600       0.200
    0   6  33  1       0.490       0.190
    0   6  34  1       3.190       0.210
    0   6  35  1      14.270       0.410
    0   6  36  1       1.730       0.230
    0   6  37  1       0.150       0.210
    0   6  38  1       0.600       0.200
    0   6  39  1       0.580       0.200
    0   6  40  1       1.420       0.250
    0   6  41  1       1.320       0.240
    0   8   0  1     352.210       8.580
    0   8   1  1      76.830       1.730
    0   8   2  1     226.580       5.140
    0   8   3  1     168.630       3.780
    0   8   4  1      75.090       1.700
    0   8   5  1      21.100       0.490
    0   8   6  1       6.730       0.220
    0   8   7  1       3.480       0.150
    0   8   8  1      53.270       1.200
    0   8   9  1       0.470       0.130
    0   8  10  1      84.140       1.890
    0   8  11  1      47.330       1.100
    0   8  12  1       2.590       0.150
    0   8  13  1      22.790       0.540
    0   8  14  1      11.180       0.310
    0   8  15  1      12.680       0.330
    0   8  16  1      22.470       0.540
    0   8  17  1       0.360       0.160
    0   8  18  1      22.010       0.660
    0   8  19  1      47.800       1.120
    0   8  20  1       0.200       0.160
    0   8  21  1       0.590       0.170
    0   8  22  1      19.250       0.490
    0   8  23  1      10.750       0.330
    0   8  24  1       9.620       0.330
    0   8  25  1       0.890       0.180
    0   8  26  1       3.760       0.210
    0   8  27  1      10.370       0.360
    0   8  28  1      14.700       0.450
    0   8  29  1       8.800       0.300
    0   8  30  1       2.550       0.200
    0   8  31  1       6.200       0.280
    0   8  32  1       0.620       0.200
    0   8  33  1       1.530       0.290
    0   8  34  1       1.040       0.210
    0   8  35  1      -0.010       0.740
    0   8  36  1       0.420       0.210
    0   8  37  1       1.060       0.210
    0   8  38  1       0.830       0.310
    0   8  39  1       0.420       0.240
    0  10   0  1     153.280       3.720
    0  10   1  1      64.700       1.520
    0  10   2  1      91.680       2.100
    0  10   3  1      32.200       0.740
    0  10   4  1       0.980       0.150
    0  10   5  1      14.390       0.370
    0  10   6  1       9.380       0.260
    0  10   7  1       9.390       0.260
    0  10   8  1       0.190       0.140
    0  10   9  1      11.350       0.300
    0  10  10  1     273.480       6.140
    0  10  11  1      32.540       0.770
    0  10  12  1     318.040       7.150
    0  10  13  1      23.730       0.570
    0  10  14  1      12.100       0.330
    0  10  15  1       8.420       0.270
    0  10  16  1      22.480       0.550
    0  10  17  1      12.240       0.350
    0  10  18  1      11.510       0.330
    0  10  19  1       1.800       0.210
    0  10  20  1       1.620       0.180
    0  10  21  1       0.160       0.170
    0  10  22  1       6.690       0.260
    0  10  23  1       1.050       0.210
    0  10  24  1      17.370       0.460
    0  10  25  1       9.170       0.330
    0  10  26  1       5.840       0.250
    0  10  27  1       0.780       0.180
    0  10  28  1       1.090       0.180
    0  10  29  1       7.530       0.270
    0  10  30  1       4.070       0.240
    0  10  31  1       0.720       0.240
    0  10  32  1       0.470       0.200
    0  10  33  1       0.330       0.210
    0  10  34  1      15.440       0.520
    0  10  35  1       0.930       0.220
    0  10  36  1      -0.070       0.920
    0  10  37  1       2.040       0.310
    0  10  38  1       5.880       0.410
    0  12   0  1       0.660       0.240
    0  12   1  1      17.020       0.430
    0  12   2  1      10.840       0.320
    0  12   3  1      40.100       0.960
    0  12   4  1     125.460       2.850
    0  12   5  1     148.300       3.360
    0  12   6  1      68.220       1.620
    0  12   7  1       9.170       0.270
    0  12   8  1       2.970       0.170
    0  12   9  1       4.060       0.190
    0  12  10  1       0.280       0.160
    0  12  11  1       0.800       0.170
    0  12  12  1       1.450       0.160
    0  12  13  1      14.370       0.390
    0  12  14  1      37.610       0.910
    0  12  15  1       0.480       0.160
    0  12  16  1       1.620       0.170
    0  12  17  1       0.450       0.290
    0  12  18  1      40.420       0.970
    0  12  19  1       0.610       0.180
    0  12  20  1       0.100       0.180
    0  12  21  1       0.500       0.180
    0  12  22  1       4.060       0.240
    0  12  23  1       2.570       0.210
    0  12  24  1       3.250       0.220
    0  12  25  1       2.600       0.220
    0  12  26  1       0.100       0.210
    0  12  27  1      13.970       0.460
    0  12  28  1       5.400       0.250
    0  12  29  1       0.240       0.180
    0  12  30  1       1.570       0.190
    0  12  31  1       0.440       0.190
    0  12  32  1       1.320       0.190
    0  12  33  1       0.490       0.220
    0  12  34  1       6.260       0.260
    0  12  35  1       4.180       0.290
    0  14   0  1       7.470       0.320
    0  14   1  1      63.610       1.480
    0  14   2  1      11.620       0.340
    0  14   3  1       3.880       0.210
    0  14   4  1       1.070       0.170
    0  14   5  1      54.220       1.270
    0  14   6  1      21.800       0.550
    0  14   7  1       5.780       0.260
    0  14   8  1       0.190       0.170
    0  14   9  1       1.500       0.180
    0  14  10  1       2.910       0.180
    0  14  11  1       0.480       0.160
    0  14  12  1       2.520       0.190
    0  14  13  1       8.180       0.270
    0  14  14  1      18.690       0.530
    0  14  15  1       0.040       0.200
    0  14  16  1       6.040       0.250
    0  14  17  1       0.030       0.180
    0  14  18  1       0.270       0.190
    0  14  19  1       5.540       0.230
    0  14  20  1       8.370       0.300
    0  14  21  1      19.640       0.540
    0  14  22  1      18.340       0.500
    0  14  23  1       8.210       0.340
    0  14  24  1      10.740       0.380
    0  14  25  1       8.270       0.390
    0  14  26  1       1.680       0.260
    0  14  27  1       0.850       0.220
    0  14  28  1       0.180       0.210
    0  14  29  1       0.670       0.220
    0  14  30  1       0.130       0.220
    0  14  31  1       1.010       0.220
    0  14  32  1       2.350       0.250
    0  16   0  1       3.050       0.410
    0  16   1  1      23.000       0.590
    0  16   2  1      37.630       0.930
    0  16   3  1      11.950       0.420
    0  16   4  1       8.450       0.340
    0  16   5  1       2.170       0.190
    0  16   6  1       8.160       0.280
    0  16   7  1      12.200       0.410
    0  16   8  1       7.040       0.260
    0  16   9  1      15.880       0.430
    0  16  10  1       0.180       0.170
    0  16  11  1       5.660       0.240
    0  16  12  1       1.290       0.220
    0  16  13  1      37.800       0.990
    0  16  14  1      17.340       0.470
    0  16  15  1      10.150       0.360
    0  16  16  1       1.000       0.170
    0  16  17  1       4.140       0.210
    0  16  18  1       2.800       0.210
    0  16  19  1       1.130       0.260
    0  16  20  1       0.250       0.180
    0  16  21  1       0.790       0.220
    0  16  22  1       2.950       0.240
    0  16  23  1       2.050       0.200
    0  16  24  1       0.210       0.220
    0  16  25  1       0.110       0.170
    0  16  26  1       0.490       0.180
    0  16  27  1       2.760       0.250
    0  16  28  1       0.100       0.330
    0  16  29  1       0.800       0.370
    0  18   0  1      57.470       1.740
    0  18   1  1       0.190       0.210
    0  18   2  1       4.800       0.250
    0  18   3  1       2.600       0.310
    0  18   4  1       0.810       0.180
    0  18   5  1       0.310       0.190
    0  18   6  1       2.200       0.220
    0  18   7  1      10.850       0.360
    0  18   8  1      36.690       0.970
    0  18   9  1       1.470       0.200
    0  18  10  1       7.520       0.340
    0  18  11  1       0.150       0.210
    0  18  12  1       0.370       0.200
    0  18  13  1      -0.160       0.730
    0  18  14  1       2.090       0.220
    0  18  15  1       9.310       0.340
    0  18  16  1       0.130       0.170
    0  18  17  1       3.530       0.220
    0  18  18  1       0.610       0.190
    0  18  19  1       1.490       0.240
    0  18  20  1       1.390       0.230
    0  18  21  1       0.590       0.200
    0  18  22  1       0.110       0.180
    0  18  23  1       0.470       0.230
    0  20   0  1      21.780       0.920
    0  20   1  1       5.180       0.250
    0  20   2  1      11.510       0.630
    0  20   3  1       4.270       0.350
    0  20   4  1       0.150       0.270
    0  20   5  1       0.240       0.180
    0  20   6  1       0.410       0.180
    0  20   7  1       1.090       0.220
    0  20   8  1      -0.040       0.780
    0  20   9  1       0.970       0.210
    0  20  10  1       0.380       0.180
    0  20  11  1       1.330       0.250
    0  20  12  1       0.480       0.210
    0  20  13  1       0.340       0.190
    0  20  14  1       0.120       0.290
    0  20  15  1       0.220       0.240
    0  20  16  1       0.300       0.250
    1   1   1  1     442.030       9.830
    1   1   2  1    2620.660      57.990
    1   1   3  1     597.650      13.230
    1   1   4  1    3333.900      73.820
    1   1   5  1      98.690       2.200
    1   1   6  1      98.350       2.200
    1   1   7  1      20.680       0.460
    1   1   8  1       0.330       0.050
    1   1   9  1      44.150       0.980
    1   1  10  1       0.110       0.060
    1   1  11  1       0.850       0.070
    1   1  12  1      63.460       1.410
    1   1  13  1      51.640       1.150
    1   1  14  1       0.120       0.080
    1   1  15  1      14.780       0.340
    1   1  16  1      48.910       1.100
    1   1  17  1       1.500       0.100
    1   1  18  1       8.210       0.210
    1   1  19  1      82.290       1.850
    1   1  20  1      36.200       0.820
    1   1  21  1      17.730       0.420
    1   1  22  1       0.670       0.120
    1   1  23  1      24.070       0.560
    1   1  24  1       0.900       0.130
    1   1  25  1      14.700       0.370
    1   1  26  1       6.020       0.210
    1   1  27  1      49.980       1.160
    1   1  28  1       0.390       0.150
    1   1  29  1       2.220       0.160
    1   1  30  1       5.490       0.200
    1   1  31  1       2.220       0.150
    1   1  32  1       1.850       0.140
    1   1  33  1       1.860       0.140
    1   1  34  1       2.080       0.150
    1   1  35  1       0.390       0.140
    1   1  36  1       1.240       0.150
    1   1  37  1       0.300       0.150
    1   1  38  1       0.560       0.160
    1   1  39  1       3.290       0.180
    1   1  40  1       0.010       0.150
    1   1  41  1       6.430       0.250
    1   1  42  1       0.270       0.150
    1   3   1  1       0.050       0.040
    1   3   2  1       5.830       0.140
    1   3   3  1      86.370       1.930
    1   3   4  1       2.680       0.070
    1   3   5  1     186.210       4.170
    1   3   6  1     260.820       5.860
    1   3   7  1      67.460       1.500
    1   3   8  1       3.720       0.100
    1   3   9  1      69.000       1.540
    1   3  10  1     100.950       2.240
    1   3  11  1     391.240       8.940
    1   3  12  1     207.710       4.710
    1   3  13  1      68.640       1.530
    1   3  14  1     106.610       2.380
    1   3  15  1      44.730       1.000
    1   3  16  1      43.460       0.980
    1   3  17  1      14.890       0.350
    1   3  18  1       0.340       0.090
    1   3  19  1       3.450       0.130
    1   3  20  1       0.210       0.100
    1   3  21  1      11.250       0.290
    1   3  22  1      15.400       0.370
    1   3  23  1       0.740       0.110
    1   3  24  1       0.480       0.110
    1   3  25  1       0.640       0.120
    1   3  26  1       0.100       0.120
    1   3  27  1       7.880       0.230
    1   3  28  1       4.700       0.170
    1   3  29  1       1.190       0.130
    1   3  30  1       5.720       0.200
    1   3  31  1       0.160       0.140
    1   3  32  1      15.780       0.400
    1   3  33  1      43.910       1.020
    1   3  34  1       0.070       0.130
    1   3  35  1      15.880       0.400
    1   3  36  1      13.240       0.350
    1   3  37  1       1.610       0.170
    1   3  38  1       1.690       0.150
    1   3  39  1       1.130       0.140
    1   3  40  1       0.290       0.140
    1   3  41  1       0.730       0.130
    1   3  42  1       0.240       0.190
    1   5   1  1       0.220       0.050
    1   5   2  1      32.120       0.720
    1   5   3  1     110.410       2.460
    1   5   4  1      79.420       1.770
    1   5   5  1     351.370       8.040
    1   5   6  1      95.600       2.130
    1   5   7  1     270.930       6.190
    1   5   8  1      54.640       1.220
    1   5   9  1      24.940       0.560
    1   5  10  1     108.410       2.410
    1   5  11  1       6.110       0.160
    1   5  12  1       5.570       0.150
    1   5  13  1       1.640       0.090
    1   5  14  1      13.150       0.310
    1   5  15  1       0.260       0.090
    1   5  16  1      42.460       0.960
    1   5  17  1      90.440       2.030
    1   5  18  1       0.040       0.100
    1   5  19  1       7.990       0.220
    1   5  20  1      14.150       0.350
    1   5  21  1       1.100       0.120
    1   5  22  1       0.220       0.130
    1   5  23  1       0.390       0.120
    1   5  24  1       0.020       0.120
    1   5  25  1      10.700       0.280
    1   5  26  1      13.790       0.350
    1   5  27  1      16.840       0.420
    1   5  28  1      19.540       0.470
    1   5  29  1      22.180       0.530
    1   5  30  1      10.990       0.300
    1   5  31  1       1.100       0.140
    1   5  32  1       1.380       0.140
    1   5  33  1       1.750       0.140
    1   5  34  1       1.290       0.140
    1   5  35  1       0.720       0.140
    1   5  36  1       3.280       0.160
    1   5  37  1       1.100       0.140
    1   5  38  1       4.180       0.190
    1   5  39  1       3.080       0.160
    1   5  40  1       1.940       0.160
    1   5  41  1       1.730       0.210
    1   7   1  1     647.350      14.760
    1   7   2  1     148.330       3.320
    1   7   3  1      18.200       0.420
    1   7   4  1     164.260       3.680
    1   7   5  1      12.970       0.300
    1   7   6  1      87.310       1.950
    1   7   7  1       3.120       0.110
    1   7   8  1       9.330       0.230
    1   7   9  1      51.210       1.150
    1   7  10  1      26.140       0.600
    1   7  11  1       3.020       0.130
    1   7  12  1       0.790       0.090
    1   7  13  1      36.620       0.830
    1   7  14  1       1.240       0.100
    1   7  15  1      28.440       0.650
    1   7  16  1       0.600       0.110
    1   7  17  1       3.180       0.130
    1   7  18  1       0.410       0.110
    1   7  19  1       6.060       0.180
    1   7  20  1      27.130       0.630
    1   7  21  1      37.690       0.870
    1   7  22  1       1.430       0.130
    1   7  23  1      73.730       1.690
    1   7  24  1      40.160       0.930
    1   7  25  1       0.310       0.130
    1   7  26  1       2.160       0.140
    1   7  27  1       0.260       0.140
    1   7  28  1       1.000       0.140
    1   7  29  1       0.720       0.140
    1   7  30  1       3.890       0.160
    1   7  31  1       5.030       0.180
    1   7  32  1       2.410       0.150
    1   7  33  1       0.040       0.140
    1   7  34  1       0.250       0.140
    1   7  35  1       0.700       0.140
    1   7  36  1       0.700       0.140
    1   7  37  1       0.290       0.140
    1   7  38  1       0.580       0.140
    1   7  39  1       1.500       0.150
    1   7  40  1      -0.090       0.830
    1   9   1  1       5.330       0.150
    1   9   2  1     216.620       4.860
    1   9   3  1       0.360       0.100
    1   9   4  1       0.290       0.080
    1   9   5  1       0.800       0.090
    1   9   6  1      78.750       1.760
    1   9   7  1      81.410       1.830
    1   9   8  1     209.340       4.680
    1   9   9  1      29.040       0.670
    1   9  10  1       5.290       0.160
    1   9  11  1      15.640       0.370
    1   9  12  1      21.290       0.490
    1   9  13  1       8.410       0.220
    1   9  14  1      33.570       0.770
    1   9  15  1      69.220       1.570
    1   9  16  1      16.530       0.400
    1   9  17  1       0.260       0.110
    1   9  18  1      20.610       0.490
    1   9  19  1       2.470       0.140
    1   9  20  1       0.930       0.120
    1   9  21  1       1.710       0.130
    1   9  22  1       0.270       0.120
    1   9  23  1      -0.020       0.670
    1   9  24  1       0.580       0.130
    1   9  25  1      -0.020       0.690
    1   9  26  1      20.260       0.510
    1   9  27  1       3.030       0.160
    1   9  28  1       0.320       0.130
    1   9  29  1       8.670       0.250
    1   9  30  1       8.790       0.260
    1   9  31  1       3.970       0.180
    1   9  32  1       0.290       0.130
    1   9  33  1       0.470       0.140
    1   9  34  1       0.180       0.150
    1   9  35  1       0.350       0.140
    1   9  36  1       1.770       0.150
    1   9  37  1       1.920       0.170
    1   9  38  1       8.830       0.290
    1   9  39  1       0.680       0.190
    1  11   1  1      20.060       0.470
    1  11   2  1       7.910       0.210
    1  11   3  1       2.940       0.130
    1  11   4  1      12.020       0.300
    1  11   5  1       0.100       0.110
    1  11   6  1      22.970       0.530
    1  11   7  1      78.850       1.780
    1  11   8  1      40.130       0.910
    1  11   9  1     118.790       2.680
    1  11  10  1      49.760       1.130
    1  11  11  1       5.070       0.160
    1  11  12  1       2.140       0.130
    1  11  13  1       1.340       0.120
    1  11  14  1      35.850       0.840
    1  11  15  1      16.700       0.400
    1  11  16  1       8.110       0.230
    1  11  17  1       6.020       0.190
    1  11  18  1       1.320       0.130
    1  11  19  1       0.760       0.120
    1  11  20  1       6.030       0.190
    1  11  21  1       6.760       0.220
    1  11  22  1       0.220       0.120
    1  11  23  1       0.190       0.130
    1  11  24  1       0.230       0.150
    1  11  25  1       0.320       0.140
    1  11  26  1       0.290       0.130
    1  11  27  1       0.730       0.130
    1  11  28  1       6.590       0.220
    1  11  29  1       1.240       0.130
    1  11  30  1       0.450       0.130
    1  11  31  1      13.600       0.370
    1  11  32  1       5.320       0.210
    1  11  33  1       0.940       0.140
    1  11  34  1       1.660       0.150
    1  11  35  1       0.670       0.170
    1  11  36  1       2.330       0.180
    1  13   1  1      36.190       0.850
    1  13   2  1      62.670       1.430
    1  13   3  1      17.720       0.430
    1  13   4  1       9.620       0.250
    1  13   5  1       5.550       0.180
    1  13   6  1       1.070       0.110
    1  13   7  1       0.020       0.110
    1  13   8  1       9.300       0.240
    1  13   9  1       5.480       0.170
    1  13  10  1      21.780       0.520
    1  13  11  1       1.590       0.120
    1  13  12  1       3.480       0.150
    1  13  13  1       1.530       0.120
    1  13  14  1       1.090       0.130
    1  13  15  1       5.240       0.180
    1  13  16  1       0.320       0.120
    1  13  17  1       0.240       0.120
    1  13  18  1       7.100       0.210
    1  13  19  1       1.340       0.130
    1  13  20  1       6.110       0.200
    1  13  21  1       7.000       0.210
    1  13  22  1       7.840       0.240
    1  13  23  1      13.170       0.360
    1  13  24  1      17.240       0.450
    1  13  25  1       4.980       0.190
    1  13  26  1       8.650       0.270
    1  13  27  1       2.270       0.170
    1  13  28  1       0.340       0.140
    1  13  29  1       0.320       0.140
    1  13  30  1       2.360       0.150
    1  13  31  1       0.460       0.130
    1  13  32  1       1.200       0.130
    1  13  33  1       0.420       0.140
    1  13  34  1       1.350       0.230
    1  15   1  1       5.090       0.180
    1  15   2  1       0.620       0.120
    1  15   3  1       6.570       0.210
    1  15   4  1       7.570       0.230
    1  15   5  1       8.830       0.250
    1  15   6  1       1.090       0.130
    1  15   7  1       0.130       0.120
    1  15   8  1       2.530       0.140
    1  15   9  1       4.390       0.190
    1  15  10  1       3.260       0.150
    1  15  11  1       0.210       0.120
    1  15  12  1       3.900       0.160
    1  15  13  1      -0.180       0.640
    1  15  14  1       0.240       0.120
    1  15  15  1       4.730       0.180
    1  15  16  1       1.410       0.130
    1  15  17  1      29.050       0.700
    1  15  18  1      14.800       0.390
    1  15  19  1       2.060       0.140
    1  15  20  1       0.280       0.130
    1  15  21  1       2.470       0.150
    1  15  22  1       4.310       0.180
    1  15  23  1       0.390       0.130
    1  15  24  1       0.130       0.130
    1  15  25  1       0.290       0.150
    1  15  26  1       2.780       0.160
    1  15  27  1       0.990       0.130
    1  15  28  1       5.840       0.210
    1  15  29  1       5.120       0.200
    1  15  30  1       0.130       0.190
    1  15  31  1       0.250       0.280
    1  17   1  1       0.080       0.130
    1  17   2  1       7.180       0.230
    1  17   3  1      -0.190       0.730
    1  17   4  1       6.370       0.200
    1  17   5  1       1.150       0.130
    1  17   6  1       7.860       0.230
    1  17   7  1       0.600       0.130
    1  17   8  1       0.760       0.130
    1  17   9  1       6.770       0.220
    1  17  10  1       6.680       0.230
    1  17  11  1      50.620       1.180
    1  17  12  1       0.500       0.120
    1  17  13  1       2.890       0.160
    1  17  14  1       2.160       0.150
    1  17  15  1       3.050       0.190
    1  17  16  1       0.110       0.120
    1  17  17  1      -0.160       0.680
    1  17  18  1       0.150       0.120
    1  17  19  1       0.780       0.130
    1  17  20  1       0.360       0.130
    1  17  21  1       0.520       0.130
    1  17  22  1       0.530       0.130
    1  17  23  1       2.210       0.150
    1  17  24  1       0.960       0.130
    1  17  25  1       0.380       0.140
    1  17  26  1       0.830       0.150
    1  19   1  1       4.870       0.190
    1  19   2  1       2.460       0.160
    1  19   3  1       6.330       0.260
    1  19   4  1      23.710       0.580
    1  19   5  1       8.570       0.260
    1  19   6  1       3.020       0.160
    1  19   7  1       0.280       0.130
    1  19   8  1       0.270       0.130
    1  19   9  1       1.340       0.150
    1  19  10  1       0.960       0.140
    1  19  11  1       0.840       0.130
    1  19  12  1       0.960       0.130
    1  19  13  1       1.480       0.140
    1  19  14  1       0.410       0.160
    1  19  15  1       0.280       0.130
    1  19  16  1       0.740       0.140
    1  19  17  1       3.270       0.160
    1  19  18  1       0.930       0.140
    1  19  19  1       2.850       0.210
    1  19  20  1       0.970       0.210
    1  21   1  1       0.790       0.130
    1  21   2  1       2.890       0.200
    1  21   3  1       9.410       0.330
    1  21   4  1       0.150       0.130
    1  21   5  1       0.190       0.130
    1  21   6  1       0.220       0.160
    1  21   7  1       2.240       0.190
    1  21   8  1       0.170       0.190
    1  21   9  1       0.020       0.180
    1  21  10  1       0.050       0.170
    2   0   0  1       0.030       0.010
    2   0   2  1     175.410       3.850
    2   0   4  1      42.190       0.940
    2   0   6  1      10.830       0.250
    2   0   8  1      15.170       0.350
    2   0  10  1      96.210       2.140
    2   0  12  1     113.810       2.550
    2   0  14  1       0.120       0.110
    2   0  16  1       3.370       0.160
    2   0  18  1       0.760       0.140
    2   0  20  1       6.340       0.210
    2   0  22  1      93.150       2.120
    2   0  24  1      92.660       2.130
    2   0  26  1       1.030       0.200
    2   0  28  1       1.430       0.250
    2   0  30  1       3.370       0.220
    2   0  32  1       4.500       0.230
    2   0  34  1       0.810       0.190
    2   0  36  1       0.810       0.210
    2   0  38  1       0.280       0.220
    2   0  40  1       1.170       0.360
    2   0  42  1       1.250       0.220
    2   2   0  1     456.490      10.030
    2   2   1  1      37.260       0.830
    2   2   2  1     245.830       5.470
    2   2   3  1     104.940       2.340
    2   2   4  1       7.980       0.180
    2   2   5  1     593.970      13.180
    2   2   6  1     273.060       6.100
    2   2   7  1     551.990      12.390
    2   2   8  1     122.770       2.750
    2   2   9  1      67.570       1.500
    2   2  10  1      83.640       1.870
    2   2  11  1      21.160       0.480
    2   2  12  1      50.640       1.130
    2   2  13  1      26.750       0.600
    2   2  14  1      54.270       1.210
    2   2  15  1     108.650       2.430
    2   2  16  1      94.770       2.120
    2   2  17  1      87.640       1.960
    2   2  18  1      19.200       0.450
    2   2  19  1      39.190       0.890
    2   2  20  1       0.180       0.100
    2   2  21  1      18.860       0.440
    2   2  22  1       1.230       0.110
    2   2  23  1       0.840       0.110
    2   2  24  1       3.300       0.140
    2   2  25  1       0.740       0.120
    2   2  26  1       3.680       0.150
    2   2  27  1       1.290       0.140
    2   2  28  1       8.020       0.230
    2   2  29  1      12.830       0.330
    2   2  30  1      30.060       0.710
    2   2  31  1      -0.060       0.710
    2   2  32  1       1.460       0.140
    2   2  33  1       3.470       0.170
    2   2  34  1       0.160       0.140
    2   2  35  1       0.250       0.150
    2   2  36  1       2.070       0.150
    2   2  37  1       3.010       0.170
    2   2  38  1       1.990       0.160
    2   2  39  1       5.910       0.220
    2   2  40  1       0.660       0.150
    2   2  41  1       0.880       0.140
    2   2  42  1       0.250       0.160
    2   4   0  1      92.350       2.050
    2   4   1  1       7.710       0.180
    2   4   2  1       9.010       0.210
    2   4   3  1       2.960       0.080
    2   4   4  1      72.350       1.610
    2   4   5  1       0.090       0.050
    2   4   6  1      11.910       0.270
    2   4   7  1      17.440       0.400
    2   4   8  1     707.850      16.060
    2   4   9  1     114.440       2.540
    2   4  10  1      82.180       1.830
    2   4  11  1       5.200       0.140
    2   4  12  1       1.360       0.080
    2   4  13  1     135.600       3.030
    2   4  14  1     152.210       3.400
    2   4  15  1      26.280       0.600
    2   4  16  1       6.800       0.180
    2   4  17  1       1.710       0.110
    2   4  18  1      74.460       1.680
    2   4  19  1       0.390       0.100
    2   4  20  1       6.400       0.190
    2   4  21  1       8.800       0.230
    2   4  22  1       9.360       0.250
    2   4  23  1       2.450       0.130
    2   4  24  1      14.140       0.350
    2   4  25  1       2.010       0.130
    2   4  26  1       6.560       0.200
    2   4  27  1       0.780       0.130
    2   4  28  1       0.130       0.130
    2   4  29  1      -0.130       0.700
    2   4  30  1      12.470       0.330
    2   4  31  1       4.570       0.180
    2   4  32  1       4.940       0.190
    2   4  33  1       3.450       0.160
    2   4  34  1       0.670       0.130
    2   4  35  1       4.040       0.170
    2   4  36  1       2.360       0.160
    2   4  37  1       4.020       0.180
    2   4  38  1       0.240       0.150
    2   4  39  1       0.070       0.140
    2   4  40  1       2.050       0.150
    2   4  41  1       0.150       0.150
    2   4  42  1       0.180       0.220
    2   6   0  1       2.300       0.110
    2   6   1  1      85.910       1.920
    2   6   2  1     310.560       7.110
    2   6   3  1     110.240       2.450
    2   6   4  1     151.910       3.410
    2   6   5  1      12.110       0.280
    2   6   6  1     119.350       2.660
    2   6   7  1       7.520       0.190
    2   6   8  1       4.660       0.130
    2   6   9  1      53.180       1.190
    2   6  10  1       2.640       0.100
    2   6  11  1      11.630       0.280
    2   6  12  1       4.120       0.130
    2   6  13  1      19.740       0.450
    2   6  14  1      35.650       0.810
    2   6  15  1       0.720       0.100
    2   6  16  1       0.070       0.100
    2   6  17  1       0.160       0.100
    2   6  18  1      23.510       0.540
    2   6  19  1       2.870       0.130
    2   6  20  1      74.500       1.690
    2   6  21  1      31.490       0.730
    2   6  22  1       6.110       0.190
    2   6  23  1       3.600       0.160
    2   6  24  1       0.880       0.160
    2   6  25  1      27.440       0.650
    2   6  26  1      16.640       0.430
    2   6  27  1       2.880       0.160
    2   6  28  1       7.670       0.230
    2   6  29  1       0.610       0.140
    2   6  30  1       0.290       0.130
    2   6  31  1       1.420       0.140
    2   6  32  1       4.710       0.180
    2   6  33  1       3.010       0.160
    2   6  34  1       0.440       0.140
    2   6  35  1      -0.100       0.720
    2   6  36  1       2.370       0.160
    2   6  37  1      -0.130       0.720
    2   6  38  1       0.700       0.140
    2   6  39  1      -0.170       0.840
    2   6  40  1       0.310       0.160
    2   6  41  1       0.480       0.210
    2   8   0  1     127.770       2.850
    2   8   1  1      61.890       1.380
    2   8   2  1       2.770       0.110
    2   8   3  1      30.750       0.700
    2   8   4  1     123.500       2.760
    2   8   5  1     215.110       4.860
    2   8   6  1       6.330       0.170
    2   8   7  1      27.100       0.620
    2   8   8  1       0.080       0.080
    2   8   9  1       9.240       0.230
    2   8  10  1      13.220       0.320
    2   8  11  1       0.090       0.090
    2   8  12  1       7.910       0.210
    2   8  13  1       1.910       0.110
    2   8  14  1       2.280       0.120
    2   8  15  1      22.970       0.530
    2   8  16  1       0.070       0.100
    2   8  17  1      28.440       0.660
    2   8  18  1      58.170       1.320
    2   8  19  1      38.280       0.880
    2   8  20  1      21.270       0.500
    2   8  21  1      19.480       0.460
    2   8  22  1       7.050       0.210
    2   8  23  1       1.660       0.140
    2   8  24  1       2.860       0.150
    2   8  25  1       0.080       0.130
    2   8  26  1      28.460       0.670
    2   8  27  1      36.630       0.860
    2   8  28  1       2.410       0.150
    2   8  29  1       0.070       0.130
    2   8  30  1       0.130       0.130
    2   8  31  1       5.150       0.190
    2   8  32  1       0.350       0.140
    2   8  33  1       0.280       0.140
    2   8  34  1       0.360       0.140
    2   8  35  1       0.930       0.150
    2   8  36  1       0.660       0.150
    2   8  37  1       0.120       0.140
    2   8  38  1       0.250       0.150
    2   8  39  1       0.080       0.150
    2  10   0  1      92.720       2.130
    2  10   1  1      21.700       0.500
    2  10   2  1       4.100       0.140
    2  10   3  1       2.080       0.110
    2  10   4  1       0.280       0.090
    2  10   5  1      31.900       0.720
    2  10   6  1       1.510       0.100
    2  10   7  1       3.240       0.140
    2  10   8  1       5.730       0.170
    2  10   9  1       2.860       0.120
    2  10  10  1      39.670       0.900
    2  10  11  1       0.960       0.100
    2  10  12  1     102.060       2.310
    2  10  13  1      20.430       0.480
    2  10  14  1       0.190       0.110
    2  10  15  1       2.030       0.120
    2  10  16  1      -0.030       0.710
    2  10  17  1       2.480       0.140
    2  10  19  1       0.650       0.120
    2  10  20  1       3.870       0.160
    2  10  21  1      14.550       0.370
    2  10  22  1       2.350       0.140
    2  10  23  1       2.170       0.150
    2  10  24  1       1.480       0.140
    2  10  25  1       1.740       0.140
    2  10  26  1       0.940       0.140
    2  10  27  1       2.530       0.150
    2  10  28  1       0.560       0.140
    2  10  29  1       0.220       0.130
    2  10  30  1       0.270       0.150
    2  10  31  1       0.310       0.140
    2  10  32  1       4.350       0.180
    2  10  33  1       0.110       0.150
    2  10  34  1      15.820       0.440
    2  10  35  1       1.760       0.180
    2  10  36  1       1.710       0.160
    2  10  37  1       0.190       0.180
    2  10  38  1       0.670       0.190
    2  12   0  1      12.040       0.320
    2  12   1  1       2.740       0.130
    2  12   2  1      22.100       0.520
    2  12   3  1       5.550       0.170
    2  12   4  1      13.260       0.330
    2  12   5  1      76.990       1.740
    2  12   6  1      91.030       2.060
    2  12   7  1       7.320       0.200
    2  12   8  1       2.280       0.120
    2  12   9  1      20.280       0.480
    2  12  10  1       5.390       0.170
    2  12  11  1       1.920       0.120
    2  12  12  1       4.770       0.170
    2  12  13  1       1.040       0.130
    2  12  14  1       7.680       0.220
    2  12  15  1       3.660       0.150
    2  12  16  1       7.870       0.220
    2  12  17  1       8.890       0.250
    2  12  18  1      15.410       0.380
    2  12  19  1       0.320       0.120
    2  12  20  1       0.260       0.130
    2  12  21  1       3.150       0.160
    2  12  22  1       0.940       0.140
    2  12  23  1       0.450       0.130
    2  12  24  1       0.090       0.130
    2  12  25  1      -0.080       0.700
    2  12  26  1       2.350       0.160
    2  12  27  1       9.100       0.270
    2  12  28  1      12.940       0.360
    2  12  29  1       2.470       0.150
    2  12  30  1       0.030       0.140
    2  12  31  1       3.150       0.160
    2  12  32  1       0.560       0.150
    2  12  33  1       0.320       0.130
    2  12  34  1       0.220       0.130
    2  12  35  1       0.070       0.200
    2  14   0  1      45.490       1.070
    2  14   1  1      26.100       0.620
    2  14   2  1      41.140       0.950
    2  14   3  1      15.610       0.390
    2  14   4  1      13.580       0.350
    2  14   5  1       5.010       0.170
    2  14   6  1       6.320       0.200
    2  14   7  1       0.080       0.120
    2  14   8  1      20.340       0.490
    2  14   9  1       0.130       0.130
    2  14  10  1       0.030       0.110
    2  14  11  1       1.310       0.120
    2  14  12  1       2.530       0.130
    2  14  13  1       0.180       0.120
    2  14  14  1      -0.090       0.650
    2  14  15  1       0.200       0.120
    2  14  16  1       0.700       0.130
    2  14  17  1       1.130       0.130
    2  14  18  1       3.770       0.170
    2  14  19  1       1.260       0.130
    2  14  20  1       8.830       0.250
    2  14  21  1      12.030       0.320
    2  14  22  1       4.200       0.180
    2  14  23  1       1.330       0.150
    2  14  24  1       0.150       0.130
    2  14  25  1       7.490       0.240
    2  14  26  1       0.680       0.170
    2  14  27  1       0.250       0.140
    2  14  28  1       0.060       0.130
    2  14  29  1       0.160       0.130
    2  14  30  1       1.660       0.150
    2  14  31  1      -0.060       0.740
    2  14  32  1       0.120       0.160
    2  16   0  1       2.580       0.200
    2  16   1  1       0.070       0.120
    2  16   2  1       0.170       0.130
    2  16   3  1       0.490       0.130
    2  16   4  1       0.210       0.120
    2  16   5  1       0.170       0.120
    2  16   6  1       0.220       0.120
    2  16   7  1       6.160       0.220
    2  16   8  1      15.390       0.380
    2  16   9  1       6.550       0.200
    2  16  10  1       4.510       0.170
    2  16  11  1       0.380       0.120
    2  16  12  1       0.480       0.130
    2  16  13  1       8.090       0.250
    2  16  14  1       9.020       0.270
    2  16  15  1       9.050       0.290
    2  16  16  1       0.690       0.120
    2  16  17  1       0.100       0.120
    2  16  18  1       1.720       0.150
    2  16  19  1       0.690       0.140
    2  16  20  1       0.800       0.150
    2  16  21  1       0.200       0.130
    2  16  22  1       0.370       0.150
    2  16  23  1       0.380       0.140
    2  16  24  1       0.240       0.130
    2  16  25  1       0.240       0.130
    2  16  26  1       2.070       0.140
    2  16  27  1      -0.020       0.700
    2  16  28  1       0.440       0.150
    2  18   0  1       0.750       0.190
    2  18   1  1       0.190       0.130
    2  18   2  1       0.300       0.150
    2  18   3  1       2.990       0.180
    2  18   4  1      -0.030       0.690
    2  18   5  1       0.180       0.120
    2  18   6  1       4.670       0.180
    2  18   7  1       9.860       0.280
    2  18   8  1      11.890       0.330
    2  18   9  1       0.820       0.150
    2  18  10  1       0.050       0.130
    2  18  11  1       0.270       0.130
    2  18  12  1       1.240       0.150
    2  18  13  1       0.350       0.120
    2  18  14  1       4.340       0.180
    2  18  15  1       3.660       0.170
    2  18  16  1       2.140       0.150
    2  18  17  1       1.770       0.160
    2  18  18  1       0.120       0.160
    2  18  19  1       1.210       0.150
    2  18  20  1       0.160       0.130
    2  18  21  1       0.180       0.140
    2  18  22  1       0.050       0.140
    2  18  23  1       0.100       0.160
    2  20   0  1      11.020       0.370
    2  20   1  1       2.080       0.160
    2  20   2  1       0.840       0.160
    2  20   3  1       1.300       0.160
    2  20   4  1       0.580       0.130
    2  20   5  1       0.450       0.130
    2  20   6  1       0.360       0.130
    2  20   7  1       1.290       0.130
    2  20   8  1       0.190       0.140
    2  20   9  1       1.200       0.160
    2  20  10  1       0.210       0.130
    2  20  11  1       1.120       0.140
    2  20  12  1       1.120       0.140
    2  20  13  1       0.380       0.130
    2  20  14  1       0.210       0.140
    2  20  15  1       0.350       0.160
    2  20  16  1       0.020       0.170
    3   1   1  1    1031.790      22.790
    3   1   2  1     638.120      14.120
    3   1   3  1    5828.680     129.770
    3   1   4  1       4.870       0.110
    3   1   5  1       0.070       0.040
    3   1   6  1     258.880       5.770
    3   1   7  1      83.740       1.870
    3   1   8  1     448.520      10.090
    3   1   9  1     254.390       5.730
    3   1  10  1       5.820       0.150
    3   1  11  1      11.540       0.270
    3   1  12  1       3.880       0.110
    3   1  13  1       3.460       0.110
    3   1  14  1      19.410       0.440
    3   1  15  1       1.050       0.080
    3   1  16  1       0.070       0.090
    3   1  17  1       0.330       0.090
    3   1  18  1      80.280       1.800
    3   1  19  1     178.760       4.000
    3   1  20  1      18.380       0.430
    3   1  21  1       1.120       0.110
    3   1  22  1       1.200       0.120
    3   1  23  1      10.240       0.270
    3   1  24  1      11.070       0.290
    3   1  25  1      60.170       1.370
    3   1  26  1      80.160       1.830
    3   1  27  1       1.090       0.140
    3   1  28  1      32.280       0.760
    3   1  29  1       5.890       0.200
    3   1  30  1       0.440       0.130
    3   1  31  1      12.740       0.330
    3   1  32  1       0.390       0.140
    3   1  33  1       0.840       0.140
    3   1  34  1       0.750       0.140
    3   1  35  1       0.130       0.140
    3   1  36  1       0.260       0.160
    3   1  37  1       4.980       0.200
    3   1  38  1       0.280       0.210
    3   1  39  1       0.180       0.150
    3   1  40  1       1.000       0.160
    3   1  41  1       0.660       0.170
    3   1  42  1       1.910       0.170
    3   3   1  1       8.250       0.190
    3   3   2  1     132.220       2.960
    3   3   3  1     167.590       3.750
    3   3   4  1     784.580      17.500
    3   3   5  1     188.460       4.220
    3   3   6  1     206.930       4.650
    3   3   7  1      23.310       0.520
    3   3   8  1      45.430       1.010
    3   3   9  1     216.160       4.900
    3   3  10  1     368.690       8.430
    3   3  11  1      66.160       1.470
    3   3  12  1      30.750       0.690
    3   3  13  1      73.980       1.650
    3   3  14  1      73.510       1.640
    3   3  15  1      26.800       0.610
    3   3  16  1       1.210       0.090
    3   3  17  1      12.000       0.290
    3   3  18  1       8.430       0.220
    3   3  19  1       4.980       0.160
    3   3  20  1      18.650       0.440
    3   3  21  1       4.360       0.150
    3   3  22  1      12.740       0.310
    3   3  23  1       9.650       0.250
    3   3  24  1      16.360       0.400
    3   3  25  1      22.240       0.520
    3   3  26  1       0.800       0.120
    3   3  27  1       2.040       0.140
    3   3  28  1      15.620       0.390
    3   3  29  1       3.710       0.160
    3   3  30  1      19.530       0.480
    3   3  31  1      14.130       0.360
    3   3  32  1       2.660       0.150
    3   3  33  1       0.270       0.130
    3   3  34  1       1.100       0.140
    3   3  35  1       2.270       0.150
    3   3  36  1       2.470       0.150
    3   3  37  1       2.310       0.150
    3   3  38  1       3.170       0.180
    3   3  39  1       1.420       0.140
    3   3  40  1       0.820       0.140
    3   3  41  1       0.240       0.130
    3   3  42  1      -0.090       0.770
    3   5   1  1       1.730       0.070
    3   5   2  1      46.130       1.030
    3   5   3  1      32.470       0.720
    3   5   4  1      27.840       0.620
    3   5   5  1      69.550       1.550
    3   5   6  1     457.470      10.430
    3   5   7  1      36.260       0.810
    3   5   8  1     179.600       4.060
    3   5   9  1       1.310       0.080
    3   5  10  1      33.610       0.760
    3   5  11  1       0.400       0.080
    3   5  12  1      32.050       0.720
    3   5  13  1       0.530       0.080
    3   5  14  1       0.590       0.090
    3   5  15  1      19.100       0.440
    3   5  16  1     111.700       2.510
    3   5  17  1      86.360       1.940
    3   5  18  1       5.140       0.160
    3   5  19  1       3.900       0.140
    3   5  20  1       9.220       0.240
    3   5  21  1      10.330       0.270
    3   5  22  1      13.070       0.330
    3   5  23  1       0.690       0.120
    3   5  24  1      -0.120       0.680
    3   5  25  1       0.290       0.120
    3   5  26  1      11.810       0.310
    3   5  27  1       1.440       0.130
    3   5  28  1       1.930       0.140
    3   5  29  1      29.120       0.690
    3   5  30  1       3.360       0.160
    3   5  31  1       4.340       0.170
    3   5  32  1      33.780       0.810
    3   5  33  1       3.640       0.160
    3   5  34  1       0.710       0.130
    3   5  35  1       0.100       0.130
    3   5  36  1       2.710       0.150
    3   5  37  1       0.620       0.140
    3   5  38  1       1.130       0.140
    3   5  39  1       1.010       0.140
    3   5  40  1       0.780       0.130
    3   5  41  1       1.180       0.160
    3   7   1  1      31.950       0.720
    3   7   2  1      60.670       1.350
    3   7   3  1      36.240       0.810
    3   7   4  1     195.700       4.450
    3   7   5  1       3.220       0.110
    3   7   6  1      50.750       1.140
    3   7   7  1       7.860       0.200
    3   7   8  1       4.060       0.120
    3   7   9  1       6.390       0.170
    3   7  10  1       5.440       0.150
    3   7  11  1      43.200       0.970
    3   7  12  1       0.410       0.090
    3   7  13  1       0.130       0.090
    3   7  14  1       0.280       0.090
    3   7  15  1      13.690       0.330
    3   7  16  1       1.390       0.110
    3   7  17  1       1.700       0.110
    3   7  18  1       6.830       0.190
    3   7  19  1       8.840       0.240
    3   7  20  1       0.040       0.110
    3   7  21  1      21.750       0.520
    3   7  22  1      17.620       0.430
    3   7  23  1      43.460       1.020
    3   7  24  1       0.510       0.130
    3   7  25  1       4.750       0.180
    3   7  26  1       0.670       0.140
    3   7  27  1       6.330       0.220
    3   7  28  1      26.990       0.660
    3   7  29  1       4.420       0.180
    3   7  30  1       4.540       0.180
    3   7  31  1       0.390       0.130
    3   7  32  1       0.350       0.140
    3   7  33  1       1.730       0.160
    3   7  34  1       2.750       0.160
    3   7  35  1       3.880       0.170
    3   7  36  1       0.050       0.130
    3   7  37  1       1.390       0.140
    3   7  38  1       2.430       0.160
    3   7  39  1       0.380       0.130
    3   7  40  1       0.170       0.170
    3   9   1  1       0.130       0.090
    3   9   2  1     187.420       4.190
    3   9   3  1       7.800       0.200
    3   9   4  1      50.970       1.150
    3   9   5  1       1.530       0.090
    3   9   6  1       1.170       0.100
    3   9   7  1      28.310       0.650
    3   9   8  1       3.990       0.130
    3   9   9  1      25.270       0.580
    3   9  10  1       0.960       0.100
    3   9  11  1      12.600       0.310
    3   9  12  1       5.770       0.170
    3   9  13  1       0.490       0.100
    3   9  14  1      17.940       0.430
    3   9  15  1      40.000       0.920
    3   9  16  1      73.990       1.680
    3   9  17  1       4.220       0.160
    3   9  18  1       1.290       0.120
    3   9  19  1       0.850       0.120
    3   9  20  1      11.760       0.300
    3   9  21  1       2.240       0.140
    3   9  22  1       0.150       0.120
    3   9  23  1       0.200       0.120
    3   9  24  1       4.250       0.160
    3   9  25  1       0.330       0.120
    3   9  26  1      13.410       0.350
    3   9  27  1       0.850       0.140
    3   9  28  1       0.970       0.140
    3   9  29  1       2.770       0.160
    3   9  30  1       3.610       0.170
    3   9  31  1       5.880       0.220
    3   9  32  1       3.260       0.160
    3   9  33  1       0.060       0.160
    3   9  34  1       0.620       0.140
    3   9  35  1       0.520       0.150
    3   9  36  1       1.770       0.150
    3   9  37  1       2.270       0.160
    3   9  38  1       1.330       0.210
    3   9  39  1       0.230       0.190
    3  11   1  1       6.640       0.190
    3  11   2  1       0.440       0.100
    3  11   3  1       0.220       0.100
    3  11   4  1     137.060       3.090
    3  11   5  1       8.100       0.220
    3  11   6  1      15.530       0.370
    3  11   7  1      28.090       0.640
    3  11   8  1      18.750       0.440
    3  11   9  1      44.230       1.010
    3  11  10  1       2.010       0.120
    3  11  11  1       3.590       0.140
    3  11  12  1       4.610       0.160
    3  11  13  1      16.070       0.390
    3  11  14  1       5.470       0.170
    3  11  15  1      49.060       1.130
    3  11  16  1       7.130       0.210
    3  11  17  1       5.850       0.190
    3  11  18  1       0.240       0.120
    3  11  19  1       5.300       0.180
    3  11  20  1       0.630       0.120
    3  11  21  1       0.670       0.130
    3  11  22  1       3.450       0.160
    3  11  23  1       0.310       0.130
    3  11  24  1       1.670       0.170
    3  11  25  1       1.460       0.150
    3  11  26  1       1.340       0.140
    3  11  27  1       1.750       0.140
    3  11  28  1       5.350       0.190
    3  11  29  1       2.740       0.150
    3  11  30  1      13.440       0.350
    3  11  31  1       7.480       0.240
    3  11  32  1       0.660       0.140
    3  11  33  1       0.340       0.130
    3  11  34  1      -0.070       0.810
    3  11  35  1       0.680       0.140
    3  11  36  1       0.670       0.160
    3  13   1  1      29.610       0.690
    3  13   2  1      99.400       2.260
    3  13   3  1       3.300       0.150
    3  13   4  1       0.250       0.110
    3  13   5  1       0.350       0.110
    3  13   6  1      21.030       0.500
    3  13   7  1       0.380       0.110
    3  13   8  1      33.830       0.780
    3  13   9  1       0.140       0.110
    3  13  10  1       6.360       0.190
    3  13  11  1       0.790       0.110
    3  13  12  1       4.980       0.170
    3  13  13  1       3.900       0.150
    3  13  14  1       3.420       0.150
    3  13  15  1       1.140       0.130
    3  13  16  1       6.350       0.210
    3  13  17  1       0.300       0.120
    3  13  18  1       0.100       0.120
    3  13  19  1       2.500       0.140
    3  13  20  1       5.000       0.180
    3  13  21  1       6.300       0.220
    3  13  22  1       0.030       0.130
    3  13  23  1       4.320       0.190
    3  13  24  1      11.730       0.330
    3  13  25  1       2.900       0.160
    3  13  26  1       0.380       0.130
    3  13  27  1      -0.220       0.700
    3  13  28  1       0.890       0.150
    3  13  29  1       1.020       0.140
    3  13  30  1       0.600       0.130
    3  13  31  1       0.250       0.130
    3  13  32  1       8.690       0.260
    3  13  33  1       0.430       0.140
    3  13  34  1       0.050       0.180
    3  15   1  1       0.090       0.120
    3  15   2  1       4.030       0.160
    3  15   3  1       0.800       0.120
    3  15   4  1      65.680       1.510
    3  15   5  1      42.450       1.000
    3  15   6  1      28.100       0.660
    3  15   7  1      15.820       0.390
    3  15   8  1       0.600       0.120
    3  15   9  1       2.050       0.150
    3  15  10  1       2.310       0.140
    3  15  11  1       0.900       0.120
    3  15  12  1       0.190       0.120
    3  15  13  1       2.180       0.130
    3  15  14  1       0.130       0.120
    3  15  15  1       1.480       0.130
    3  15  16  1       1.040       0.130
    3  15  17  1      15.270       0.400
    3  15  18  1       7.690       0.250
    3  15  19  1       5.530       0.200
    3  15  20  1       1.600       0.140
    3  15  21  1       0.310       0.130
    3  15  22  1       0.810       0.140
    3  15  23  1       0.200       0.130
    3  15  24  1       2.720       0.150
    3  15  25  1       0.200       0.130
    3  15  26  1       1.160       0.140
    3  15  27  1       0.970       0.130
    3  15  28  1      -0.080       0.720
    3  15  29  1       0.550       0.150
    3  15  30  1       4.280       0.190
    3  17   1  1      10.670       0.300
    3  17   2  1       8.040       0.240
    3  17   3  1       6.610       0.230
    3  17   4  1       2.810       0.140
    3  17   5  1       0.850       0.130
    3  17   6  1       0.440       0.140
    3  17   7  1       0.190       0.140
    3  17   8  1       4.370       0.170
    3  17   9  1       0.250       0.130
    3  17  10  1       2.390       0.160
    3  17  11  1      24.320       0.590
    3  17  12  1       0.800       0.160
    3  17  13  1       5.250       0.200
    3  17  14  1       0.450       0.130
    3  17  15  1       0.300       0.130
    3  17  16  1       2.700       0.190
    3  17  17  1       0.170       0.140
    3  17  18  1       1.180       0.130
    3  17  19  1       1.330       0.130
    3  17  20  1       0.310       0.130
    3  17  21  1       0.090       0.120
    3  17  22  1       0.130       0.120
    3  17  23  1       2.130       0.140
    3  17  24  1       0.250       0.120
    3  17  25  1       0.170       0.140
    3  17  26  1       2.460       0.210
    3  19   1  1       0.280       0.130
    3  19   2  1       0.430       0.160
    3  19   3  1       0.300       0.150
    3  19   4  1       1.410       0.140
    3  19   5  1       4.880       0.180
    3  19   6  1       1.320       0.130
    3  19   7  1       1.060       0.140
    3  19   8  1       3.620       0.160
    3  19   9  1       0.330       0.130
    3  19  10  1       0.110       0.120
    3  19  11  1       0.920       0.130
    3  19  12  1       0.690       0.140
    3  19  13  1       0.120       0.130
    3  19  14  1       0.090       0.130
    3  19  15  1       0.360       0.130
    3  19  16  1       0.200       0.130
    3  19  17  1       1.000       0.140
    3  19  18  1       2.200       0.170
    3  19  19  1       0.170       0.160
    3  19  20  1       0.440       0.160
    3  21   1  1       0.490       0.130
    3  21   2  1       1.720       0.160
    3  21   3  1       1.500       0.170
    3  21   4  1       0.200       0.130
    3  21   5  1       0.480       0.130
    3  21   6  1       0.590       0.150
    3  21   7  1       0.080       0.150
    3  21   8  1       1.220       0.160
    3  21   9  1      -0.200       0.790
    3  21  10  1       2.510       0.180
    4   0   0  1      20.970       0.510
    4   0   2  1      98.150       2.170
    4   0   4  1      80.330       1.790
    4   0   6  1      10.440       0.240
    4   0   8  1      25.600       0.570
    4   0  10  1     162.010       3.670
    4   0  12  1      12.380       0.300
    4   0  14  1       5.720       0.180
    4   0  16  1      56.030       1.270
    4   0  18  1      45.030       1.030
    4   0  20  1       9.640       0.280
    4   0  22  1     206.400       4.630
    4   0  24  1      93.290       2.170
    4   0  26  1      50.670       1.200
    4   0  28  1      26.520       0.670
    4   0  30  1       0.920       0.260
    4   0  32  1       0.350       0.190
    4   0  34  1       0.800       0.190
    4   0  36  1       7.060       0.300
    4   0  38  1      -0.270       0.820
    4   0  40  1       5.130       0.270
    4   0  42  1       1.330       0.250
    4   2   0  1      84.610       1.890
    4   2   1  1      16.010       0.360
    4   2   2  1     519.500      11.460
    4   2   3  1     411.580       9.130
    4   2   4  1    1002.490      22.150
    4   2   5  1     352.990       7.860
    4   2   6  1      65.700       1.470
    4   2   7  1      91.880       2.050
    4   2   8  1      32.090       0.720
    4   2   9  1      60.990       1.360
    4   2  10  1      21.440       0.490
    4   2  11  1      23.600       0.530
    4   2  12  1      35.020       0.790
    4   2  13  1       1.150       0.080
    4   2  14  1      38.150       0.860
    4   2  15  1     102.150       2.280
    4   2  16  1      16.250       0.380
    4   2  17  1      23.460       0.540
    4   2  18  1       4.120       0.140
    4   2  19  1       2.230       0.110
    4   2  20  1      48.650       1.100
    4   2  21  1       2.260       0.120
    4   2  22  1       8.790       0.240
    4   2  23  1      15.260       0.380
    4   2  24  1       4.580       0.170
    4   2  25  1      24.930       0.590
    4   2  26  1       0.530       0.130
    4   2  27  1       4.050       0.170
    4   2  28  1       6.370       0.210
    4   2  29  1       1.580       0.140
    4   2  30  1      35.720       0.830
    4   2  31  1       0.300       0.140
    4   2  32  1       1.300       0.140
    4   2  33  1       1.960       0.150
    4   2  34  1       0.960       0.140
    4   2  35  1       0.090       0.140
    4   2  36  1       3.340       0.170
    4   2  37  1       0.450       0.200
    4   2  38  1       4.370       0.180
    4   2  39  1       0.450       0.140
    4   2  40  1       0.830       0.140
    4   2  41  1       0.270       0.160
    4   2  42  1       0.600       0.170
    4   4   0  1     261.100       5.870
    4   4   1  1       1.790       0.060
    4   4   2  1     105.800       2.370
    4   4   3  1      27.960       0.620
    4   4   4  1      31.950       0.710
    4   4   5  1     100.290       2.230
    4   4   6  1     562.010      12.780
    4   4   7  1       0.840       0.060
    4   4   8  1      11.460       0.270
    4   4   9  1     150.430       3.370
    4   4  10  1     147.610       3.290
    4   4  11  1       1.120       0.080
    4   4  12  1      75.800       1.700
    4   4  13  1      86.440       1.940
    4   4  14  1     120.260       2.690
    4   4  15  1       0.190       0.090
    4   4  16  1      62.960       1.410
    4   4  17  1       0.120       0.100
    4   4  18  1      17.540       0.410
    4   4  19  1       5.530       0.170
    4   4  20  1       0.460       0.110
    4   4  21  1      18.430       0.440
    4   4  22  1       2.220       0.120
    4   4  23  1       4.640       0.160
    4   4  24  1      23.060       0.550
    4   4  25  1       7.790       0.220
    4   4  26  1      15.880       0.400
    4   4  27  1       0.200       0.120
    4   4  28  1       0.260       0.120
    4   4  29  1       0.380       0.130
    4   4  30  1       5.620       0.200
    4   4  31  1       0.380       0.130
    4   4  32  1       0.190       0.130
    4   4  33  1       0.980       0.140
    4   4  34  1       8.200       0.240
    4   4  35  1       0.360       0.130
    4   4  36  1       0.110       0.130
    4   4  37  1       1.160       0.140
    4   4  38  1      -0.120       0.720
    4   4  39  1       0.380       0.140
    4   4  40  1       0.630       0.140
    4   4  41  1       0.260       0.140
    4   4  42  1       0.700       0.210
    4   6   0  1       1.750       0.100
    4   6   1  1     122.780       2.740
    4   6   2  1     159.080       3.590
    4   6   3  1      17.440       0.400
    4   6   4  1     123.820       2.760
    4   6   5  1     138.620       3.100
    4   6   6  1       3.710       0.110
    4   6   7  1       2.100       0.090
    4   6   8  1      83.530       1.860
    4   6   9  1      34.240       0.770
    4   6  10  1      18.890       0.430
    4   6  11  1       0.280       0.080
    4   6  12  1      39.400       0.890
    4   6  13  1       4.200       0.130
    4   6  14  1       1.480       0.100
    4   6  15  1       7.110       0.190
    4   6  16  1       9.710       0.250
    4   6  17  1       5.450       0.170
    4   6  18  1       6.890       0.200
    4   6  19  1      49.690       1.130
    4   6  20  1       1.570       0.120
    4   6  21  1       8.160       0.230
    4   6  22  1       0.160       0.120
    4   6  23  1      32.040       0.740
    4   6  24  1       7.650       0.230
    4   6  25  1      20.470       0.490
    4   6  26  1       1.200       0.140
    4   6  27  1       0.950       0.130
    4   6  28  1       5.660       0.190
    4   6  29  1       0.110       0.130
    4   6  30  1       5.890       0.200
    4   6  31  1      11.030       0.300
    4   6  32  1       6.060       0.200
    4   6  33  1       6.440       0.220
    4   6  34  1       0.220       0.130
    4   6  35  1       1.640       0.140
    4   6  36  1       7.110       0.240
    4   6  37  1       2.040       0.150
    4   6  38  1       3.100       0.170
    4   6  39  1       0.360       0.130
    4   6  40  1       0.340       0.150
    4   6  41  1       0.020       0.210
    4   8   0  1     131.310       2.950
    4   8   1  1      60.220       1.360
    4   8   2  1      19.230       0.440
    4   8   3  1       3.210       0.110
    4   8   4  1       8.620       0.210
    4   8   5  1      66.490       1.490
    4   8   6  1      19.520       0.450
    4   8   7  1      68.860       1.550
    4   8   8  1      30.960       0.710
    4   8   9  1       0.600       0.090
    4   8  10  1       2.140       0.110
    4   8  11  1      37.770       0.850
    4   8  12  1       6.580       0.180
    4   8  13  1       2.040       0.110
    4   8  14  1       0.290       0.100
    4   8  15  1       0.400       0.100
    4   8  16  1      33.400       0.770
    4   8  17  1       1.670       0.130
    4   8  18  1      76.240       1.750
    4   8  19  1      12.110       0.310
    4   8  20  1      42.620       0.990
    4   8  21  1       0.290       0.120
    4   8  22  1       8.790       0.240
    4   8  23  1      -0.040       0.660
    4   8  24  1       3.070       0.150
    4   8  25  1      15.390       0.390
    4   8  26  1       0.530       0.130
    4   8  27  1       8.340       0.240
    4   8  28  1       1.620       0.140
    4   8  29  1      11.980       0.320
    4   8  30  1       0.700       0.130
    4   8  31  1       1.080       0.140
    4   8  32  1       0.260       0.140
    4   8  33  1       0.240       0.140
    4   8  34  1       0.380       0.140
    4   8  35  1       3.180       0.180
    4   8  36  1       0.190       0.150
    4   8  37  1       1.110       0.150
    4   8  38  1       0.080       0.170
    4   8  39  1       2.120       0.170
    4  10   0  1     120.580       2.720
    4  10   1  1      54.980       1.240
    4  10   2  1      37.550       0.860
    4  10   3  1      15.790       0.370
    4  10   4  1      12.660       0.310
    4  10   5  1       6.460       0.180
    4  10   6  1       0.090       0.090
    4  10   7  1      11.890       0.290
    4  10   8  1      19.000       0.450
    4  10   9  1       8.420       0.220
    4  10  10  1      32.550       0.750
    4  10  11  1      34.770       0.790
    4  10  12  1      78.650       1.790
    4  10  13  1       4.120       0.150
    4  10  14  1       5.350       0.170
    4  10  15  1      10.110       0.270
    4  10  16  1      11.170       0.290
    4  10  17  1       4.070       0.150
    4  10  18  1       4.040       0.160
    4  10  19  1       0.300       0.120
    4  10  20  1      19.020       0.460
    4  10  21  1       0.080       0.120
    4  10  22  1       0.490       0.130
    4  10  23  1       0.280       0.130
    4  10  24  1       4.190       0.170
    4  10  25  1       7.990       0.230
    4  10  26  1       2.340       0.140
    4  10  27  1       0.880       0.130
    4  10  28  1       2.130       0.150
    4  10  29  1       7.400       0.230
    4  10  30  1       0.440       0.140
    4  10  31  1       0.600       0.150
    4  10  32  1       2.190       0.160
    4  10  33  1       0.250       0.150
    4  10  34  1       6.140       0.240
    4  10  35  1       2.480       0.170
    4  10  36  1       0.500       0.190
    4  10  37  1       0.730       0.180
    4  10  38  1       0.000       0.740
    4  12   0  1       0.220       0.160
    4  12   1  1       4.690       0.160
    4  12   2  1       7.620       0.210
    4  12   3  1       0.670       0.110
    4  12   4  1       0.130       0.110
    4  12   5  1      10.870       0.270
    4  12   6  1       9.210       0.240
    4  12   7  1       0.000       0.110
    4  12   8  1      12.430       0.310
    4  12   9  1      14.380       0.350
    4  12  10  1       0.140       0.110
    4  12  11  1      -0.080       0.610
    4  12  12  1      19.910       0.470
    4  12  13  1       2.350       0.130
    4  12  14  1       6.500       0.200
    4  12  15  1       2.280       0.130
    4  12  16  1      36.390       0.860
    4  12  17  1       2.510       0.140
    4  12  18  1      30.270       0.730
    4  12  19  1      19.390       0.500
    4  12  20  1       0.260       0.120
    4  12  21  1       0.730       0.130
    4  12  22  1       0.300       0.140
    4  12  23  1       6.620       0.230
    4  12  24  1       0.220       0.130
    4  12  25  1       0.260       0.140
    4  12  26  1       3.610       0.180
    4  12  27  1       2.190       0.150
    4  12  28  1      10.490       0.300
    4  12  29  1       0.920       0.150
    4  12  30  1       0.230       0.130
    4  12  31  1       3.190       0.160
    4  12  32  1       0.520       0.160
    4  12  33  1       0.720       0.140
    4  12  34  1       0.530       0.140
    4  12  35  1       0.390       0.210
    4  14   0  1      28.860       0.750
    4  14   1  1       4.630       0.180
    4  14   2  1       7.280       0.210
    4  14   3  1       9.380       0.270
    4  14   4  1       1.830       0.130
    4  14   5  1       5.790       0.180
    4  14   6  1      14.590       0.360
    4  14   7  1       0.170       0.120
    4  14   8  1      10.060       0.280
    4  14   9  1      24.770       0.590
    4  14  10  1       0.270       0.120
    4  14  11  1       1.930       0.130
    4  14  12  1       0.740       0.110
    4  14  13  1       4.790       0.170
    4  14  14  1       1.600       0.120
    4  14  15  1       0.400       0.120
    4  14  16  1       6.710       0.210
    4  14  17  1       1.760       0.140
    4  14  18  1       3.130       0.150
    4  14  19  1       1.980       0.140
    4  14  20  1       4.420       0.170
    4  14  21  1      11.070       0.310
    4  14  22  1       5.390       0.190
    4  14  23  1       1.690       0.140
    4  14  24  1       0.080       0.140
    4  14  25  1       2.930       0.160
    4  14  26  1      -0.020       0.710
    4  14  27  1      -0.080       0.700
    4  14  28  1       0.420       0.130
    4  14  29  1       0.220       0.130
    4  14  30  1       0.520       0.140
    4  14  31  1       0.740       0.150
    4  14  32  1       2.200       0.190
    4  16   0  1       3.260       0.200
    4  16   1  1       2.430       0.170
    4  16   2  1       1.110       0.130
    4  16   3  1       9.230       0.260
    4  16   4  1       0.720       0.130
    4  16   5  1       1.880       0.140
    4  16   6  1       0.960       0.130
    4  16   7  1       1.500       0.130
    4  16   8  1       8.840       0.260
    4  16   9  1       8.580       0.240
    4  16  10  1       0.260       0.120
    4  16  11  1       6.600       0.210
    4  16  12  1       0.430       0.120
    4  16  13  1       1.710       0.140
    4  16  14  1      10.150       0.280
    4  16  15  1      11.130       0.300
    4  16  16  1       0.720       0.120
    4  16  17  1       0.330       0.120
    4  16  18  1       0.740       0.140
    4  16  19  1       0.420       0.130
    4  16  20  1      12.090       0.320
    4  16  21  1       0.020       0.140
    4  16  22  1       1.260       0.150
    4  16  23  1       1.110       0.130
    4  16  24  1      -0.030       0.700
    4  16  25  1       0.760       0.150
    4  16  26  1       1.020       0.130
    4  16  27  1       0.300       0.140
    4  16  28  1       0.200       0.150
    4  18   0  1       6.390       0.260
    4  18   1  1       0.970       0.130
    4  18   2  1       4.020       0.170
    4  18   3  1       0.190       0.130
    4  18   4  1       1.000       0.130
    4  18   5  1       0.860       0.140
    4  18   6  1       1.730       0.140
    4  18   7  1       4.640       0.180
    4  18   8  1       1.470       0.150
    4  18   9  1       0.740       0.130
    4  18  10  1       0.840       0.130
    4  18  11  1       1.180       0.130
    4  18  12  1       0.080       0.140
    4  18  13  1       0.280       0.120
    4  18  14  1       3.410       0.170
    4  18  15  1       0.380       0.130
    4  18  16  1       0.190       0.130
    4  18  17  1       0.290       0.150
    4  18  18  1       0.590       0.140
    4  18  19  1       1.820       0.140
    4  18  20  1       0.030       0.140
    4  18  21  1       0.200       0.130
    4  18  22  1       1.690       0.180
    4  18  23  1       0.120       0.170
    4  20   0  1       8.670       0.360
    4  20   1  1       0.760       0.150
    4  20   2  1      -0.140       0.860
    4  20   3  1      -0.020       0.690
    4  20   4  1       3.030       0.180
    4  20   5  1       1.600       0.150
    4  20   6  1       0.330       0.140
    4  20   7  1       0.290       0.140
    4  20   8  1       0.070       0.130
    4  20   9  1       0.230       0.130
    4  20  10  1       0.160       0.130
    4  20  11  1       0.520       0.130
    4  20  12  1       4.000       0.180
    4  20  13  1       0.740       0.150
    4  20  14  1       2.240       0.160
    4  20  15  1       0.320       0.150
    4  20  16  1       0.160       0.190
    5   1   1  1      75.420       1.680
    5   1   2  1     377.990       8.350
    5   1   3  1      11.710       0.260
    5   1   4  1     165.330       3.690
    5   1   5  1      86.290       1.930
    5   1   6  1      33.310       0.740
    5   1   7  1     158.580       3.560
    5   1   8  1       1.940       0.070
    5   1   9  1     171.340       3.850
    5   1  10  1       9.060       0.210
    5   1  11  1       3.620       0.110
    5   1  12  1      19.180       0.440
    5   1  13  1      46.170       1.040
    5   1  14  1      21.080       0.480
    5   1  15  1      10.610       0.260
    5   1  16  1       1.850       0.100
    5   1  17  1      27.020       0.620
    5   1  18  1       4.350       0.140
    5   1  19  1       1.420       0.100
    5   1  20  1       8.470       0.220
    5   1  21  1      13.120       0.320
    5   1  22  1      15.330       0.370
    5   1  23  1      28.780       0.660
    5   1  24  1      48.750       1.120
    5   1  25  1       2.120       0.140
    5   1  26  1      12.080       0.310
    5   1  27  1       6.170       0.200
    5   1  28  1       5.370       0.180
    5   1  29  1       1.950       0.140
    5   1  30  1      17.670       0.430
    5   1  31  1       6.420       0.210
    5   1  32  1       2.830       0.150
    5   1  33  1       0.270       0.130
    5   1  34  1       0.490       0.140
    5   1  35  1       0.280       0.150
    5   1  36  1       1.730       0.150
    5   1  37  1       5.180       0.200
    5   1  38  1       7.840       0.250
    5   1  39  1       0.040       0.150
    5   1  40  1       0.690       0.150
    5   1  41  1       1.630       0.160
    5   1  42  1       1.750       0.220
    5   3   1  1     209.040       4.660
    5   3   2  1     496.550      11.040
    5   3   3  1     234.880       5.250
    5   3   4  1     262.290       5.870
    5   3   5  1       5.050       0.120
    5   3   6  1      72.210       1.600
    5   3   7  1     451.710      10.250
    5   3   8  1      18.740       0.420
    5   3   9  1      12.040       0.280
    5   3  10  1     219.350       4.980
    5   3  11  1     309.510       7.120
    5   3  12  1      63.900       1.430
    5   3  13  1       8.060       0.200
    5   3  14  1       0.670       0.080
    5   3  15  1       1.350       0.100
    5   3  16  1       0.560       0.090
    5   3  17  1      51.910       1.170
    5   3  18  1       5.150       0.160
    5   3  19  1       6.300       0.180
    5   3  20  1      15.160       0.360
    5   3  21  1      14.190       0.340
    5   3  22  1       1.920       0.120
    5   3  23  1      14.690       0.360
    5   3  24  1       0.280       0.120
    5   3  25  1       7.960       0.220
    5   3  26  1       0.020       0.120
    5   3  27  1       3.630       0.160
    5   3  28  1       0.310       0.130
    5   3  29  1       0.990       0.130
    5   3  30  1       0.220       0.130
    5   3  31  1       0.100       0.130
    5   3  32  1       2.490       0.150
    5   3  33  1       0.520       0.130
    5   3  34  1       0.470       0.130
    5   3  35  1       0.100       0.130
    5   3  36  1       2.520       0.170
    5   3  37  1       0.050       0.140
    5   3  38  1       0.480       0.150
    5   3  39  1       0.810       0.140
    5   3  40  1       0.240       0.140
    5   3  41  1       0.320       0.160
    5   3  42  1       0.550       0.200
    5   5   1  1       0.450       0.050
    5   5   2  1       0.430       0.050
    5   5   3  1       1.010       0.060
    5   5   4  1     249.040       5.650
    5   5   5  1     133.990       3.000
    5   5   6  1     299.900       6.860
    5   5   7  1       3.270       0.100
    5   5   8  1      76.060       1.690
    5   5   9  1      12.720       0.300
    5   5  10  1     300.310       6.860
    5   5  11  1      84.890       1.890
    5   5  12  1       4.620       0.140
    5   5  13  1       9.210       0.230
    5   5  14  1       9.280       0.230
    5   5  15  1       0.140       0.090
    5   5  16  1      17.120       0.400
    5   5  17  1     149.350       3.360
    5   5  18  1      36.140       0.820
    5   5  19  1       1.630       0.110
    5   5  20  1      41.000       0.930
    5   5  21  1      20.530       0.490
    5   5  22  1       0.070       0.120
    5   5  23  1       5.200       0.180
    5   5  24  1       3.170       0.150
    5   5  25  1       0.210       0.120
    5   5  26  1       0.800       0.120
    5   5  27  1       7.120       0.210
    5   5  28  1       0.430       0.130
    5   5  29  1      19.730       0.490
    5   5  30  1       0.180       0.130
    5   5  31  1       0.190       0.130
    5   5  32  1       0.130       0.130
    5   5  33  1       0.640       0.140
    5   5  34  1       0.380       0.130
    5   5  35  1       1.020       0.130
    5   5  36  1       0.050       0.130
    5   5  37  1       0.200       0.140
    5   5  38  1       0.610       0.150
    5   5  39  1       2.810       0.160
    5   5  40  1      -0.010       0.720
    5   5  41  1       0.820       0.160
    5   7   1  1      15.370       0.350
    5   7   2  1       0.210       0.070
    5   7   3  1      33.140       0.760
    5   7   4  1      22.580       0.510
    5   7   5  1      10.270       0.250
    5   7   6  1       8.560       0.210
    5   7   7  1      46.720       1.050
    5   7   8  1       9.350       0.230
    5   7   9  1      18.890       0.440
    5   7  10  1      31.190       0.710
    5   7  11  1      19.990       0.460
    5   7  12  1     133.520       2.990
    5   7  13  1       8.430       0.220
    5   7  14  1      25.670       0.600
    5   7  15  1       1.740       0.110
    5   7  16  1       5.920       0.180
    5   7  17  1       4.590       0.150
    5   7  18  1      22.940       0.540
    5   7  19  1       3.800       0.150
    5   7  20  1      14.560       0.360
    5   7  21  1      23.030       0.540
    5   7  22  1      55.240       1.260
    5   7  23  1      61.300       1.400
    5   7  24  1       1.200       0.130
    5   7  25  1       4.700       0.200
    5   7  26  1       0.100       0.130
    5   7  27  1      14.030       0.360
    5   7  28  1       0.100       0.140
    5   7  29  1       0.180       0.130
    5   7  30  1       4.130       0.170
    5   7  31  1       0.610       0.150
    5   7  32  1      -0.070       0.720
    5   7  33  1       4.380       0.200
    5   7  34  1       0.050       0.130
    5   7  35  1       5.190       0.190
    5   7  36  1       0.100       0.130
    5   7  37  1       1.170       0.140
    5   7  38  1       0.510       0.140
    5   7  39  1       0.380       0.140
    5   7  40  1       0.390       0.170
    5   9   1  1       7.430       0.190
    5   9   2  1       1.120       0.090
    5   9   3  1      15.380       0.360
    5   9   4  1      75.670       1.700
    5   9   5  1      16.210       0.380
    5   9   6  1       1.390       0.090
    5   9   7  1       7.190       0.190
    5   9   8  1      31.240       0.710
    5   9   9  1       9.040       0.230
    5   9  10  1       0.590       0.100
    5   9  11  1       0.230       0.100
    5   9  12  1       5.190       0.160
    5   9  13  1       0.910       0.110
    5   9  14  1      72.480       1.640
    5   9  15  1       0.600       0.110
    5   9  16  1      61.910       1.410
    5   9  17  1       3.570       0.150
    5   9  18  1      30.800       0.720
    5   9  19  1       5.990       0.190
    5   9  20  1       0.540       0.120
    5   9  21  1       1.020       0.120
    5   9  22  1       0.740       0.130
    5   9  23  1       0.020       0.120
    5   9  24  1      49.190       1.140
    5   9  25  1       1.810       0.140
    5   9  26  1       0.600       0.130
    5   9  27  1       1.420       0.150
    5   9  28  1      16.330       0.410
    5   9  29  1       0.380       0.140
    5   9  30  1       0.170       0.140
    5   9  31  1       0.550       0.140
    5   9  32  1       0.210       0.140
    5   9  33  1      -0.030       0.710
    5   9  34  1       0.220       0.150
    5   9  35  1      -0.040       0.720
    5   9  36  1       0.340       0.150
    5   9  37  1       0.400       0.140
    5   9  38  1       0.690       0.200
    5  11   1  1       6.530       0.190
    5  11   2  1       1.810       0.110
    5  11   3  1      68.030       1.530
    5  11   4  1       0.720       0.100
    5  11   5  1       3.760       0.130
    5  11   6  1       1.090       0.110
    5  11   7  1      34.030       0.780
    5  11   8  1      15.990       0.380
    5  11   9  1      -0.200       0.570
    5  11  10  1       2.370       0.120
    5  11  11  1       3.170       0.130
    5  11  12  1      63.410       1.460
    5  11  13  1      23.610       0.560
    5  11  14  1      11.830       0.300
    5  11  15  1       8.890       0.240
    5  11  16  1       1.130       0.120
    5  11  17  1       0.100       0.120
    5  11  18  1       0.340       0.120
    5  11  19  1       7.100       0.210
    5  11  20  1      16.180       0.400
    5  11  21  1       2.580       0.180
    5  11  22  1      13.440       0.370
    5  11  23  1       9.000       0.260
    5  11  24  1       1.930       0.150
    5  11  25  1       9.200       0.280
    5  11  26  1       1.610       0.140
    5  11  27  1       5.950       0.200
    5  11  28  1       0.260       0.130
    5  11  29  1       0.190       0.130
    5  11  30  1       0.090       0.140
    5  11  31  1       1.110       0.140
    5  11  32  1       0.560       0.130
    5  11  33  1       0.160       0.130
    5  11  34  1      -0.190       0.700
    5  11  35  1       1.160       0.140
    5  11  36  1      -0.160       0.730
    5  13   1  1       3.580       0.150
    5  13   2  1       2.730       0.140
    5  13   3  1       0.460       0.120
    5  13   4  1      36.380       0.850
    5  13   5  1       2.190       0.130
    5  13   6  1      32.220       0.740
    5  13   7  1       5.160       0.170
    5  13   8  1       8.390       0.230
    5  13   9  1       7.900       0.220
    5  13  10  1      16.780       0.400
    5  13  11  1       0.030       0.120
    5  13  12  1       7.130       0.210
    5  13  13  1       9.570       0.260
    5  13  14  1      13.920       0.350
    5  13  15  1       1.050       0.130
    5  13  16  1       0.770       0.120
    5  13  17  1       5.170       0.180
    5  13  18  1      13.220       0.350
    5  13  19  1       0.470       0.130
    5  13  20  1      13.140       0.340
    5  13  21  1       1.440       0.140
    5  13  22  1       0.350       0.140
    5  13  23  1       1.100       0.150
    5  13  24  1       4.410       0.190
    5  13  25  1       3.000       0.180
    5  13  26  1       1.410       0.170
    5  13  27  1       0.110       0.140
    5  13  28  1       0.070       0.150
    5  13  29  1       0.030       0.130
    5  13  30  1       0.270       0.160
    5  13  31  1       0.430       0.160
    5  13  32  1       1.560       0.160
    5  13  33  1       0.200       0.140
    5  13  34  1       0.060       0.160
    5  15   1  1       0.770       0.120
    5  15   2  1       2.140       0.130
    5  15   3  1       2.790       0.150
    5  15   4  1       0.570       0.120
    5  15   5  1      13.320       0.340
    5  15   6  1       3.730       0.160
    5  15   7  1      40.840       0.950
    5  15   8  1       1.540       0.130
    5  15   9  1       0.600       0.130
    5  15  10  1       5.200       0.180
    5  15  11  1       6.530       0.200
    5  15  12  1       5.360       0.190
    5  15  13  1       0.550       0.130
    5  15  14  1       0.860       0.120
    5  15  15  1       0.130       0.120
    5  15  16  1       0.510       0.120
    5  15  17  1       2.080       0.150
    5  15  18  1       0.030       0.130
    5  15  19  1       5.950       0.210
    5  15  20  1       2.560       0.150
    5  15  21  1       2.020       0.160
    5  15  22  1       2.380       0.150
    5  15  23  1       0.130       0.130
    5  15  24  1      -0.100       0.690
    5  15  25  1       0.690       0.140
    5  15  26  1       0.470       0.130
    5  15  27  1       0.400       0.150
    5  15  28  1       0.130       0.160
    5  15  29  1       0.760       0.140
    5  15  30  1       0.390       0.170
    5  17   1  1       6.930       0.220
    5  17   2  1       0.250       0.130
    5  17   3  1       0.280       0.130
    5  17   4  1       1.210       0.130
    5  17   5  1       0.030       0.120
    5  17   6  1       0.230       0.120
    5  17   7  1       0.210       0.120
    5  17   8  1       0.560       0.130
    5  17   9  1       0.160       0.120
    5  17  10  1      -0.080       0.680
    5  17  11  1       5.800       0.200
    5  17  12  1       0.350       0.130
    5  17  13  1       4.500       0.180
    5  17  14  1       0.790       0.130
    5  17  15  1       0.420       0.130
    5  17  16  1       2.870       0.160
    5  17  17  1       0.470       0.130
    5  17  18  1       0.160       0.120
    5  17  19  1       0.100       0.130
    5  17  20  1       0.080       0.150
    5  17  21  1       0.450       0.140
    5  17  22  1       0.050       0.130
    5  17  23  1       1.030       0.130
    5  17  24  1       3.170       0.180
    5  17  25  1       0.730       0.160
    5  17  26  1       1.000       0.160
    5  19   1  1       1.960       0.140
    5  19   2  1       0.360       0.140
    5  19   3  1       0.700       0.150
    5  19   4  1       1.440       0.150
    5  19   5  1       0.020       0.130
    5  19   6  1       1.100       0.130
    5  19   7  1       0.200       0.120
    5  19   8  1       0.740       0.130
    5  19   9  1       0.680       0.130
    5  19  10  1       0.500       0.130
    5  19  11  1       0.250       0.130
    5  19  12  1       1.210       0.140
    5  19  13  1       2.530       0.150
    5  19  14  1       0.100       0.130
    5  19  15  1       2.890       0.160
    5  19  16  1       1.150       0.160
    5  19  17  1       0.380       0.130
    5  19  18  1       0.390       0.130
    5  19  19  1       0.200       0.150
    5  19  20  1       0.240       0.160
    5  21   1  1      -0.010       0.700
    5  21   2  1       2.630       0.180
    5  21   3  1      -0.210       0.690
    5  21   4  1       1.870       0.170
    5  21   5  1       0.280       0.150
    5  21   6  1       0.860       0.150
    5  21   7  1       2.240       0.190
    5  21   8  1       1.190       0.220
    5  21   9  1       2.030       0.200
    5  21  10  1       4.110       0.240
    6   0   0  1    1299.900      25.730
    6   0   2  1       0.460       0.030
    6   0   4  1     217.330       4.800
    6   0   6  1     251.910       5.610
    6   0   8  1     129.940       2.920
    6   0  10  1      97.300       2.160
    6   0  12  1     118.730       2.640
    6   0  14  1     180.000       4.030
    6   0  16  1       0.070       0.130
    6   0  18  1       1.930       0.140
    6   0  20  1      23.840       0.570
    6   0  22  1      22.800       0.560
    6   0  24  1       1.490       0.180
    6   0  26  1      15.250       0.420
    6   0  28  1       2.730       0.220
    6   0  30  1       1.120       0.200
    6   0  32  1       9.850       0.350
    6   0  34  1      41.800       1.030
    6   0  36  1       1.080       0.240
    6   0  38  1       0.120       0.210
    6   0  40  1       0.180       0.330
    6   0  42  1       2.160       0.250
    6   2   0  1      72.500       1.620
    6   2   1  1      22.340       0.500
    6   2   2  1     582.960      12.860
    6   2   3  1     291.850       6.480
    6   2   4  1      19.450       0.440
    6   2   5  1     502.160      11.180
    6   2   6  1     257.420       5.770
    6   2   7  1      50.520       1.120
    6   2   8  1      27.710       0.620
    6   2   9  1      15.950       0.360
    6   2  10  1      44.330       0.990
    6   2  11  1      21.430       0.490
    6   2  12  1      70.360       1.570
    6   2  13  1      29.820       0.670
    6   2  14  1      26.680       0.600
    6   2  15  1      20.600       0.470
    6   2  16  1      51.700       1.160
    6   2  17  1       0.150       0.090
    6   2  18  1      45.690       1.040
    6   2  19  1       4.570       0.150
    6   2  20  1       1.110       0.100
    6   2  21  1       8.140       0.220
    6   2  22  1      18.690       0.440
    6   2  23  1       5.830       0.180
    6   2  24  1       1.180       0.130
    6   2  25  1       1.090       0.130
    6   2  26  1       2.330       0.140
    6   2  27  1      14.010       0.360
    6   2  28  1      20.380       0.490
    6   2  29  1       0.240       0.130
    6   2  30  1       2.770       0.150
    6   2  31  1       0.190       0.130
    6   2  32  1       2.690       0.150
    6   2  33  1       0.290       0.130
    6   2  34  1       0.160       0.140
    6   2  35  1       1.410       0.150
    6   2  36  1       5.060       0.200
    6   2  37  1       0.650       0.150
    6   2  38  1       0.030       0.140
    6   2  39  1       0.210       0.140
    6   2  40  1       1.680       0.160
    6   2  41  1       0.260       0.150
    6   2  42  1       0.240       0.160
    6   4   0  1     972.650      22.000
    6   4   1  1     292.950       6.580
    6   4   2  1     327.790       7.370
    6   4   3  1      82.840       1.840
    6   4   4  1      45.340       1.010
    6   4   5  1      36.840       0.820
    6   4   6  1      10.920       0.250
    6   4   7  1      40.310       0.900
    6   4   8  1     141.180       3.160
    6   4   9  1      33.030       0.740
    6   4  10  1       7.390       0.180
    6   4  11  1      15.880       0.370
    6   4  12  1       3.790       0.120
    6   4  13  1      11.390       0.270
    6   4  14  1       0.140       0.080
    6   4  15  1       8.040       0.210
    6   4  16  1      12.540       0.300
    6   4  17  1       6.640       0.180
    6   4  18  1       0.140       0.100
    6   4  19  1       0.250       0.100
    6   4  20  1       4.540       0.150
    6   4  21  1      40.420       0.920
    6   4  22  1       0.330       0.110
    6   4  23  1       6.590       0.190
    6   4  24  1       1.190       0.120
    6   4  25  1      10.610       0.280
    6   4  26  1       0.440       0.120
    6   4  27  1       1.740       0.130
    6   4  28  1       3.140       0.150
    6   4  29  1       1.550       0.130
    6   4  30  1       0.130       0.130
    6   4  31  1       0.260       0.130
    6   4  32  1       1.580       0.140
    6   4  33  1       1.380       0.140
    6   4  34  1       1.620       0.150
    6   4  35  1       0.350       0.130
    6   4  36  1       0.100       0.130
    6   4  37  1       0.070       0.170
    6   4  38  1       2.020       0.150
    6   4  39  1       0.260       0.160
    6   4  40  1       1.190       0.150
    6   4  41  1       0.160       0.140
    6   4  42  1       0.690       0.220
    6   6   0  1      76.900       1.770
    6   6   1  1      39.850       0.890
    6   6   2  1      57.820       1.290
    6   6   3  1       6.640       0.160
    6   6   4  1      10.220       0.240
    6   6   5  1       2.060       0.080
    6   6   6  1      10.860       0.260
    6   6   7  1      43.820       0.980
    6   6   8  1      55.320       1.240
    6   6   9  1       0.440       0.070
    6   6  10  1      56.710       1.270
    6   6  11  1       4.070       0.130
    6   6  12  1      13.950       0.330
    6   6  13  1      11.440       0.280
    6   6  14  1       6.780       0.180
    6   6  15  1      26.710       0.610
    6   6  16  1       3.220       0.120
    6   6  17  1      16.010       0.380
    6   6  18  1       0.330       0.110
    6   6  19  1      11.630       0.290
    6   6  20  1       3.560       0.140
    6   6  21  1       3.680       0.150
    6   6  22  1      13.880       0.350
    6   6  23  1       0.800       0.130
    6   6  24  1       3.750       0.170
    6   6  25  1       2.370       0.150
    6   6  26  1       1.810       0.140
    6   6  27  1       3.820       0.170
    6   6  28  1       0.520       0.130
    6   6  29  1       4.450       0.170
    6   6  30  1       0.090       0.130
    6   6  31  1       2.850       0.160
    6   6  32  1       0.370       0.130
    6   6  33  1       0.260       0.130
    6   6  34  1       0.380       0.140
    6   6  35  1       0.860       0.130
    6   6  36  1       0.100       0.130
    6   6  37  1       5.620       0.220
    6   6  38  1       0.310       0.160
    6   6  39  1       0.370       0.140
    6   6  40  1       0.380       0.160
    6   6  41  1       0.100       0.190
    6   8   0  1      20.740       0.480
    6   8   1  1       3.750       0.120
    6   8   2  1       4.180       0.130
    6   8   3  1       0.470       0.080
    6   8   4  1      12.360       0.290
    6   8   5  1      11.100       0.270
    6   8   6  1      66.480       1.490
    6   8   7  1       4.070       0.130
    6   8   8  1      16.300       0.390
    6   8   9  1       5.300       0.150
    6   8  10  1       3.750       0.130
    6   8  11  1       3.900       0.130
    6   8  12  1      15.250       0.370
    6   8  13  1       5.830       0.170
    6   8  14  1       3.480       0.130
    6   8  15  1       0.040       0.100
    6   8  16  1       2.380       0.120
    6   8  17  1       3.990       0.150
    6   8  18  1       1.040       0.120
    6   8  19  1       1.940       0.130
    6   8  20  1       0.020       0.120
    6   8  21  1       6.410       0.200
    6   8  22  1      -0.090       0.650
    6   8  23  1       2.540       0.140
    6   8  24  1       2.460       0.140
    6   8  25  1       0.290       0.130
    6   8  26  1       4.730       0.180
    6   8  27  1       0.380       0.140
    6   8  28  1       0.710       0.130
    6   8  29  1       0.310       0.130
    6   8  30  1       5.360       0.190
    6   8  31  1       2.530       0.150
    6   8  32  1       2.670       0.170
    6   8  33  1      -0.180       0.720
    6   8  34  1       2.210       0.150
    6   8  35  1       0.620       0.150
    6   8  36  1       1.780       0.160
    6   8  37  1       0.450       0.140
    6   8  38  1       0.630       0.140
    6   8  39  1       1.170       0.190
    6  10   0  1      41.800       0.960
    6  10   1  1       0.050       0.090
    6  10   2  1       0.420       0.090
    6  10   3  1      20.520       0.480
    6  10   4  1      22.030       0.510
    6  10   5  1      13.400       0.320
    6  10   6  1       0.290       0.090
    6  10   7  1       3.620       0.130
    6  10   8  1       0.720       0.100
    6  10   9  1       0.200       0.100
    6  10  10  1       3.410       0.130
    6  10  11  1       6.320       0.190
    6  10  12  1      22.750       0.530
    6  10  13  1       7.920       0.220
    6  10  14  1       5.440       0.170
    6  10  15  1       5.910       0.210
    6  10  16  1       3.330       0.140
    6  10  17  1       0.310       0.110
    6  10  18  1       0.410       0.130
    6  10  19  1       0.030       0.120
    6  10  20  1      -0.010       0.650
    6  10  21  1       1.410       0.130
    6  10  22  1      22.510       0.550
    6  10  23  1       1.190       0.130
    6  10  24  1      15.700       0.420
    6  10  25  1       0.240       0.130
    6  10  26  1       0.250       0.130
    6  10  27  1       0.280       0.130
    6  10  28  1       0.300       0.130
    6  10  29  1       0.210       0.140
    6  10  30  1       0.290       0.160
    6  10  31  1       0.790       0.140
    6  10  32  1       2.440       0.160
    6  10  33  1       0.100       0.160
    6  10  34  1       0.390       0.150
    6  10  35  1       0.540       0.170
    6  10  36  1       0.300       0.160
    6  10  37  1       0.030       0.160
    6  12   0  1      45.940       1.100
    6  12   1  1      10.510       0.270
    6  12   2  1      16.210       0.400
    6  12   3  1       0.980       0.110
    6  12   4  1       4.700       0.160
    6  12   5  1       2.850       0.130
    6  12   6  1       5.980       0.180
    6  12   7  1      28.810       0.670
    6  12   8  1       0.920       0.110
    6  12   9  1       9.560       0.250
    6  12  10  1       8.430       0.230
    6  12  11  1       7.450       0.220
    6  12  12  1       1.090       0.120
    6  12  13  1       1.670       0.130
    6  12  14  1       1.180       0.120
    6  12  15  1      16.480       0.400
    6  12  16  1       7.410       0.240
    6  12  17  1       0.580       0.120
    6  12  18  1       1.380       0.130
    6  12  19  1       6.610       0.210
    6  12  20  1       3.890       0.170
    6  12  21  1       0.800       0.130
    6  12  22  1       1.900       0.150
    6  12  23  1       0.430       0.130
    6  12  24  1       0.350       0.140
    6  12  25  1       0.130       0.150
    6  12  26  1       0.360       0.150
    6  12  27  1       0.630       0.140
    6  12  28  1       3.530       0.180
    6  12  29  1       2.150       0.150
    6  12  30  1       3.290       0.160
    6  12  31  1       0.090       0.130
    6  12  33  1       0.180       0.140
    6  12  34  1       0.250       0.130
    6  12  35  1       0.120       0.190
    6  14   0  1      23.460       0.600
    6  14   1  1       7.930       0.220
    6  14   2  1       5.560       0.180
    6  14   3  1       0.470       0.120
    6  14   4  1       1.230       0.120
    6  14   5  1      -0.110       0.630
    6  14   6  1       0.160       0.110
    6  14   7  1       3.750       0.150
    6  14   8  1      22.670       0.560
    6  14   9  1      20.930       0.500
    6  14  10  1      13.240       0.330
    6  14  11  1       2.960       0.140
    6  14  12  1       2.870       0.140
    6  14  13  1      16.630       0.420
    6  14  14  1       2.540       0.150
    6  14  15  1       0.240       0.120
    6  14  16  1       0.600       0.120
    6  14  17  1       0.430       0.130
    6  14  18  1       0.190       0.120
    6  14  19  1       1.960       0.140
    6  14  20  1       3.270       0.160
    6  14  21  1       4.140       0.170
    6  14  22  1       1.470       0.150
    6  14  23  1       0.410       0.130
    6  14  24  1       1.900       0.150
    6  14  25  1       0.020       0.130
    6  14  26  1       0.410       0.130
    6  14  27  1       0.170       0.150
    6  14  28  1       0.700       0.140
    6  14  29  1       1.130       0.140
    6  14  30  1       0.140       0.150
    6  14  31  1       0.160       0.140
    6  14  32  1       0.960       0.210
    6  16   0  1       0.230       0.180
    6  16   1  1       1.150       0.130
    6  16   2  1      12.990       0.340
    6  16   3  1      13.340       0.340
    6  16   4  1       7.730       0.230
    6  16   5  1       3.750       0.160
    6  16   6  1       0.640       0.120
    6  16   7  1       1.830       0.140
    6  16   8  1       2.380       0.150
    6  16   9  1       0.030       0.120
    6  16  10  1       0.460       0.120
    6  16  11  1       0.800       0.130
    6  16  12  1       3.330       0.150
    6  16  13  1       1.030       0.130
    6  16  14  1       0.590       0.120
    6  16  15  1       2.560       0.150
    6  16  16  1       0.760       0.130
    6  16  17  1       0.690       0.130
    6  16  18  1       0.270       0.130
    6  16  19  1       1.000       0.130
    6  16  20  1       2.640       0.150
    6  16  21  1       0.330       0.150
    6  16  22  1       0.970       0.130
    6  16  23  1       0.130       0.130
    6  16  24  1       0.260       0.130
    6  16  25  1       0.670       0.130
    6  16  26  1       0.480       0.140
    6  16  27  1       0.880       0.140
    6  16  28  1       0.640       0.160
    6  18   0  1       2.730       0.200
    6  18   1  1       0.080       0.130
    6  18   2  1       0.940       0.130
    6  18   3  1       0.430       0.130
    6  18   4  1       0.710       0.120
    6  18   5  1       0.880       0.130
    6  18   6  1       1.620       0.140
    6  18   7  1       0.490       0.130
    6  18   8  1       0.160       0.120
    6  18   9  1       0.140       0.120
    6  18  10  1       0.200       0.130
    6  18  11  1       0.250       0.130
    6  18  12  1       0.360       0.150
    6  18  13  1       0.180       0.150
    6  18  14  1       3.170       0.160
    6  18  15  1       0.210       0.140
    6  18  16  1       0.270       0.140
    6  18  17  1       0.450       0.140
    6  18  18  1       1.780       0.140
    6  18  19  1       1.390       0.140
    6  18  20  1       1.460       0.190
    6  18  21  1       0.120       0.130
    6  18  22  1       0.280       0.180
    6  18  23  1       0.480       0.160
    6  20   0  1       1.730       0.210
    6  20   1  1      -0.200       0.690
    6  20   2  1       1.970       0.180
    6  20   3  1       1.260       0.150
    6  20   4  1       0.400       0.150
    6  20   5  1       1.260       0.160
    6  20   6  1       0.340       0.140
    6  20   7  1       0.130       0.140
    6  20   8  1       0.180       0.130
    6  20   9  1       0.140       0.150
    6  20  10  1       0.640       0.140
    6  20  11  1       0.630       0.140
    6  20  12  1       1.720       0.140
    6  20  13  1       1.640       0.150
    6  20  14  1       0.120       0.150
    6  20  15  1       0.050       0.150
    6  20  16  1       0.540       0.160
    7   1   1  1       3.770       0.090
    7   1   2  1     384.660       8.530
    7   1   3  1      98.000       2.190
    7   1   4  1       0.230       0.030
    7   1   5  1       1.830       0.060
    7   1   6  1      44.820       1.000
    7   1   7  1     159.400       3.570
    7   1   8  1      25.130       0.560
    7   1   9  1      12.440       0.280
    7   1  10  1       4.030       0.110
    7   1  11  1       0.750       0.070
    7   1  12  1     207.810       4.730
    7   1  13  1      29.590       0.670
    7   1  14  1     218.550       4.960
    7   1  15  1      11.500       0.270
    7   1  16  1      13.950       0.330
    7   1  17  1       9.970       0.250
    7   1  18  1      11.120       0.280
    7   1  19  1      -0.030       0.530
    7   1  20  1       2.660       0.120
    7   1  21  1       1.480       0.110
    7   1  22  1      19.000       0.450
    7   1  23  1       9.350       0.250
    7   1  24  1      64.590       1.480
    7   1  25  1       0.060       0.120
    7   1  26  1       9.220       0.260
    7   1  27  1      10.380       0.280
    7   1  28  1       0.120       0.130
    7   1  29  1       0.860       0.130
    7   1  30  1       5.690       0.200
    7   1  31  1       0.590       0.130
    7   1  32  1       4.180       0.170
    7   1  33  1       2.910       0.150
    7   1  34  1       1.230       0.140
    7   1  35  1       0.170       0.140
    7   1  36  1       2.490       0.160
    7   1  37  1       0.270       0.140
    7   1  38  1       0.540       0.140
    7   1  39  1       0.060       0.140
    7   1  40  1       0.070       0.140
    7   1  42  1       0.190       0.170
    7   3   1  1     849.620      18.890
    7   3   2  1     283.240       6.330
    7   3   3  1     240.130       5.370
    7   3   4  1       5.960       0.140
    7   3   5  1      30.390       0.680
    7   3   6  1       0.170       0.050
    7   3   7  1     150.830       3.390
    7   3   8  1     116.970       2.620
    7   3   9  1      18.200       0.410
    7   3  10  1     137.140       3.060
    7   3  11  1      78.060       1.740
    7   3  12  1      35.580       0.810
    7   3  13  1       6.870       0.180
    7   3  14  1       3.440       0.110
    7   3  15  1      33.620       0.760
    7   3  16  1      10.470       0.260
    7   3  17  1       3.060       0.120
    7   3  18  1       1.590       0.100
    7   3  19  1       1.990       0.110
    7   3  20  1      64.170       1.450
    7   3  21  1      58.660       1.330
    7   3  22  1      43.250       0.990
    7   3  23  1      31.690       0.730
    7   3  24  1       5.630       0.180
    7   3  25  1       2.480       0.140
    7   3  26  1       0.260       0.130
    7   3  27  1       0.790       0.130
    7   3  28  1      14.650       0.370
    7   3  29  1       0.000       0.700
    7   3  30  1       0.140       0.130
    7   3  31  1       2.190       0.150
    7   3  32  1       0.170       0.140
    7   3  33  1       0.320       0.140
    7   3  34  1       3.380       0.160
    7   3  35  1       0.230       0.140
    7   3  36  1       1.110       0.140
    7   3  37  1       0.510       0.140
    7   3  38  1       0.900       0.150
    7   3  39  1       0.940       0.180
    7   3  40  1       0.580       0.150
    7   3  41  1       0.200       0.140
    7   3  42  1       0.430       0.180
    7   5   1  1      34.630       0.770
    7   5   2  1      84.260       1.870
    7   5   3  1      51.770       1.150
    7   5   4  1      14.810       0.340
    7   5   5  1      53.690       1.200
    7   5   6  1      39.120       0.870
    7   5   7  1      61.070       1.370
    7   5   8  1     156.180       3.500
    7   5   9  1      26.460       0.600
    7   5  10  1      68.630       1.530
    7   5  11  1       5.800       0.160
    7   5  12  1       9.880       0.240
    7   5  13  1       0.380       0.080
    7   5  14  1       8.390       0.210
    7   5  15  1       2.790       0.120
    7   5  16  1       0.190       0.090
    7   5  17  1      10.650       0.260
    7   5  18  1      24.020       0.560
    7   5  19  1       0.880       0.110
    7   5  20  1      21.880       0.510
    7   5  21  1       1.710       0.120
    7   5  22  1       0.790       0.120
    7   5  23  1       0.130       0.120
    7   5  24  1       1.660       0.130
    7   5  25  1       3.950       0.160
    7   5  26  1       1.380       0.130
    7   5  27  1       3.080       0.150
    7   5  28  1       1.150       0.130
    7   5  29  1       2.380       0.140
    7   5  30  1       0.140       0.130
    7   5  31  1       1.170       0.130
    7   5  32  1       3.990       0.170
    7   5  33  1       0.250       0.140
    7   5  34  1       1.050       0.140
    7   5  35  1       0.080       0.140
    7   5  36  1       0.620       0.130
    7   5  37  1       0.410       0.150
    7   5  38  1       0.740       0.140
    7   5  39  1       1.320       0.150
    7   5  40  1       0.380       0.130
    7   5  41  1       0.520       0.210
    7   7   1  1      22.250       0.510
    7   7   2  1      15.800       0.360
    7   7   3  1       0.450       0.070
    7   7   4  1      25.520       0.580
    7   7   5  1      16.760       0.390
    7   7   6  1       2.660       0.100
    7   7   7  1       9.120       0.220
    7   7   8  1       8.790       0.220
    7   7   9  1       1.960       0.100
    7   7  10  1     141.680       3.170
    7   7  11  1     183.700       4.110
    7   7  12  1      34.690       0.790
    7   7  13  1      24.000       0.560
    7   7  14  1       0.310       0.100
    7   7  15  1      29.340       0.690
    7   7  16  1       6.010       0.180
    7   7  17  1       0.690       0.110
    7   7  18  1       0.060       0.110
    7   7  19  1       1.200       0.110
    7   7  20  1       7.730       0.220
    7   7  21  1       4.820       0.170
    7   7  22  1      18.530       0.470
    7   7  23  1       4.670       0.170
    7   7  24  1       5.380       0.180
    7   7  25  1       3.020       0.150
    7   7  26  1       0.380       0.130
    7   7  27  1      10.750       0.310
    7   7  28  1       6.880       0.220
    7   7  29  1       0.130       0.130
    7   7  30  1       1.270       0.140
    7   7  31  1       0.090       0.130
    7   7  32  1       3.500       0.160
    7   7  33  1      11.270       0.310
    7   7  34  1       0.330       0.140
    7   7  35  1       1.560       0.160
    7   7  36  1       2.270       0.160
    7   7  37  1       2.650       0.170
    7   7  38  1       0.520       0.150
    7   7  39  1       0.450       0.140
    7   7  40  1       0.030       0.170
    7   9   1  1       0.120       0.080
    7   9   2  1      10.080       0.250
    7   9   3  1      21.460       0.490
    7   9   4  1      53.050       1.200
    7   9   5  1       7.700       0.200
    7   9   6  1       7.750       0.200
    7   9   7  1       2.060       0.110
    7   9   8  1      30.100       0.690
    7   9   9  1       0.810       0.090
    7   9  10  1       0.300       0.100
    7   9  11  1       0.170       0.100
    7   9  12  1      62.560       1.410
    7   9  13  1       0.080       0.110
    7   9  14  1      72.710       1.660
    7   9  15  1       0.240       0.110
    7   9  16  1       0.460       0.110
    7   9  17  1       1.830       0.130
    7   9  18  1       0.180       0.110
    7   9  19  1      10.650       0.280
    7   9  20  1       0.320       0.120
    7   9  21  1       0.390       0.120
    7   9  22  1       3.030       0.150
    7   9  23  1       2.460       0.140
    7   9  24  1      31.410       0.750
    7   9  25  1       0.910       0.140
    7   9  26  1      31.930       0.770
    7   9  27  1       2.400       0.150
    7   9  28  1      -0.020       0.700
    7   9  29  1       0.560       0.130
    7   9  30  1       0.290       0.150
    7   9  31  1       0.420       0.140
    7   9  32  1       2.340       0.160
    7   9  33  1       0.280       0.140
    7   9  34  1       1.420       0.150
    7   9  35  1      -0.030       0.710
    7   9  36  1       2.220       0.180
    7   9  37  1       0.210       0.140
    7   9  38  1       0.840       0.160
    7  11   1  1       3.900       0.140
    7  11   2  1      53.490       1.220
    7  11   3  1      12.150       0.300
    7  11   4  1       0.060       0.100
    7  11   5  1       0.310       0.100
    7  11   6  1      10.620       0.270
    7  11   7  1      -0.020       0.540
    7  11   8  1       0.590       0.100
    7  11   9  1       0.020       0.100
    7  11  10  1      16.820       0.410
    7  11  11  1       9.830       0.260
    7  11  12  1      46.260       1.060
    7  11  13  1       0.380       0.120
    7  11  14  1      10.020       0.260
    7  11  15  1       1.630       0.120
    7  11  16  1       0.360       0.110
    7  11  17  1       0.010       0.110
    7  11  18  1       1.210       0.130
    7  11  19  1       7.110       0.220
    7  11  20  1       1.760       0.130
    7  11  21  1       7.610       0.230
    7  11  22  1      10.090       0.310
    7  11  23  1       0.630       0.130
    7  11  24  1      13.750       0.360
    7  11  25  1       0.880       0.140
    7  11  26  1       2.270       0.150
    7  11  27  1      -0.160       0.700
    7  11  28  1       3.090       0.170
    7  11  29  1       0.420       0.140
    7  11  30  1       0.380       0.130
    7  11  31  1       0.170       0.130
    7  11  32  1       0.590       0.140
    7  11  33  1       0.210       0.130
    7  11  34  1       0.150       0.130
    7  11  35  1       0.210       0.140
    7  11  36  1      -0.170       0.790
    7  13   1  1       3.840       0.150
    7  13   2  1      23.910       0.560
    7  13   3  1       6.200       0.190
    7  13   4  1       0.060       0.110
    7  13   5  1       0.110       0.110
    7  13   6  1       2.090       0.130
    7  13   7  1       1.660       0.120
    7  13   8  1      48.460       1.110
    7  13   9  1       5.240       0.170
    7  13  10  1      54.350       1.240
    7  13  11  1      14.770       0.370
    7  13  12  1       2.470       0.130
    7  13  13  1       4.980       0.170
    7  13  14  1       2.180       0.130
    7  13  15  1       0.350       0.130
    7  13  16  1       7.740       0.230
    7  13  17  1       0.460       0.130
    7  13  18  1       1.430       0.130
    7  13  19  1       0.340       0.130
    7  13  20  1      10.300       0.280
    7  13  21  1       1.270       0.130
    7  13  22  1       0.020       0.130
    7  13  23  1       1.000       0.150
    7  13  24  1       0.010       0.140
    7  13  25  1       0.530       0.130
    7  13  26  1       1.960       0.170
    7  13  27  1       0.030       0.140
    7  13  28  1       0.550       0.150
    7  13  29  1       0.230       0.130
    7  13  30  1       0.150       0.140
    7  13  31  1       0.610       0.130
    7  13  32  1       0.370       0.140
    7  13  33  1       0.320       0.160
    7  13  34  1       0.580       0.170
    7  15   1  1       5.330       0.190
    7  15   2  1       0.560       0.120
    7  15   3  1       0.860       0.120
    7  15   4  1       4.130       0.170
    7  15   5  1       3.880       0.160
    7  15   6  1      18.520       0.450
    7  15   7  1       0.480       0.120
    7  15   8  1       5.410       0.220
    7  15   9  1       0.960       0.120
    7  15  10  1       2.480       0.140
    7  15  11  1       2.720       0.150
    7  15  12  1       8.370       0.260
    7  15  13  1       0.190       0.120
    7  15  14  1       0.110       0.120
    7  15  15  1       0.380       0.120
    7  15  16  1       3.650       0.170
    7  15  17  1       1.420       0.140
    7  15  18  1       0.240       0.120
    7  15  19  1       0.210       0.140
    7  15  20  1       0.170       0.140
    7  15  21  1       1.320       0.150
    7  15  22  1       1.820       0.160
    7  15  23  1       0.070       0.150
    7  15  24  1       0.460       0.130
    7  15  25  1       0.010       0.140
    7  15  26  1       0.080       0.130
    7  15  27  1       0.570       0.130
    7  15  28  1       0.320       0.130
    7  15  29  1       1.950       0.150
    7  15  30  1       0.020       0.170
    7  17   1  1      12.950       0.360
    7  17   2  1       1.360       0.140
    7  17   3  1       0.120       0.130
    7  17   4  1       0.300       0.130
    7  17   5  1       0.390       0.120
    7  17   6  1      -0.070       0.670
    7  17   7  1       0.350       0.130
    7  17   8  1       2.570       0.140
    7  17   9  1       0.290       0.120
    7  17  10  1       2.670       0.160
    7  17  11  1       0.750       0.120
    7  17  12  1       2.150       0.140
    7  17  13  1       0.410       0.140
    7  17  14  1       2.400       0.170
    7  17  15  1       0.890       0.130
    7  17  16  1       0.620       0.130
    7  17  17  1       0.610       0.140
    7  17  18  1       0.050       0.130
    7  17  19  1       0.030       0.140
    7  17  20  1       1.160       0.150
    7  17  21  1       1.630       0.170
    7  17  22  1       2.090       0.160
    7  17  23  1       4.930       0.190
    7  17  24  1       0.750       0.170
    7  17  25  1       0.100       0.160
    7  17  26  1       0.540       0.160
    7  19   1  1       0.030       0.140
    7  19   2  1       1.640       0.160
    7  19   3  1       0.120       0.140
    7  19   4  1       0.250       0.160
    7  19   5  1       0.240       0.130
    7  19   6  1       0.290       0.130
    7  19   7  1       1.100       0.130
    7  19   8  1       0.810       0.130
    7  19   9  1       0.630       0.140
    7  19  10  1       0.830       0.130
    7  19  11  1       0.850       0.140
    7  19  12  1       3.130       0.160
    7  19  13  1       0.340       0.130
    7  19  14  1       4.520       0.200
    7  19  15  1       1.800       0.160
    7  19  16  1       2.200       0.160
    7  19  17  1       0.730       0.140
    7  19  18  1       0.310       0.130
    7  19  19  1       0.220       0.190
    7  19  20  1       0.120       0.170
    7  21   1  1       0.320       0.210
    7  21   2  1       0.280       0.160
    7  21   3  1       0.230       0.160
    7  21   4  1       0.110       0.150
    7  21   5  1       0.200       0.170
    7  21   6  1       0.430       0.200
    7  21   7  1       0.240       0.180
    7  21   8  1       0.300       0.170
    7  21   9  1       1.940       0.220
    7  21  10  1       0.140       0.210
    8   0   0  1     485.160      12.360
    8   0   2  1      14.150       0.320
    8   0   4  1      29.700       0.660
    8   0   6  1      49.850       1.110
    8   0   8  1      50.520       1.140
    8   0  10  1     112.350       2.490
    8   0  12  1     310.630       7.210
    8   0  14  1       9.490       0.250
    8   0  16  1     312.470       7.290
    8   0  18  1      64.640       1.460
    8   0  20  1       4.350       0.180
    8   0  22  1     145.550       3.290
    8   0  24  1       3.480       0.200
    8   0  26  1     108.500       2.490
    8   0  28  1      18.590       0.480
    8   0  30  1       0.530       0.180
    8   0  32  1       3.600       0.220
    8   0  34  1       7.280       0.270
    8   0  36  1       1.660       0.190
    8   0  38  1       4.280       0.260
    8   0  40  1       2.430       0.220
    8   0  42  1       1.110       0.220
    8   2   0  1       0.310       0.040
    8   2   1  1      28.180       0.630
    8   2   2  1      37.450       0.830
    8   2   3  1       0.080       0.030
    8   2   4  1      11.280       0.260
    8   2   5  1      65.430       1.460
    8   2   6  1      35.120       0.790
    8   2   7  1      31.120       0.700
    8   2   8  1      41.690       0.930
    8   2   9  1       2.220       0.080
    8   2  10  1     128.950       2.870
    8   2  11  1      16.250       0.380
    8   2  12  1       0.800       0.070
    8   2  13  1       1.970       0.090
    8   2  14  1     107.000       2.390
    8   2  15  1      60.520       1.350
    8   2  16  1       1.010       0.090
    8   2  17  1      43.850       0.990
    8   2  18  1      77.450       1.750
    8   2  19  1      13.240       0.320
    8   2  20  1     157.470       3.530
    8   2  21  1       0.040       0.100
    8   2  22  1      10.830       0.280
    8   2  23  1      19.860       0.470
    8   2  24  1      14.870       0.360
    8   2  25  1      29.480       0.680
    8   2  26  1       6.560       0.200
    8   2  27  1       9.210       0.260
    8   2  28  1       1.760       0.140
    8   2  30  1       7.540       0.230
    8   2  31  1       3.510       0.160
    8   2  32  1      -0.080       0.720
    8   2  33  1       3.120       0.160
    8   2  34  1       2.140       0.150
    8   2  35  1       1.440       0.150
    8   2  36  1       0.400       0.150
    8   2  37  1       0.370       0.140
    8   2  38  1       2.180       0.160
    8   2  39  1       0.310       0.190
    8   2  40  1       0.670       0.160
    8   2  41  1      -0.040       0.780
    8   2  42  1      -0.100       0.910
    8   4   0  1       3.270       0.100
    8   4   1  1     152.820       3.430
    8   4   2  1      23.060       0.520
    8   4   3  1      88.340       1.970
    8   4   4  1       1.920       0.070
    8   4   5  1      66.570       1.480
    8   4   6  1     101.430       2.260
    8   4   7  1      21.550       0.490
    8   4   8  1     227.470       5.180
    8   4   9  1     109.590       2.440
    8   4  10  1      40.850       0.920
    8   4  11  1       1.230       0.080
    8   4  12  1      74.900       1.690
    8   4  13  1      70.920       1.580
    8   4  14  1       0.520       0.090
    8   4  15  1       9.340       0.230
    8   4  16  1     142.200       3.190
    8   4  17  1       0.630       0.100
    8   4  18  1      30.310       0.690
    8   4  19  1      36.380       0.840
    8   4  20  1      75.940       1.730
    8   4  21  1       2.630       0.130
    8   4  22  1       9.360       0.250
    8   4  23  1       9.460       0.270
    8   4  24  1       0.710       0.120
    8   4  25  1      10.130       0.270
    8   4  26  1       5.700       0.190
    8   4  27  1       0.610       0.120
    8   4  28  1       3.780       0.160
    8   4  29  1       0.350       0.130
    8   4  30  1       6.130       0.200
    8   4  31  1       0.260       0.130
    8   4  32  1       0.520       0.130
    8   4  33  1       0.480       0.130
    8   4  34  1       0.870       0.140
    8   4  35  1       1.590       0.150
    8   4  36  1       1.930       0.140
    8   4  37  1       0.080       0.130
    8   4  38  1       0.430       0.130
    8   4  39  1       0.020       0.130
    8   4  40  1       1.180       0.140
    8   4  41  1      -0.190       0.730
    8   6   0  1       2.990       0.120
    8   6   1  1      28.630       0.640
    8   6   2  1       1.360       0.070
    8   6   3  1      32.320       0.730
    8   6   4  1      36.580       0.820
    8   6   5  1      49.630       1.110
    8   6   6  1      27.670       0.620
    8   6   7  1       0.150       0.070
    8   6   8  1       1.900       0.090
    8   6   9  1     336.590       7.710
    8   6  10  1      17.320       0.400
    8   6  11  1       0.270       0.080
    8   6  12  1      11.050       0.270
    8   6  13  1     175.900       3.940
    8   6  14  1     175.590       3.930
    8   6  15  1       0.250       0.100
    8   6  16  1      10.250       0.260
    8   6  17  1       2.440       0.120
    8   6  18  1       1.000       0.110
    8   6  19  1      46.730       1.070
    8   6  20  1      18.550       0.440
    8   6  21  1       4.970       0.170
    8   6  22  1       8.830       0.240
    8   6  23  1      26.100       0.610
    8   6  24  1      11.100       0.300
    8   6  25  1       8.400       0.240
    8   6  26  1       1.000       0.140
    8   6  27  1       0.810       0.130
    8   6  28  1       0.290       0.130
    8   6  29  1       1.600       0.140
    8   6  30  1       0.640       0.130
    8   6  31  1      -0.090       0.710
    8   6  32  1       1.570       0.140
    8   6  33  1       0.650       0.130
    8   6  34  1       0.450       0.130
    8   6  35  1       2.730       0.160
    8   6  36  1      -0.080       0.750
    8   6  37  1       0.280       0.130
    8   6  38  1       1.030       0.150
    8   6  39  1       0.150       0.130
    8   6  40  1       0.680       0.160
    8   6  41  1       0.410       0.230
    8   8   0  1       2.600       0.140
    8   8   1  1       0.060       0.080
    8   8   2  1       1.350       0.090
    8   8   3  1       2.380       0.100
    8   8   4  1       4.610       0.130
    8   8   5  1      30.760       0.700
    8   8   6  1      23.880       0.540
    8   8   7  1      61.820       1.390
    8   8   8  1      80.120       1.800
    8   8   9  1      10.850       0.260
    8   8  10  1       3.420       0.120
    8   8  11  1       4.410       0.140
    8   8  12  1       0.980       0.110
    8   8  13  1       4.760       0.150
    8   8  14  1      11.990       0.310
    8   8  15  1     114.870       2.590
    8   8  16  1      14.530       0.360
    8   8  17  1       8.780       0.240
    8   8  18  1      65.200       1.500
    8   8  19  1       9.140       0.250
    8   8  20  1      21.430       0.530
    8   8  21  1       5.320       0.180
    8   8  22  1       5.650       0.180
    8   8  23  1       7.460       0.220
    8   8  24  1       0.230       0.120
    8   8  25  1      17.710       0.430
    8   8  26  1       6.330       0.210
    8   8  27  1       0.030       0.130
    8   8  28  1      12.610       0.330
    8   8  29  1       0.350       0.140
    8   8  30  1       6.380       0.210
    8   8  31  1      -0.060       0.830
    8   8  32  1       0.140       0.140
    8   8  33  1       1.630       0.180
    8   8  34  1       0.620       0.140
    8   8  35  1       1.030       0.150
    8   8  36  1       0.260       0.160
    8   8  37  1       0.740       0.170
    8   8  38  1       0.170       0.150
    8   8  39  1       0.120       0.170
    8  10   0  1     142.050       3.200
    8  10   1  1       0.260       0.090
    8  10   2  1       4.980       0.150
    8  10   3  1       8.210       0.210
    8  10   4  1      34.950       0.790
    8  10   5  1       0.110       0.090
    8  10   6  1       0.660       0.100
    8  10   7  1       5.790       0.170
    8  10   8  1       1.090       0.100
    8  10   9  1       1.790       0.110
    8  10  10  1      52.060       1.180
    8  10  11  1      15.880       0.380
    8  10  12  1      26.920       0.630
    8  10  13  1       6.850       0.200
    8  10  14  1      11.550       0.290
    8  10  15  1      40.160       0.920
    8  10  16  1      41.160       0.950
    8  10  17  1       0.410       0.120
    8  10  18  1       6.990       0.210
    8  10  19  1       0.840       0.120
    8  10  20  1      17.950       0.460
    8  10  21  1      14.060       0.390
    8  10  22  1      49.020       1.150
    8  10  23  1       5.440       0.190
    8  10  24  1       1.290       0.140
    8  10  25  1      16.090       0.430
    8  10  26  1      16.780       0.420
    8  10  27  1       0.760       0.130
    8  10  28  1       4.330       0.170
    8  10  29  1       0.490       0.130
    8  10  30  1       0.330       0.130
    8  10  31  1       0.010       0.130
    8  10  32  1       1.620       0.150
    8  10  33  1       0.480       0.150
    8  10  34  1       0.430       0.140
    8  10  35  1       0.850       0.150
    8  10  36  1       0.600       0.150
    8  10  37  1      -0.070       0.720
    8  12   0  1       0.990       0.150
    8  12   1  1       0.200       0.100
    8  12   2  1       3.370       0.130
    8  12   3  1       1.250       0.120
    8  12   4  1       0.180       0.110
    8  12   5  1       0.080       0.100
    8  12   6  1      42.920       0.980
    8  12   7  1       5.740       0.170
    8  12   8  1      32.190       0.740
    8  12   9  1      25.350       0.590
    8  12  10  1       1.230       0.120
    8  12  11  1       0.750       0.110
    8  12  12  1      12.250       0.330
    8  12  13  1       6.810       0.200
    8  12  14  1      10.510       0.290
    8  12  15  1       0.150       0.120
    8  12  16  1       0.280       0.120
    8  12  17  1      24.990       0.600
    8  12  18  1       7.540       0.220
    8  12  19  1      13.140       0.350
    8  12  20  1       4.300       0.170
    8  12  21  1       7.520       0.230
    8  12  22  1       6.470       0.210
    8  12  23  1       2.250       0.160
    8  12  24  1       0.530       0.170
    8  12  25  1       0.250       0.130
    8  12  26  1       2.410       0.160
    8  12  27  1       5.630       0.210
    8  12  28  1       0.350       0.140
    8  12  29  1       1.210       0.140
    8  12  30  1       1.130       0.140
    8  12  31  1       1.000       0.140
    8  12  32  1      -0.110       0.860
    8  12  33  1       1.130       0.140
    8  12  34  1       0.000       0.140
    8  12  35  1       0.160       0.160
    8  14   0  1       1.580       0.170
    8  14   1  1       0.400       0.120
    8  14   2  1       0.700       0.120
    8  14   3  1       1.080       0.120
    8  14   4  1       0.850       0.120
    8  14   5  1       0.250       0.120
    8  14   6  1      10.800       0.280
    8  14   7  1       0.100       0.120
    8  14   8  1       5.140       0.200
    8  14   9  1       0.070       0.110
    8  14  10  1      11.720       0.300
    8  14  11  1       1.190       0.120
    8  14  12  1      12.890       0.330
    8  14  13  1       1.740       0.130
    8  14  14  1       4.670       0.170
    8  14  15  1       3.060       0.150
    8  14  16  1      13.330       0.340
    8  14  17  1       4.690       0.170
    8  14  18  1       0.770       0.120
    8  14  19  1       1.410       0.140
    8  14  20  1       4.790       0.180
    8  14  21  1       5.770       0.210
    8  14  22  1       0.990       0.140
    8  14  23  1       0.170       0.140
    8  14  24  1      -0.070       0.700
    8  14  25  1       1.230       0.140
    8  14  26  1       0.290       0.130
    8  14  27  1       0.370       0.140
    8  14  28  1       0.610       0.140
    8  14  29  1      -0.140       0.780
    8  14  30  1       1.390       0.150
    8  14  31  1       2.710       0.160
    8  14  32  1       0.620       0.170
    8  16   0  1       0.360       0.170
    8  16   1  1       3.000       0.150
    8  16   2  1       3.160       0.150
    8  16   3  1       4.760       0.190
    8  16   4  1       8.770       0.260
    8  16   5  1       0.220       0.120
    8  16   6  1       0.340       0.120
    8  16   7  1       0.940       0.130
    8  16   8  1       0.760       0.120
    8  16   9  1       3.210       0.150
    8  16  10  1       3.860       0.160
    8  16  11  1       0.890       0.130
    8  16  12  1      -0.090       0.660
    8  16  13  1       3.200       0.170
    8  16  14  1       5.600       0.190
    8  16  15  1       6.760       0.220
    8  16  16  1       0.290       0.120
    8  16  17  1       0.250       0.130
    8  16  18  1       0.170       0.130
    8  16  19  1       0.370       0.130
    8  16  20  1       2.140       0.150
    8  16  21  1       1.960       0.160
    8  16  22  1      -0.330       0.730
    8  16  23  1       2.860       0.160
    8  16  24  1       1.350       0.140
    8  16  25  1      10.080       0.290
    8  16  26  1       0.980       0.130
    8  16  27  1       0.310       0.140
    8  16  28  1       0.270       0.180
    8  18   0  1       1.510       0.190
    8  18   1  1       0.330       0.130
    8  18   2  1       0.290       0.130
    8  18   3  1       2.820       0.170
    8  18   4  1       3.910       0.190
    8  18   5  1       3.550       0.180
    8  18   6  1       0.880       0.130
    8  18   7  1       0.500       0.130
    8  18   8  1       4.710       0.190
    8  18   9  1       0.270       0.130
    8  18  10  1       0.030       0.130
    8  18  11  1       1.010       0.140
    8  18  12  1       0.980       0.130
    8  18  13  1       0.820       0.130
    8  18  14  1       2.610       0.150
    8  18  15  1       0.220       0.140
    8  18  16  1       2.710       0.200
    8  18  17  1       0.280       0.140
    8  18  18  1       8.550       0.270
    8  18  19  1       0.740       0.130
    8  18  20  1       2.420       0.160
    8  18  21  1       0.500       0.130
    8  18  22  1       0.830       0.150
    8  18  23  1       0.290       0.190
    8  20   0  1       4.180       0.280
    8  20   1  1       0.050       0.150
    8  20   2  1       0.440       0.150
    8  20   3  1      -0.030       0.690
    8  20   4  1       2.030       0.220
    8  20   5  1       0.100       0.130
    8  20   6  1       0.460       0.150
    8  20   7  1       0.250       0.130
    8  20   8  1       0.020       0.150
    8  20   9  1       2.150       0.140
    8  20  10  1       6.420       0.250
    8  20  11  1       0.280       0.150
    8  20  12  1       2.410       0.150
    8  20  13  1       0.960       0.140
    8  20  14  1       2.610       0.220
    8  20  15  1       0.130       0.170
    8  20  16  1       1.050       0.170
    9   1   1  1     203.100       4.580
    9   1   2  1      22.130       0.490
    9   1   3  1     379.140       8.410
    9   1   4  1      12.210       0.270
    9   1   5  1     550.110      12.280
    9   1   6  1     131.200       2.940
    9   1   7  1     295.890       6.650
    9   1   8  1     103.770       2.320
    9   1   9  1      52.370       1.170
    9   1  10  1      17.800       0.410
    9   1  11  1     178.370       4.030
    9   1  12  1      14.670       0.340
    9   1  13  1     179.850       4.050
    9   1  14  1      23.960       0.540
    9   1  15  1     188.790       4.230
    9   1  16  1      96.780       2.170
    9   1  17  1     117.820       2.650
    9   1  18  1      22.670       0.520
    9   1  19  1      25.920       0.600
    9   1  20  1       0.880       0.100
    9   1  21  1       1.620       0.110
    9   1  22  1       6.170       0.190
    9   1  23  1      13.460       0.330
    9   1  24  1      23.850       0.560
    9   1  25  1       0.370       0.130
    9   1  26  1       8.890       0.250
    9   1  27  1       1.370       0.130
    9   1  28  1       0.270       0.130
    9   1  29  1      12.820       0.330
    9   1  30  1       2.460       0.150
    9   1  31  1       9.340       0.260
    9   1  32  1       5.720       0.220
    9   1  33  1       3.970       0.170
    9   1  34  1       1.890       0.150
    9   1  35  1       0.780       0.140
    9   1  36  1       0.290       0.140
    9   1  37  1       0.230       0.140
    9   1  38  1       0.240       0.150
    9   1  39  1       0.370       0.150
    9   1  40  1       0.320       0.160
    9   1  41  1       0.060       0.200
    9   1  42  1       0.090       0.160
    9   3   1  1      16.240       0.360
    9   3   2  1       6.460       0.150
    9   3   3  1      75.280       1.670
    9   3   4  1      90.180       2.010
    9   3   5  1       0.420       0.050
    9   3   6  1       0.750       0.050
    9   3   7  1      80.840       1.810
    9   3   8  1       9.220       0.220
    9   3   9  1       1.800       0.080
    9   3  10  1       2.210       0.080
    9   3  11  1     212.840       4.850
    9   3  12  1      14.290       0.330
    9   3  13  1       4.840       0.140
    9   3  14  1      32.170       0.730
    9   3  15  1       6.320       0.170
    9   3  16  1      28.310       0.650
    9   3  17  1      24.440       0.570
    9   3  18  1       1.160       0.100
    9   3  19  1     105.790       2.410
    9   3  20  1      13.690       0.330
    9   3  21  1      70.690       1.600
    9   3  22  1       0.060       0.110
    9   3  23  1       0.330       0.120
    9   3  24  1      53.230       1.230
    9   3  25  1       2.170       0.140
    9   3  26  1       7.000       0.210
    9   3  27  1       9.150       0.280
    9   3  28  1       0.840       0.140
    9   3  29  1      21.320       0.520
    9   3  30  1       0.150       0.140
    9   3  31  1       2.230       0.140
    9   3  32  1       0.300       0.150
    9   3  33  1       0.150       0.130
    9   3  34  1       1.040       0.140
    9   3  35  1       1.670       0.150
    9   3  36  1       1.130       0.150
    9   3  37  1       0.620       0.150
    9   3  38  1       0.220       0.140
    9   3  39  1       0.070       0.160
    9   3  40  1       0.610       0.150
    9   3  41  1       0.650       0.140
    9   3  42  1       0.760       0.170
    9   5   1  1       8.690       0.200
    9   5   2  1     227.100       5.170
    9   5   3  1       2.120       0.070
    9   5   4  1      14.930       0.340
    9   5   5  1       0.820       0.060
    9   5   6  1      47.280       1.060
    9   5   7  1      21.140       0.480
    9   5   8  1       1.220       0.070
    9   5   9  1       0.520       0.070
    9   5  10  1       0.870       0.080
    9   5  11  1      35.360       0.800
    9   5  12  1      -0.010       0.430
    9   5  13  1       1.130       0.090
    9   5  14  1       3.100       0.110
    9   5  15  1       1.910       0.100
    9   5  16  1     108.550       2.440
    9   5  17  1      11.600       0.290
    9   5  18  1     211.440       4.770
    9   5  19  1      35.580       0.820
    9   5  20  1      24.150       0.570
    9   5  21  1       7.970       0.220
    9   5  22  1      56.520       1.290
    9   5  23  1       4.910       0.170
    9   5  24  1       0.460       0.120
    9   5  25  1       1.130       0.130
    9   5  26  1      26.710       0.630
    9   5  27  1       0.550       0.120
    9   5  28  1      33.760       0.800
    9   5  29  1       4.640       0.180
    9   5  30  1       3.450       0.160
    9   5  31  1       0.170       0.130
    9   5  32  1      15.580       0.400
    9   5  33  1       0.720       0.140
    9   5  34  1       1.070       0.140
    9   5  35  1       0.710       0.140
    9   5  36  1       1.280       0.140
    9   5  37  1       0.070       0.140
    9   5  38  1       0.900       0.140
    9   5  39  1       0.150       0.140
    9   5  40  1       1.390       0.140
    9   5  41  1       0.210       0.210
    9   7   1  1       0.060       0.070
    9   7   2  1      23.140       0.520
    9   7   3  1       5.660       0.150
    9   7   4  1       6.270       0.160
    9   7   5  1      29.700       0.670
    9   7   6  1       1.070       0.080
    9   7   7  1       0.010       0.080
    9   7   8  1       3.290       0.110
    9   7   9  1       8.610       0.210
    9   7  10  1       6.290       0.170
    9   7  11  1      17.610       0.410
    9   7  12  1       3.450       0.120
    9   7  13  1      94.020       2.110
    9   7  14  1      23.870       0.550
    9   7  15  1      17.890       0.420
    9   7  16  1       0.190       0.100
    9   7  17  1      20.710       0.490
    9   7  18  1      54.000       1.240
    9   7  19  1      19.180       0.460
    9   7  20  1      10.860       0.280
    9   7  21  1      31.560       0.730
    9   7  22  1      13.410       0.360
    9   7  23  1      25.750       0.610
    9   7  24  1      16.030       0.400
    9   7  25  1       2.310       0.140
    9   7  26  1       0.220       0.130
    9   7  27  1      14.410       0.380
    9   7  28  1       1.930       0.140
    9   7  29  1       6.180       0.200
    9   7  30  1       2.900       0.160
    9   7  31  1       2.730       0.160
    9   7  32  1       3.610       0.170
    9   7  33  1       0.170       0.160
    9   7  34  1       0.040       0.130
    9   7  35  1       0.400       0.140
    9   7  36  1       2.800       0.160
    9   7  37  1       1.300       0.140
    9   7  38  1       0.110       0.140
    9   7  39  1       0.380       0.130
    9   7  40  1       0.430       0.170
    9   9   1  1       0.340       0.080
    9   9   2  1       5.320       0.150
    9   9   3  1      31.550       0.720
    9   9   4  1       0.360       0.080
    9   9   5  1       1.350       0.100
    9   9   6  1      85.810       1.920
    9   9   7  1      30.620       0.700
    9   9   8  1       9.040       0.230
    9   9   9  1       7.690       0.200
    9   9  10  1       0.610       0.100
    9   9  11  1       3.190       0.130
    9   9  12  1      55.990       1.270
    9   9  13  1       0.370       0.100
    9   9  14  1      22.580       0.530
    9   9  15  1       5.340       0.170
    9   9  16  1     115.900       2.630
    9   9  17  1       0.060       0.120
    9   9  18  1       1.040       0.110
    9   9  19  1      13.670       0.350
    9   9  20  1       1.830       0.130
    9   9  21  1       0.190       0.120
    9   9  22  1       0.150       0.120
    9   9  23  1       5.100       0.180
    9   9  24  1      32.860       0.770
    9   9  25  1       3.250       0.150
    9   9  26  1      10.220       0.280
    9   9  27  1       4.050       0.180
    9   9  28  1       0.030       0.130
    9   9  29  1       2.170       0.150
    9   9  30  1       2.640       0.150
    9   9  31  1       1.890       0.150
    9   9  32  1       4.500       0.190
    9   9  33  1       0.070       0.160
    9   9  34  1       0.610       0.140
    9   9  35  1       0.080       0.140
    9   9  36  1       0.500       0.140
    9   9  37  1       0.660       0.160
    9   9  38  1       0.080       0.160
    9  11   1  1      16.910       0.400
    9  11   2  1      15.710       0.370
    9  11   3  1      36.980       0.860
    9  11   4  1      20.760       0.480
    9  11   5  1      31.210       0.720
    9  11   6  1       0.560       0.100
    9  11   7  1       9.230       0.240
    9  11   8  1      14.480       0.350
    9  11   9  1       3.610       0.140
    9  11  10  1      13.680       0.340
    9  11  11  1       0.900       0.110
    9  11  12  1      33.220       0.790
    9  11  13  1      27.110       0.650
    9  11  14  1       0.280       0.110
    9  11  15  1      42.790       1.000
    9  11  16  1       5.940       0.190
    9  11  17  1       3.290       0.140
    9  11  18  1      19.160       0.470
    9  11  19  1      44.420       1.030
    9  11  20  1       0.630       0.130
    9  11  21  1      12.540       0.330
    9  11  22  1       5.110       0.190
    9  11  23  1       0.030       0.130
    9  11  24  1       0.470       0.130
    9  11  25  1       0.410       0.140
    9  11  26  1       0.570       0.140
    9  11  27  1       0.550       0.140
    9  11  28  1       0.760       0.130
    9  11  29  1      12.230       0.330
    9  11  30  1      -0.070       0.800
    9  11  31  1       3.740       0.170
    9  11  32  1      -0.200       0.750
    9  11  33  1       1.450       0.140
    9  11  34  1       0.950       0.150
    9  11  35  1       1.420       0.140
    9  11  36  1       0.420       0.160
    9  13   1  1       7.720       0.220
    9  13   2  1       0.040       0.110
    9  13   3  1       1.130       0.110
    9  13   4  1       1.340       0.120
    9  13   5  1       0.940       0.120
    9  13   6  1      10.560       0.270
    9  13   7  1       0.260       0.110
    9  13   8  1      13.390       0.330
    9  13   9  1       2.250       0.130
    9  13  10  1      29.850       0.690
    9  13  11  1      15.980       0.400
    9  13  12  1      10.730       0.280
    9  13  13  1       0.790       0.120
    9  13  14  1       5.500       0.180
    9  13  15  1       0.070       0.120
    9  13  16  1       0.600       0.120
    9  13  17  1       0.160       0.120
    9  13  18  1      22.930       0.570
    9  13  19  1       2.890       0.150
    9  13  20  1       1.170       0.140
    9  13  21  1       1.980       0.140
    9  13  22  1      10.450       0.290
    9  13  23  1       0.860       0.140
    9  13  24  1       6.360       0.210
    9  13  25  1       0.770       0.140
    9  13  26  1       4.120       0.180
    9  13  27  1       0.700       0.140
    9  13  28  1       0.240       0.140
    9  13  29  1       0.970       0.160
    9  13  30  1       0.810       0.140
    9  13  31  1       0.340       0.130
    9  13  32  1       0.710       0.130
    9  13  33  1       0.740       0.150
    9  13  34  1       0.930       0.190
    9  15   1  1       2.540       0.140
    9  15   2  1       6.450       0.200
    9  15   3  1       2.130       0.130
    9  15   4  1       2.320       0.140
    9  15   5  1       0.760       0.120
    9  15   6  1      29.020       0.700
    9  15   7  1       1.170       0.120
    9  15   8  1       0.440       0.120
    9  15   9  1      -0.130       0.660
    9  15  10  1       9.490       0.260
    9  15  11  1       4.070       0.160
    9  15  12  1       4.780       0.200
    9  15  13  1       1.990       0.140
    9  15  14  1       0.410       0.120
    9  15  15  1       4.120       0.160
    9  15  16  1      23.850       0.590
    9  15  17  1       0.380       0.130
    9  15  18  1       1.370       0.130
    9  15  19  1      12.450       0.340
    9  15  20  1       1.630       0.140
    9  15  21  1       3.490       0.170
    9  15  22  1       0.260       0.130
    9  15  23  1       0.030       0.130
    9  15  24  1       0.650       0.130
    9  15  25  1       0.450       0.140
    9  15  26  1       1.710       0.150
    9  15  27  1       1.630       0.160
    9  15  28  1       2.430       0.160
    9  15  29  1       4.010       0.180
    9  15  30  1       0.080       0.170
    9  17   1  1       4.040       0.170
    9  17   2  1       7.840       0.250
    9  17   3  1       0.140       0.120
    9  17   4  1       0.500       0.130
    9  17   5  1       0.560       0.130
    9  17   6  1       5.110       0.190
    9  17   7  1       0.370       0.130
    9  17   8  1       0.250       0.120
    9  17   9  1       2.130       0.140
    9  17  10  1       0.160       0.120
    9  17  11  1       1.910       0.140
    9  17  12  1       5.310       0.190
    9  17  13  1       5.020       0.190
    9  17  14  1       0.250       0.140
    9  17  15  1       0.180       0.140
    9  17  16  1       7.880       0.260
    9  17  17  1       2.360       0.150
    9  17  18  1       1.980       0.150
    9  17  19  1      -0.020       0.670
    9  17  20  1       0.550       0.140
    9  17  21  1       2.780       0.150
    9  17  22  1       0.610       0.140
    9  17  23  1       3.840       0.190
    9  17  24  1       0.270       0.170
    9  17  25  1       0.690       0.160
    9  17  26  1       0.360       0.170
    9  19   1  1       0.520       0.140
    9  19   2  1       0.390       0.140
    9  19   3  1       1.080       0.170
    9  19   4  1       1.350       0.150
    9  19   5  1       0.570       0.130
    9  19   6  1       2.470       0.160
    9  19   7  1       2.400       0.150
    9  19   8  1       1.850       0.140
    9  19   9  1       1.330       0.150
    9  19  10  1       0.690       0.130
    9  19  11  1       0.020       0.140
    9  19  12  1      -0.130       0.690
    9  19  13  1       2.970       0.180
    9  19  14  1       1.510       0.160
    9  19  15  1       0.080       0.150
    9  19  16  1       2.200       0.190
    9  19  17  1       0.600       0.130
    9  19  18  1       0.880       0.160
    9  19  19  1       0.600       0.190
    9  19  20  1       0.020       0.150
    9  21   1  1       0.320       0.190
    9  21   2  1       1.600       0.210
    9  21   3  1       1.270       0.180
    9  21   4  1       0.970       0.170
    9  21   5  1       0.160       0.180
    9  21   6  1       0.170       0.150
    9  21   7  1       0.260       0.150
    9  21   8  1      -0.050       0.740
    9  21   9  1       0.790       0.170
   10   0   0  1      63.710       1.410
   10   0   2  1      55.970       1.250
   10   0   4  1     256.560       5.690
   10   0   6  1     344.340       7.730
   10   0   8  1      54.650       1.240
   10   0  10  1       0.810       0.080
   10   0  12  1     126.550       2.820
   10   0  14  1     224.870       5.180
   10   0  16  1      65.020       1.460
   10   0  18  1       6.740       0.210
   10   0  20  1       3.950       0.170
   10   0  22  1      53.660       1.240
   10   0  24  1      14.550       0.380
   10   0  26  1       4.430       0.210
   10   0  28  1       8.230       0.280
   10   0  30  1       3.200       0.210
   10   0  32  1       0.110       0.180
   10   0  34  1       0.870       0.200
   10   0  36  1       3.480       0.220
   10   0  38  1       3.940       0.230
   10   0  40  1       0.770       0.230
   10   0  42  1      -0.490       0.730
   10   2   0  1      39.330       0.910
   10   2   1  1     100.760       2.260
   10   2   2  1      12.870       0.290
   10   2   3  1     165.810       3.710
   10   2   4  1     287.720       6.430
   10   2   5  1     257.340       5.770
   10   2   6  1      25.290       0.570
   10   2   7  1     276.150       6.250
   10   2   8  1       0.270       0.050
   10   2   9  1       3.150       0.100
   10   2  10  1      21.130       0.480
   10   2  11  1       9.930       0.230
   10   2  12  1       0.170       0.070
   10   2  13  1      39.690       0.890
   10   2  14  1     103.690       2.330
   10   2  15  1      98.550       2.210
   10   2  16  1     174.150       3.910
   10   2  17  1     228.020       5.100
   10   2  18  1      13.410       0.320
   10   2  19  1       2.450       0.120
   10   2  20  1       0.340       0.110
   10   2  21  1      33.170       0.770
   10   2  22  1      15.160       0.370
   10   2  23  1       9.400       0.260
   10   2  24  1       0.320       0.110
   10   2  25  1       8.220       0.230
   10   2  26  1      15.860       0.390
   10   2  27  1      25.050       0.620
   10   2  28  1       0.090       0.130
   10   2  29  1       1.910       0.140
   10   2  30  1       4.130       0.170
   10   2  31  1      16.980       0.420
   10   2  32  1       0.020       0.130
   10   2  33  1       7.970       0.240
   10   2  34  1       2.400       0.160
   10   2  35  1       0.110       0.140
   10   2  36  1       0.170       0.170
   10   2  37  1       0.090       0.140
   10   2  38  1       0.240       0.140
   10   2  39  1       0.460       0.160
   10   2  40  1       1.420       0.170
   10   2  41  1       0.000       0.140
   10   2  42  1       0.970       0.170
   10   4   0  1     111.370       2.490
   10   4   1  1       9.910       0.230
   10   4   2  1       0.030       0.040
   10   4   3  1      21.210       0.480
   10   4   4  1      41.190       0.920
   10   4   5  1       0.420       0.050
   10   4   6  1      37.050       0.830
   10   4   7  1       1.960       0.070
   10   4   8  1     132.930       2.970
   10   4   9  1      65.620       1.470
   10   4  10  1      26.850       0.610
   10   4  11  1       1.870       0.090
   10   4  12  1       5.820       0.160
   10   4  13  1      46.930       1.060
   10   4  14  1      18.670       0.430
   10   4  15  1       4.800       0.140
   10   4  16  1       7.950       0.210
   10   4  17  1       0.170       0.100
   10   4  18  1     221.870       5.030
   10   4  19  1       5.500       0.170
   10   4  20  1     163.750       3.720
   10   4  21  1       0.330       0.110
   10   4  22  1       7.240       0.210
   10   4  23  1       7.060       0.210
   10   4  24  1      -0.050       0.640
   10   4  25  1       9.390       0.260
   10   4  26  1       2.810       0.140
   10   4  27  1       0.260       0.120
   10   4  28  1      27.430       0.650
   10   4  29  1       1.000       0.130
   10   4  30  1      26.010       0.620
   10   4  31  1       0.460       0.130
   10   4  32  1       0.930       0.130
   10   4  33  1       0.180       0.130
   10   4  34  1       1.550       0.140
   10   4  35  1       2.590       0.160
   10   4  36  1       0.200       0.130
   10   4  37  1       0.460       0.140
   10   4  38  1       0.840       0.150
   10   4  39  1       0.350       0.130
   10   4  40  1       0.310       0.140
   10   4  41  1       0.120       0.170
   10   6   0  1       5.930       0.160
   10   6   1  1       1.160       0.070
   10   6   2  1       0.730       0.070
   10   6   3  1      -0.050       0.340
   10   6   4  1       9.800       0.230
   10   6   5  1       1.200       0.070
   10   6   6  1      39.280       0.890
   10   6   7  1       2.560       0.090
   10   6   8  1     116.810       2.610
   10   6   9  1      47.950       1.080
   10   6  10  1       7.330       0.190
   10   6  11  1      11.480       0.280
   10   6  12  1       0.490       0.090
   10   6  13  1       6.440       0.170
   10   6  14  1       0.390       0.090
   10   6  15  1      19.660       0.460
   10   6  16  1      28.250       0.660
   10   6  17  1      30.990       0.710
   10   6  18  1     132.240       2.980
   10   6  19  1      18.470       0.470
   10   6  20  1      70.130       1.590
   10   6  21  1       0.130       0.120
   10   6  22  1       4.720       0.170
   10   6  23  1      15.160       0.380
   10   6  24  1       0.190       0.130
   10   6  25  1      28.970       0.730
   10   6  26  1       0.160       0.120
   10   6  27  1       5.010       0.180
   10   6  28  1      10.200       0.300
   10   6  29  1       0.900       0.130
   10   6  30  1      10.710       0.290
   10   6  31  1       2.100       0.150
   10   6  32  1       0.280       0.130
   10   6  33  1       1.590       0.140
   10   6  34  1       0.310       0.130
   10   6  35  1       0.830       0.130
   10   6  36  1       0.410       0.140
   10   6  37  1       0.000       0.130
   10   6  38  1       0.400       0.150
   10   6  39  1       0.450       0.130
   10   6  40  1       0.270       0.160
   10   8   0  1      69.090       1.580
   10   8   1  1      14.820       0.350
   10   8   2  1       4.590       0.130
   10   8   3  1       5.190       0.150
   10   8   4  1     166.050       3.720
   10   8   5  1      52.040       1.170
   10   8   6  1      34.330       0.780
   10   8   7  1      27.320       0.620
   10   8   8  1       0.070       0.090
   10   8   9  1       6.030       0.170
   10   8  10  1      15.740       0.380
   10   8  11  1       0.840       0.100
   10   8  12  1       1.760       0.110
   10   8  13  1       8.980       0.230
   10   8  14  1     161.010       3.620
   10   8  15  1      22.200       0.520
   10   8  16  1      76.830       1.750
   10   8  17  1      60.640       1.420
   10   8  18  1       4.700       0.160
   10   8  19  1       4.360       0.160
   10   8  20  1       6.480       0.190
   10   8  21  1       5.360       0.180
   10   8  22  1       1.750       0.130
   10   8  23  1       2.450       0.140
   10   8  24  1       0.870       0.130
   10   8  25  1       2.490       0.150
   10   8  26  1       5.280       0.190
   10   8  27  1      11.320       0.320
   10   8  28  1       2.290       0.150
   10   8  29  1       2.620       0.160
   10   8  30  1       6.510       0.210
   10   8  31  1       3.060       0.160
   10   8  32  1       0.750       0.140
   10   8  33  1       2.270       0.150
   10   8  34  1       4.660       0.190
   10   8  35  1      -0.140       0.720
   10   8  36  1       0.310       0.180
   10   8  37  1       0.170       0.140
   10   8  38  1       0.240       0.160
   10   8  39  1       0.360       0.180
   10  10   0  1       9.050       0.260
   10  10   1  1       3.910       0.130
   10  10   2  1       7.640       0.200
   10  10   3  1       6.640       0.180
   10  10   4  1       8.680       0.220
   10  10   5  1       1.170       0.100
   10  10   6  1      25.950       0.610
   10  10   7  1       5.770       0.170
   10  10   8  1      15.960       0.380
   10  10   9  1       1.960       0.110
   10  10  10  1      10.790       0.270
   10  10  11  1       4.440       0.150
   10  10  12  1      62.100       1.410
   10  10  13  1       0.550       0.110
   10  10  14  1      35.100       0.810
   10  10  15  1       9.470       0.270
   10  10  16  1      15.640       0.380
   10  10  17  1      11.430       0.300
   10  10  18  1       6.850       0.220
   10  10  19  1       0.890       0.120
   10  10  20  1       0.630       0.120
   10  10  21  1       1.920       0.140
   10  10  22  1       8.360       0.250
   10  10  23  1       5.570       0.190
   10  10  24  1       1.880       0.140
   10  10  25  1       2.640       0.150
   10  10  26  1       1.160       0.130
   10  10  27  1       0.370       0.130
   10  10  28  1       1.940       0.140
   10  10  29  1       0.310       0.140
   10  10  30  1       0.370       0.130
   10  10  31  1       2.160       0.160
   10  10  32  1       0.610       0.140
   10  10  33  1       1.420       0.150
   10  10  34  1       0.500       0.150
   10  10  35  1       0.310       0.160
   10  10  36  1       0.650       0.170
   10  10  37  1       0.260       0.160
   10  12   0  1       0.980       0.150
   10  12   1  1      10.480       0.270
   10  12   2  1       4.870       0.160
   10  12   3  1       0.690       0.100
   10  12   4  1      11.490       0.290
   10  12   5  1      42.740       0.970
   10  12   6  1       2.650       0.120
   10  12   7  1      19.760       0.480
   10  12   8  1       0.180       0.120
   10  12   9  1       0.360       0.110
   10  12  10  1       2.600       0.130
   10  12  11  1       0.170       0.110
   10  12  12  1       4.380       0.160
   10  12  13  1       1.770       0.120
   10  12  14  1       2.660       0.140
   10  12  15  1      13.580       0.340
   10  12  16  1      13.210       0.350
   10  12  17  1      43.300       1.020
   10  12  18  1       8.010       0.230
   10  12  19  1       0.940       0.140
   10  12  20  1       7.440       0.230
   10  12  21  1      11.150       0.330
   10  12  22  1       6.730       0.220
   10  12  23  1       1.550       0.140
   10  12  24  1       0.270       0.140
   10  12  25  1       1.780       0.150
   10  12  26  1       6.390       0.220
   10  12  27  1       8.680       0.260
   10  12  28  1       5.680       0.200
   10  12  29  1       0.580       0.150
   10  12  30  1       0.150       0.130
   10  12  31  1       4.630       0.200
   10  12  32  1       0.070       0.120
   10  12  33  1       2.010       0.150
   10  12  34  1       0.210       0.140
   10  12  35  1      -0.160       0.730
   10  14   0  1       0.830       0.190
   10  14   1  1      14.410       0.380
   10  14   2  1       0.870       0.120
   10  14   3  1      17.890       0.440
   10  14   4  1       3.390       0.150
   10  14   5  1       0.420       0.110
   10  14   6  1       2.910       0.140
   10  14   7  1      -0.110       0.630
   10  14   8  1      15.030       0.370
   10  14   9  1       1.330       0.120
   10  14  10  1       5.120       0.170
   10  14  11  1       1.620       0.130
   10  14  12  1       0.700       0.130
   10  14  13  1       6.940       0.210
   10  14  14  1       0.670       0.120
   10  14  15  1       0.170       0.120
   10  14  16  1       1.670       0.140
   10  14  17  1       9.440       0.260
   10  14  18  1      28.240       0.700
   10  14  19  1       0.110       0.120
   10  14  20  1      30.550       0.760
   10  14  21  1       4.100       0.170
   10  14  22  1       5.140       0.190
   10  14  23  1       0.310       0.140
   10  14  24  1       0.070       0.130
   10  14  25  1       0.470       0.130
   10  14  26  1       0.530       0.130
   10  14  27  1       1.040       0.150
   10  14  28  1       3.620       0.180
   10  14  29  1       0.170       0.130
   10  14  30  1       4.410       0.200
   10  14  31  1       1.160       0.160
   10  14  32  1       0.550       0.190
   10  16   0  1       0.250       0.170
   10  16   1  1       0.240       0.120
   10  16   2  1       0.480       0.140
   10  16   3  1       0.050       0.120
   10  16   4  1       0.180       0.120
   10  16   5  1       0.170       0.120
   10  16   6  1       9.380       0.260
   10  16   7  1       2.090       0.140
   10  16   8  1      15.930       0.410
   10  16   9  1       6.690       0.210
   10  16  10  1       0.810       0.120
   10  16  11  1       1.690       0.130
   10  16  12  1       0.900       0.130
   10  16  13  1       2.010       0.140
   10  16  14  1       0.480       0.130
   10  16  15  1       7.950       0.240
   10  16  16  1       4.560       0.190
   10  16  17  1       3.520       0.160
   10  16  18  1       6.010       0.250
   10  16  19  1       1.490       0.150
   10  16  20  1       0.820       0.140
   10  16  21  1       0.120       0.150
   10  16  22  1       0.100       0.150
   10  16  23  1       2.670       0.170
   10  16  24  1       0.340       0.170
   10  16  25  1       4.720       0.210
   10  16  26  1       0.090       0.140
   10  16  27  1       0.550       0.150
   10  16  28  1       0.530       0.160
   10  18   0  1       1.800       0.190
   10  18   1  1      -0.220       0.690
   10  18   2  1       0.860       0.130
   10  18   3  1       0.120       0.130
   10  18   4  1      11.460       0.330
   10  18   5  1       2.510       0.150
   10  18   6  1       0.800       0.130
   10  18   7  1       1.530       0.140
   10  18   8  1       1.360       0.140
   10  18   9  1       0.110       0.130
   10  18  10  1       0.360       0.130
   10  18  11  1       0.930       0.140
   10  18  12  1       0.690       0.140
   10  18  13  1       0.170       0.130
   10  18  14  1      15.510       0.400
   10  18  15  1       0.320       0.150
   10  18  16  1       4.850       0.200
   10  18  17  1       1.080       0.150
   10  18  18  1       0.880       0.130
   10  18  19  1       0.410       0.130
   10  18  20  1       0.940       0.150
   10  18  21  1       0.260       0.130
   10  18  22  1       0.060       0.150
   10  18  23  1      -0.120       0.680
   10  20   0  1       7.150       0.350
   10  20   1  1       0.140       0.200
   10  20   2  1       1.810       0.160
   10  20   3  1       0.130       0.140
   10  20   4  1       0.370       0.150
   10  20   5  1       0.290       0.150
   10  20   6  1       0.330       0.140
   10  20   7  1       1.030       0.150
   10  20   8  1       0.390       0.150
   10  20   9  1       0.680       0.140
   10  20  10  1       1.310       0.150
   10  20  11  1       0.300       0.170
   10  20  12  1       1.580       0.150
   10  20  13  1       0.180       0.140
   10  20  14  1      -0.130       0.700
   10  20  15  1       0.640       0.160
   11   1   1  1      14.740       0.330
   11   1   2  1      46.030       1.030
   11   1   3  1     337.320       7.490
   11   1   4  1      45.790       1.020
   11   1   5  1      13.060       0.290
   11   1   6  1       0.670       0.040
   11   1   7  1       6.480       0.150
   11   1   8  1     121.530       2.720
   11   1   9  1       0.230       0.060
   11   1  10  1     212.310       4.820
   11   1  11  1      70.700       1.580
   11   1  12  1      26.920       0.620
   11   1  13  1       9.300       0.230
   11   1  14  1       7.800       0.200
   11   1  15  1       1.790       0.090
   11   1  16  1       1.510       0.100
   11   1  17  1      20.920       0.480
   11   1  18  1      38.210       0.870
   11   1  19  1     139.120       3.130
   11   1  20  1      52.510       1.210
   11   1  21  1      19.720       0.480
   11   1  22  1       6.410       0.190
   11   1  23  1      20.410       0.490
   11   1  24  1       0.770       0.120
   11   1  25  1      15.050       0.370
   11   1  26  1       3.730       0.150
   11   1  27  1       1.170       0.130
   11   1  28  1       0.040       0.120
   11   1  29  1      14.240       0.360
   11   1  30  1       2.120       0.140
   11   1  31  1       0.760       0.130
   11   1  32  1       1.200       0.160
   11   1  33  1       0.470       0.140
   11   1  34  1       3.140       0.160
   11   1  35  1       1.060       0.140
   11   1  36  1       1.180       0.150
   11   1  37  1       0.090       0.130
   11   1  38  1       0.080       0.140
   11   1  39  1      -0.090       0.720
   11   1  40  1       0.090       0.140
   11   1  41  1       2.500       0.160
   11   1  42  1      -0.100       0.730
   11   3   1  1      12.670       0.290
   11   3   2  1      51.220       1.140
   11   3   3  1      30.440       0.680
   11   3   4  1       3.990       0.100
   11   3   5  1      12.780       0.290
   11   3   6  1      53.220       1.190
   11   3   7  1       0.750       0.060
   11   3   8  1       0.090       0.050
   11   3   9  1      47.260       1.060
   11   3  10  1      10.420       0.250
   11   3  11  1      34.270       0.790
   11   3  12  1     248.230       5.670
   11   3  13  1     124.150       2.810
   11   3  14  1     134.160       3.010
   11   3  15  1       0.170       0.080
   11   3  16  1       0.520       0.090
   11   3  17  1      56.740       1.290
   11   3  18  1       3.410       0.130
   11   3  19  1       3.290       0.130
   11   3  20  1       3.590       0.140
   11   3  21  1       8.290       0.230
   11   3  22  1      45.930       1.050
   11   3  23  1      37.070       0.850
   11   3  24  1      25.370       0.600
   11   3  25  1      11.920       0.310
   11   3  26  1      12.270       0.320
   11   3  27  1      14.850       0.370
   11   3  28  1       0.210       0.130
   11   3  29  1       0.180       0.130
   11   3  30  1       0.210       0.130
   11   3  31  1       1.880       0.140
   11   3  32  1       2.430       0.150
   11   3  33  1       3.160       0.170
   11   3  34  1       0.610       0.130
   11   3  35  1       1.210       0.140
   11   3  36  1       1.060       0.150
   11   3  37  1       1.110       0.150
   11   3  38  1       0.170       0.150
   11   3  39  1       1.100       0.150
   11   3  40  1      -0.170       0.710
   11   3  41  1       0.500       0.140
   11   3  42  1       0.450       0.170
   11   5   1  1       0.500       0.060
   11   5   2  1       1.680       0.070
   11   5   3  1       0.060       0.060
   11   5   4  1       7.270       0.170
   11   5   5  1       2.320       0.080
   11   5   6  1      86.950       1.930
   11   5   7  1      15.100       0.350
   11   5   8  1       4.630       0.130
   11   5   9  1       0.220       0.070
   11   5  10  1     132.820       2.980
   11   5  11  1       9.810       0.240
   11   5  12  1       3.050       0.110
   11   5  13  1      21.340       0.490
   11   5  14  1      77.700       1.750
   11   5  15  1       8.090       0.210
   11   5  16  1     177.580       3.980
   11   5  17  1       1.380       0.110
   11   5  18  1       0.150       0.100
   11   5  19  1       4.540       0.160
   11   5  20  1      17.830       0.420
   11   5  21  1       0.040       0.120
   11   5  22  1      23.030       0.550
   11   5  23  1       8.940       0.250
   11   5  24  1      43.350       1.020
   11   5  25  1       0.450       0.120
   11   5  26  1      15.510       0.400
   11   5  27  1       4.030       0.160
   11   5  28  1       9.200       0.260
   11   5  29  1       2.110       0.140
   11   5  30  1       0.160       0.130
   11   5  31  1       0.070       0.130
   11   5  32  1       5.270       0.190
   11   5  33  1       0.260       0.130
   11   5  34  1       0.300       0.130
   11   5  35  1      -0.160       0.720
   11   5  36  1       0.170       0.130
   11   5  37  1       0.020       0.140
   11   5  38  1       0.850       0.170
   11   5  39  1       0.270       0.160
   11   5  40  1       0.050       0.160
   11   5  41  1       0.530       0.180
   11   7   1  1      57.570       1.290
   11   7   2  1      48.070       1.080
   11   7   3  1       3.110       0.100
   11   7   4  1       6.860       0.180
   11   7   5  1       1.890       0.090
   11   7   6  1      48.970       1.100
   11   7   7  1      27.190       0.620
   11   7   8  1       2.420       0.100
   11   7   9  1       0.670       0.090
   11   7  10  1       4.820       0.140
   11   7  11  1      62.840       1.420
   11   7  12  1     167.620       3.760
   11   7  13  1       1.610       0.110
   11   7  14  1      24.620       0.580
   11   7  15  1       3.280       0.130
   11   7  16  1       9.570       0.250
   11   7  17  1       2.150       0.120
   11   7  18  1       0.790       0.110
   11   7  19  1       5.910       0.180
   11   7  20  1       2.040       0.130
   11   7  21  1      50.420       1.170
   11   7  22  1      13.430       0.340
   11   7  23  1      21.480       0.520
   11   7  24  1       6.120       0.200
   11   7  25  1       0.350       0.130
   11   7  26  1       5.630       0.200
   11   7  27  1       4.450       0.180
   11   7  28  1       0.240       0.130
   11   7  29  1       1.670       0.150
   11   7  30  1       0.350       0.140
   11   7  31  1       1.030       0.140
   11   7  32  1       1.280       0.140
   11   7  33  1       0.470       0.140
   11   7  34  1       0.130       0.140
   11   7  35  1       0.680       0.140
   11   7  36  1       0.120       0.130
   11   7  37  1       1.110       0.150
   11   7  38  1       0.130       0.130
   11   7  39  1       0.360       0.130
   11   7  40  1       0.680       0.220
   11   9   1  1       3.890       0.130
   11   9   2  1       3.340       0.120
   11   9   3  1       7.440       0.200
   11   9   4  1       0.430       0.080
   11   9   5  1       1.210       0.100
   11   9   6  1       0.000       0.080
   11   9   7  1      35.590       0.810
   11   9   8  1      97.370       2.190
   11   9   9  1       9.030       0.230
   11   9  10  1     124.270       2.800
   11   9  11  1      13.780       0.330
   11   9  12  1       0.080       0.100
   11   9  13  1       1.660       0.110
   11   9  14  1       0.170       0.110
   11   9  15  1      24.870       0.580
   11   9  16  1       0.090       0.110
   11   9  17  1       0.620       0.120
   11   9  18  1      32.470       0.760
   11   9  19  1       3.800       0.150
   11   9  20  1       6.180       0.190
   11   9  21  1       1.380       0.130
   11   9  22  1       0.360       0.130
   11   9  23  1       0.250       0.120
   11   9  24  1       0.350       0.120
   11   9  25  1       2.250       0.140
   11   9  26  1       0.610       0.140
   11   9  27  1       0.410       0.130
   11   9  28  1       0.180       0.160
   11   9  29  1       2.220       0.150
   11   9  30  1       0.380       0.130
   11   9  31  1       1.840       0.150
   11   9  32  1       0.340       0.140
   11   9  33  1       0.360       0.140
   11   9  34  1       1.600       0.150
   11   9  35  1       0.300       0.200
   11   9  36  1       1.050       0.150
   11   9  37  1       0.890       0.160
   11   9  38  1       0.440       0.160
   11  11   1  1       0.100       0.090
   11  11   2  1       1.180       0.100
   11  11   3  1       6.500       0.180
   11  11   4  1       0.720       0.100
   11  11   5  1       4.060       0.140
   11  11   6  1      15.530       0.370
   11  11   7  1       9.370       0.250
   11  11   8  1      23.470       0.550
   11  11   9  1      17.860       0.440
   11  11  10  1      14.860       0.360
   11  11  11  1       0.940       0.110
   11  11  12  1      27.940       0.650
   11  11  13  1       7.170       0.220
   11  11  14  1       0.650       0.110
   11  11  15  1      15.960       0.400
   11  11  16  1       4.020       0.170
   11  11  17  1       2.130       0.130
   11  11  18  1       3.050       0.150
   11  11  19  1      15.300       0.390
   11  11  20  1       7.720       0.230
   11  11  21  1       1.330       0.140
   11  11  22  1      10.150       0.290
   11  11  23  1       0.040       0.130
   11  11  24  1       0.890       0.140
   11  11  25  1      -0.050       0.770
   11  11  26  1       0.890       0.140
   11  11  27  1       1.330       0.130
   11  11  28  1       1.330       0.150
   11  11  29  1       5.340       0.200
   11  11  30  1       1.080       0.140
   11  11  31  1       3.360       0.160
   11  11  32  1       0.460       0.130
   11  11  33  1       0.060       0.140
   11  11  34  1       0.760       0.140
   11  11  35  1       0.530       0.130
   11  11  36  1       1.520       0.170
   11  13   1  1      20.420       0.500
   11  13   2  1      19.790       0.470
   11  13   3  1       1.070       0.110
   11  13   4  1       0.530       0.110
   11  13   5  1       0.260       0.110
   11  13   6  1       0.280       0.110
   11  13   7  1       0.300       0.110
   11  13   8  1       0.120       0.110
   11  13   9  1       0.630       0.120
   11  13  10  1       5.810       0.180
   11  13  11  1       2.770       0.130
   11  13  12  1       4.440       0.160
   11  13  13  1       2.140       0.130
   11  13  14  1      25.750       0.640
   11  13  15  1       2.180       0.130
   11  13  16  1      10.330       0.280
   11  13  17  1       2.450       0.150
   11  13  18  1       3.140       0.170
   11  13  19  1       0.080       0.120
   11  13  20  1       1.240       0.130
   11  13  21  1       2.830       0.150
   11  13  22  1       0.580       0.140
   11  13  23  1       5.630       0.200
   11  13  24  1      32.850       0.830
   11  13  25  1       0.300       0.130
   11  13  26  1       5.420       0.210
   11  13  27  1       1.300       0.140
   11  13  28  1       0.540       0.140
   11  13  29  1       0.190       0.140
   11  13  30  1       0.040       0.130
   11  13  31  1       0.060       0.140
   11  13  32  1       0.290       0.140
   11  13  33  1       0.210       0.190
   11  15   1  1       0.160       0.120
   11  15   2  1       0.620       0.120
   11  15   3  1       0.010       0.110
   11  15   4  1       9.720       0.260
   11  15   5  1       6.520       0.200
   11  15   6  1       2.920       0.140
   11  15   7  1       0.740       0.130
   11  15   8  1       1.420       0.130
   11  15   9  1       0.280       0.120
   11  15  10  1       5.130       0.180
   11  15  11  1      -0.080       0.640
   11  15  12  1      12.180       0.320
   11  15  13  1       6.320       0.210
   11  15  14  1       2.780       0.150
   11  15  15  1       0.500       0.120
   11  15  16  1       3.820       0.170
   11  15  17  1       6.570       0.210
   11  15  18  1       8.780       0.260
   11  15  19  1       0.830       0.130
   11  15  20  1       2.920       0.150
   11  15  21  1       0.840       0.140
   11  15  22  1       8.600       0.250
   11  15  23  1       2.320       0.150
   11  15  24  1       0.670       0.140
   11  15  25  1       0.160       0.140
   11  15  26  1       2.790       0.160
   11  15  27  1       0.170       0.130
   11  15  28  1       4.160       0.220
   11  15  29  1       0.050       0.150
   11  15  30  1       0.330       0.170
   11  17   1  1       0.970       0.130
   11  17   2  1       1.010       0.130
   11  17   3  1       0.240       0.140
   11  17   4  1      -0.020       0.680
   11  17   5  1       1.130       0.130
   11  17   6  1       1.380       0.130
   11  17   7  1       1.800       0.140
   11  17   8  1       2.290       0.140
   11  17   9  1       0.970       0.130
   11  17  10  1       2.430       0.150
   11  17  11  1      20.700       0.510
   11  17  12  1       2.420       0.150
   11  17  13  1       0.860       0.140
   11  17  14  1       2.510       0.150
   11  17  15  1       0.840       0.130
   11  17  16  1       0.190       0.130
   11  17  17  1       0.840       0.130
   11  17  18  1       2.830       0.160
   11  17  19  1       1.300       0.150
   11  17  20  1       0.320       0.140
   11  17  21  1       2.320       0.200
   11  17  22  1      -0.140       0.860
   11  17  23  1       0.280       0.150
   11  17  24  1       0.510       0.140
   11  17  25  1       0.160       0.160
   11  17  26  1       0.280       0.230
   11  19   1  1       0.670       0.170
   11  19   2  1       0.520       0.140
   11  19   3  1       1.280       0.170
   11  19   4  1       2.910       0.160
   11  19   5  1       1.550       0.140
   11  19   6  1       1.550       0.140
   11  19   7  1       1.740       0.150
   11  19   8  1       1.150       0.140
   11  19   9  1       0.300       0.130
   11  19  10  1       2.400       0.150
   11  19  11  1       3.490       0.200
   11  19  12  1       0.670       0.170
   11  19  13  1       0.360       0.130
   11  19  14  1       0.190       0.160
   11  19  15  1       0.800       0.140
   11  19  16  1       0.360       0.210
   11  19  17  1       1.370       0.150
   11  19  18  1       0.850       0.190
   11  19  19  1       0.080       0.150
   11  21   1  1       0.750       0.170
   11  21   2  1       1.450       0.160
   11  21   3  1       2.390       0.190
   11  21   4  1       0.050       0.160
   11  21   5  1       0.520       0.170
   11  21   6  1       0.390       0.160
   11  21   7  1       1.280       0.170
   11  21   8  1       0.280       0.160
   11  21   9  1       0.510       0.240
   12   0   0  1    3978.480      86.880
   12   0   2  1     537.710      11.840
   12   0   4  1     432.420       9.600
   12   0   6  1       2.070       0.080
   12   0   8  1     138.490       3.130
   12   0  10  1     299.570       7.060
   12   0  12  1      57.330       1.350
   12   0  14  1     264.230       6.220
   12   0  16  1      -0.020       0.470
   12   0  18  1      43.660       1.060
   12   0  20  1      30.160       0.730
   12   0  22  1      33.390       0.810
   12   0  24  1       0.800       0.160
   12   0  26  1       4.540       0.210
   12   0  28  1       0.590       0.170
   12   0  30  1       1.030       0.190
   12   0  32  1       1.500       0.210
   12   0  34  1      -0.220       0.720
   12   0  36  1       2.960       0.250
   12   0  38  1       0.590       0.190
   12   0  40  1       1.160       0.200
   12   0  42  1       0.440       0.230
   12   2   0  1      52.070       1.150
   12   2   1  1     146.830       3.280
   12   2   2  1      18.630       0.420
   12   2   3  1      93.330       2.080
   12   2   4  1      83.400       1.860
   12   2   5  1       0.210       0.040
   12   2   6  1      92.980       2.070
   12   2   7  1      27.000       0.620
   12   2   8  1     279.610       6.360
   12   2   9  1      53.030       1.190
   12   2  10  1      46.590       1.050
   12   2  11  1      13.360       0.310
   12   2  12  1       1.540       0.080
   12   2  13  1      55.720       1.270
   12   2  14  1     116.990       2.610
   12   2  15  1       3.290       0.110
   12   2  16  1       8.750       0.220
   12   2  17  1       0.060       0.090
   12   2  18  1       2.480       0.110
   12   2  19  1       0.530       0.100
   12   2  20  1      36.430       0.850
   12   2  21  1      -0.010       0.580
   12   2  22  1       1.900       0.130
   12   2  23  1       2.930       0.140
   12   2  24  1       0.610       0.120
   12   2  25  1       1.180       0.130
   12   2  26  1       9.810       0.270
   12   2  27  1       0.190       0.120
   12   2  28  1       2.730       0.150
   12   2  29  1       1.940       0.140
   12   2  30  1       1.290       0.130
   12   2  31  1       2.190       0.140
   12   2  32  1       0.100       0.130
   12   2  33  1       0.540       0.140
   12   2  34  1       0.440       0.140
   12   2  35  1       1.440       0.150
   12   2  36  1       0.050       0.140
   12   2  37  1       1.660       0.150
   12   2  38  1       0.250       0.150
   12   2  39  1       1.200       0.180
   12   2  40  1       0.850       0.150
   12   2  41  1       0.650       0.140
   12   2  42  1       0.200       0.160
   12   4   0  1      40.390       0.910
   12   4   1  1       8.640       0.200
   12   4   2  1      16.040       0.360
   12   4   3  1       2.800       0.080
   12   4   4  1       5.750       0.140
   12   4   5  1       0.180       0.050
   12   4   6  1       1.260       0.070
   12   4   7  1       1.750       0.070
   12   4   8  1      43.680       0.980
   12   4   9  1      13.370       0.310
   12   4  10  1       0.010       0.070
   12   4  11  1      12.970       0.300
   12   4  12  1      14.210       0.340
   12   4  13  1      46.940       1.050
   12   4  14  1      54.830       1.240
   12   4  15  1      46.460       1.050
   12   4  16  1      50.590       1.150
   12   4  17  1      22.330       0.530
   12   4  18  1       0.880       0.100
   12   4  19  1       3.060       0.130
   12   4  20  1      38.220       0.900
   12   4  21  1      15.570       0.380
   12   4  22  1      29.680       0.690
   12   4  23  1       4.810       0.170
   12   4  24  1       5.450       0.190
   12   4  25  1       7.930       0.230
   12   4  26  1      14.870       0.370
   12   4  27  1       4.470       0.170
   12   4  28  1       0.740       0.130
   12   4  29  1       1.010       0.130
   12   4  30  1       0.100       0.130
   12   4  31  1       6.370       0.210
   12   4  32  1      10.170       0.280
   12   4  33  1       1.680       0.150
   12   4  34  1       6.690       0.220
   12   4  35  1       4.750       0.190
   12   4  36  1       0.640       0.140
   12   4  37  1       2.210       0.190
   12   4  38  1       1.000       0.140
   12   4  39  1       0.830       0.170
   12   4  40  1      -0.070       0.710
   12   4  41  1       0.310       0.160
   12   6   0  1       7.350       0.190
   12   6   1  1      83.130       1.860
   12   6   2  1      14.720       0.340
   12   6   3  1      67.340       1.520
   12   6   4  1       4.340       0.120
   12   6   5  1       0.630       0.070
   12   6   6  1       0.800       0.070
   12   6   7  1       1.120       0.080
   12   6   8  1      54.180       1.220
   12   6   9  1       1.660       0.090
   12   6  10  1      15.960       0.370
   12   6  11  1       0.660       0.080
   12   6  12  1       7.520       0.200
   12   6  13  1       6.700       0.180
   12   6  14  1      60.420       1.370
   12   6  15  1      31.400       0.720
   12   6  16  1       4.970       0.160
   12   6  17  1      39.190       0.920
   12   6  18  1       1.880       0.110
   12   6  19  1       0.700       0.110
   12   6  20  1      47.740       1.110
   12   6  21  1      84.010       1.930
   12   6  22  1       1.430       0.130
   12   6  23  1       9.850       0.270
   12   6  24  1       1.740       0.140
   12   6  25  1      43.290       1.050
   12   6  26  1      10.680       0.300
   12   6  27  1       3.390       0.170
   12   6  28  1       0.760       0.130
   12   6  29  1       1.150       0.150
   12   6  30  1       0.720       0.130
   12   6  31  1       2.970       0.150
   12   6  32  1       0.340       0.130
   12   6  33  1       0.190       0.130
   12   6  34  1       0.670       0.130
   12   6  35  1       3.400       0.160
   12   6  36  1       0.100       0.130
   12   6  37  1       0.580       0.130
   12   6  38  1      -0.160       0.710
   12   6  39  1       1.530       0.150
   12   6  40  1       0.710       0.190
   12   8   0  1      32.920       0.750
   12   8   1  1       1.580       0.090
   12   8   2  1      28.280       0.640
   12   8   3  1      65.920       1.480
   12   8   4  1       3.450       0.110
   12   8   5  1       4.720       0.140
   12   8   6  1       0.500       0.080
   12   8   7  1      12.190       0.290
   12   8   8  1      -0.030       0.470
   12   8   9  1      46.940       1.060
   12   8  10  1      25.870       0.590
   12   8  11  1      11.160       0.270
   12   8  12  1       4.420       0.140
   12   8  13  1      56.780       1.290
   12   8  14  1      15.250       0.370
   12   8  15  1      43.660       1.010
   12   8  16  1       2.430       0.120
   12   8  17  1       4.900       0.160
   12   8  18  1       3.370       0.140
   12   8  19  1      44.600       1.050
   12   8  20  1       9.230       0.250
   12   8  21  1      15.710       0.400
   12   8  22  1       1.780       0.140
   12   8  23  1       0.700       0.120
   12   8  24  1       1.880       0.140
   12   8  25  1       0.640       0.130
   12   8  26  1       1.450       0.140
   12   8  27  1       9.760       0.290
   12   8  28  1       0.790       0.140
   12   8  29  1       0.400       0.130
   12   8  30  1      -0.140       0.710
   12   8  31  1       0.980       0.140
   12   8  32  1       0.220       0.130
   12   8  33  1       0.350       0.150
   12   8  34  1       0.180       0.140
   12   8  35  1       0.460       0.150
   12   8  36  1       0.310       0.140
   12   8  37  1       0.150       0.160
   12   8  38  1       0.350       0.150
   12   8  39  1       0.290       0.170
   12  10   0  1      45.590       1.060
   12  10   1  1       2.230       0.110
   12  10   2  1       8.490       0.230
   12  10   3  1      20.500       0.500
   12  10   4  1      11.010       0.270
   12  10   5  1       4.300       0.140
   12  10   6  1       0.150       0.090
   12  10   7  1       7.470       0.200
   12  10   8  1       2.830       0.120
   12  10   9  1      52.400       1.190
   12  10  10  1      72.530       1.640
   12  10  11  1       8.350       0.230
   12  10  12  1      83.840       1.900
   12  10  13  1      49.910       1.150
   12  10  14  1       6.020       0.180
   12  10  15  1      30.910       0.730
   12  10  16  1      10.950       0.280
   12  10  17  1       0.070       0.110
   12  10  18  1       1.690       0.130
   12  10  19  1      14.520       0.360
   12  10  20  1       0.220       0.120
   12  10  21  1      10.040       0.290
   12  10  22  1       1.040       0.140
   12  10  23  1       0.170       0.130
   12  10  24  1       0.730       0.130
   12  10  25  1       2.970       0.150
   12  10  26  1       5.580       0.200
   12  10  27  1       0.760       0.140
   12  10  28  1       1.000       0.140
   12  10  29  1       0.180       0.130
   12  10  30  1       1.320       0.140
   12  10  31  1       0.130       0.130
   12  10  32  1       1.100       0.140
   12  10  33  1       0.020       0.150
   12  10  34  1       5.120       0.200
   12  10  35  1       0.720       0.140
   12  10  36  1       0.130       0.140
   12  10  37  1       0.040       0.170
   12  12   0  1       1.760       0.160
   12  12   1  1       0.510       0.110
   12  12   2  1       0.090       0.100
   12  12   3  1       3.820       0.140
   12  12   4  1      29.170       0.670
   12  12   5  1      20.320       0.490
   12  12   6  1       9.230       0.240
   12  12   7  1       3.640       0.140
   12  12   8  1       8.220       0.220
   12  12   9  1       8.790       0.240
   12  12  10  1       2.190       0.120
   12  12  11  1       0.900       0.110
   12  12  12  1       1.460       0.120
   12  12  13  1       0.060       0.110
   12  12  14  1      11.480       0.310
   12  12  15  1      19.670       0.490
   12  12  16  1       2.430       0.140
   12  12  17  1       0.290       0.120
   12  12  18  1      11.040       0.300
   12  12  19  1       1.570       0.130
   12  12  20  1       0.060       0.120
   12  12  21  1       5.010       0.180
   12  12  22  1       0.630       0.140
   12  12  23  1       0.410       0.130
   12  12  24  1       1.160       0.140
   12  12  25  1       5.580       0.190
   12  12  26  1       0.060       0.160
   12  12  27  1       0.740       0.140
   12  12  28  1       2.090       0.150
   12  12  29  1       0.240       0.150
   12  12  30  1      -0.060       0.700
   12  12  31  1       0.010       0.180
   12  12  32  1       0.300       0.130
   12  12  33  1       0.230       0.140
   12  12  34  1       1.080       0.150
   12  12  35  1       0.830       0.200
   12  14   0  1      14.720       0.400
   12  14   1  1       8.720       0.240
   12  14   2  1       2.420       0.130
   12  14   3  1       5.510       0.180
   12  14   4  1       0.130       0.110
   12  14   5  1       8.640       0.240
   12  14   6  1       0.260       0.110
   12  14   7  1       0.400       0.120
   12  14   8  1       0.790       0.130
   12  14   9  1       6.720       0.200
   12  14  10  1       0.160       0.120
   12  14  11  1       0.920       0.120
   12  14  12  1       0.240       0.120
   12  14  13  1       1.620       0.130
   12  14  14  1       0.170       0.120
   12  14  15  1       4.000       0.210
   12  14  16  1       4.170       0.170
   12  14  17  1      -0.020       0.670
   12  14  18  1       0.130       0.120
   12  14  19  1       5.410       0.180
   12  14  20  1       0.360       0.130
   12  14  21  1       0.560       0.130
   12  14  22  1      11.240       0.350
   12  14  23  1       0.990       0.140
   12  14  24  1       1.620       0.140
   12  14  25  1       0.660       0.130
   12  14  26  1       0.300       0.150
   12  14  27  1       0.340       0.130
   12  14  28  1       0.100       0.150
   12  14  29  1       0.060       0.130
   12  14  30  1       0.100       0.160
   12  14  31  1       0.040       0.160
   12  14  32  1       0.500       0.190
   12  16   0  1       0.580       0.170
   12  16   1  1       6.490       0.210
   12  16   2  1       1.540       0.130
   12  16   3  1       5.860       0.190
   12  16   4  1       0.870       0.120
   12  16   5  1       2.230       0.150
   12  16   6  1       0.050       0.120
   12  16   7  1       0.630       0.130
   12  16   8  1       0.260       0.140
   12  16   9  1      16.630       0.410
   12  16  10  1       1.800       0.130
   12  16  11  1       0.690       0.120
   12  16  12  1       0.220       0.130
   12  16  13  1      19.510       0.500
   12  16  14  1       0.690       0.150
   12  16  15  1       0.570       0.130
   12  16  16  1       3.110       0.170
   12  16  17  1       1.100       0.140
   12  16  18  1       0.470       0.150
   12  16  19  1       0.930       0.140
   12  16  20  1       1.090       0.140
   12  16  21  1       0.140       0.140
   12  16  22  1       0.100       0.130
   12  16  23  1       1.610       0.150
   12  16  24  1       0.040       0.160
   12  16  25  1       0.240       0.130
   12  16  26  1       0.210       0.140
   12  16  27  1       0.190       0.160
   12  16  28  1       0.450       0.170
   12  18   0  1       5.200       0.310
   12  18   1  1       0.210       0.160
   12  18   2  1       1.070       0.130
   12  18   3  1       0.650       0.130
   12  18   4  1       0.460       0.140
   12  18   5  1       0.690       0.130
   12  18   6  1       0.980       0.140
   12  18   7  1       3.580       0.160
   12  18   8  1       2.280       0.150
   12  18   9  1       0.230       0.130
   12  18  10  1       4.210       0.170
   12  18  11  1       0.170       0.130
   12  18  12  1       0.070       0.130
   12  18  13  1       0.290       0.130
   12  18  14  1       0.030       0.150
   12  18  15  1       2.630       0.170
   12  18  16  1       1.000       0.150
   12  18  17  1       1.040       0.130
   12  18  18  1       0.160       0.150
   12  18  19  1       0.830       0.170
   12  18  20  1       0.400       0.140
   12  18  21  1       0.040       0.140
   12  18  22  1       0.290       0.200
   12  18  23  1       0.330       0.180
   12  20   0  1       6.690       0.340
   12  20   1  1       1.170       0.150
   12  20   2  1       1.490       0.160
   12  20   3  1       1.030       0.140
   12  20   4  1       0.070       0.150
   12  20   5  1       0.090       0.150
   12  20   6  1       0.160       0.170
   12  20   7  1       0.310       0.130
   12  20   8  1       0.220       0.150
   12  20   9  1       0.070       0.150
   12  20  10  1       0.100       0.160
   12  20  11  1       0.480       0.130
   12  20  12  1       0.320       0.140
   12  20  13  1       0.260       0.150
   12  20  14  1       0.130       0.180
   12  20  15  1       0.070       0.160
   13   1   1  1     157.970       3.540
   13   1   2  1     459.130      10.220
   13   1   3  1      30.020       0.670
   13   1   4  1     564.070      12.620
   13   1   5  1       4.420       0.110
   13   1   6  1       0.770       0.040
   13   1   7  1       6.790       0.160
   13   1   8  1      74.040       1.660
   13   1   9  1       2.070       0.070
   13   1  10  1     122.360       2.750
   13   1  11  1      21.660       0.500
   13   1  12  1     221.240       5.060
   13   1  13  1      78.930       1.770
   13   1  14  1      35.120       0.800
   13   1  15  1      26.040       0.600
   13   1  16  1      15.720       0.370
   13   1  17  1       8.830       0.240
   13   1  18  1       2.600       0.110
   13   1  19  1      22.710       0.540
   13   1  20  1       1.420       0.110
   13   1  21  1       4.420       0.150
   13   1  22  1      13.150       0.320
   13   1  23  1      19.770       0.470
   13   1  24  1       8.660       0.240
   13   1  25  1       7.520       0.220
   13   1  26  1       6.010       0.190
   13   1  27  1      24.660       0.580
   13   1  28  1       0.820       0.130
   13   1  29  1       0.160       0.120
   13   1  30  1       0.280       0.130
   13   1  31  1       0.450       0.130
   13   1  32  1      -0.090       0.710
   13   1  33  1       0.250       0.140
   13   1  34  1       0.070       0.130
   13   1  35  1       0.000       0.720
   13   1  36  1       0.170       0.130
   13   1  37  1       0.200       0.140
   13   1  38  1       0.310       0.140
   13   1  39  1       1.270       0.150
   13   1  40  1       0.410       0.170
   13   1  41  1       3.290       0.160
   13   1  42  1       0.770       0.180
   13   3   1  1       0.850       0.050
   13   3   2  1       0.050       0.040
   13   3   3  1      16.780       0.380
   13   3   4  1       0.290       0.040
   13   3   5  1      28.770       0.650
   13   3   6  1      33.540       0.750
   13   3   7  1      53.500       1.200
   13   3   8  1      45.840       1.040
   13   3   9  1      17.060       0.390
   13   3  10  1     168.610       3.800
   13   3  11  1      27.020       0.610
   13   3  12  1       0.060       0.070
   13   3  13  1      22.640       0.510
   13   3  14  1       5.980       0.160
   13   3  15  1      19.190       0.450
   13   3  16  1      60.670       1.380
   13   3  17  1      16.840       0.390
   13   3  18  1       4.800       0.150
   13   3  19  1      22.350       0.520
   13   3  20  1      13.240       0.330
   13   3  21  1      17.710       0.420
   13   3  22  1       5.320       0.180
   13   3  23  1       0.040       0.110
   13   3  24  1      29.320       0.690
   13   3  25  1       0.780       0.120
   13   3  26  1       6.500       0.200
   13   3  27  1       0.920       0.130
   13   3  28  1       0.190       0.130
   13   3  29  1       4.180       0.170
   13   3  30  1       1.980       0.140
   13   3  31  1       0.110       0.130
   13   3  32  1       4.490       0.180
   13   3  33  1      16.720       0.420
   13   3  34  1       0.510       0.140
   13   3  35  1       8.120       0.260
   13   3  36  1       4.410       0.190
   13   3  37  1       0.540       0.140
   13   3  38  1       1.160       0.150
   13   3  39  1       0.510       0.140
   13   3  40  1       0.100       0.150
   13   3  41  1      -0.030       0.970
   13   5   1  1       0.910       0.060
   13   5   2  1       2.690       0.080
   13   5   3  1      17.410       0.390
   13   5   4  1      10.730       0.250
   13   5   5  1      72.660       1.620
   13   5   6  1      33.620       0.760
   13   5   7  1     111.370       2.490
   13   5   8  1       0.340       0.070
   13   5   9  1       2.270       0.090
   13   5  10  1       0.680       0.070
   13   5  11  1       0.630       0.080
   13   5  12  1      54.090       1.230
   13   5  13  1       0.090       0.080
   13   5  14  1      10.610       0.260
   13   5  15  1       0.610       0.090
   13   5  16  1       0.060       0.100
   13   5  17  1      10.990       0.270
   13   5  18  1       6.830       0.190
   13   5  19  1      13.230       0.320
   13   5  20  1       6.790       0.200
   13   5  21  1       3.580       0.150
   13   5  22  1      37.150       0.890
   13   5  23  1       0.090       0.120
   13   5  24  1      10.260       0.280
   13   5  25  1       1.190       0.130
   13   5  26  1       0.900       0.130
   13   5  27  1       6.040       0.200
   13   5  28  1       0.210       0.130
   13   5  29  1       3.860       0.170
   13   5  30  1       5.060       0.180
   13   5  31  1       0.710       0.130
   13   5  32  1       1.780       0.140
   13   5  33  1       1.350       0.140
   13   5  34  1       0.600       0.150
   13   5  35  1       0.950       0.130
   13   5  36  1       2.850       0.160
   13   5  37  1       0.660       0.140
   13   5  38  1       0.920       0.140
   13   5  39  1       0.830       0.150
   13   5  40  1       0.130       0.140
   13   5  41  1       0.780       0.180
   13   7   1  1     211.800       4.810
   13   7   2  1      19.850       0.450
   13   7   3  1       4.590       0.130
   13   7   4  1      51.630       1.160
   13   7   5  1      13.590       0.320
   13   7   6  1      23.260       0.530
   13   7   7  1       1.840       0.090
   13   7   8  1      51.310       1.180
   13   7   9  1      15.890       0.370
   13   7  10  1      30.000       0.680
   13   7  11  1       0.910       0.090
   13   7  12  1      22.640       0.530
   13   7  13  1      42.140       0.960
   13   7  14  1      45.940       1.060
   13   7  15  1      25.160       0.590
   13   7  16  1       4.760       0.150
   13   7  17  1       0.100       0.100
   13   7  18  1      11.950       0.300
   13   7  19  1       5.390       0.170
   13   7  20  1      29.470       0.690
   13   7  21  1       4.450       0.160
   13   7  22  1       8.100       0.250
   13   7  23  1       9.020       0.250
   13   7  24  1       0.050       0.130
   13   7  25  1      -0.080       0.750
   13   7  26  1       0.480       0.130
   13   7  27  1       1.490       0.140
   13   7  28  1       0.000       0.130
   13   7  29  1       1.470       0.140
   13   7  30  1       0.260       0.130
   13   7  31  1       1.080       0.140
   13   7  32  1       2.220       0.160
   13   7  33  1       0.150       0.140
   13   7  34  1       0.340       0.150
   13   7  35  1       0.460       0.130
   13   7  36  1       0.210       0.130
   13   7  37  1       0.130       0.130
   13   7  38  1       0.240       0.130
   13   7  39  1       0.630       0.150
   13   7  40  1       0.040       0.200
   13   9   1  1       0.790       0.090
   13   9   2  1     109.150       2.450
   13   9   3  1      -0.080       0.460
   13   9   4  1       0.830       0.090
   13   9   5  1       0.340       0.090
   13   9   6  1       1.060       0.090
   13   9   7  1      19.820       0.460
   13   9   8  1      17.170       0.400
   13   9   9  1       7.440       0.200
   13   9  10  1      45.880       1.040
   13   9  11  1       2.840       0.120
   13   9  12  1     132.610       2.990
   13   9  13  1       4.040       0.150
   13   9  14  1      34.010       0.780
   13   9  15  1      18.290       0.440
   13   9  16  1       0.170       0.110
   13   9  17  1       0.230       0.120
   13   9  18  1      11.120       0.290
   13   9  19  1       0.280       0.120
   13   9  20  1      12.770       0.330
   13   9  21  1       0.990       0.120
   13   9  22  1      10.020       0.270
   13   9  23  1       0.080       0.130
   13   9  24  1       0.970       0.130
   13   9  25  1       0.420       0.130
   13   9  26  1       4.670       0.180
   13   9  27  1       2.720       0.160
   13   9  28  1       0.420       0.140
   13   9  29  1       2.970       0.160
   13   9  30  1       5.750       0.200
   13   9  31  1       0.660       0.150
   13   9  32  1       0.040       0.130
   13   9  33  1       0.230       0.140
   13   9  34  1       0.090       0.130
   13   9  35  1      -0.050       0.750
   13   9  36  1       0.430       0.150
   13   9  37  1       0.580       0.160
   13   9  38  1       3.540       0.210
   13  11   1  1       7.940       0.210
   13  11   2  1       5.060       0.160
   13  11   3  1       5.090       0.160
   13  11   4  1       2.190       0.110
   13  11   5  1       1.810       0.110
   13  11   6  1       5.650       0.170
   13  11   7  1      21.640       0.510
   13  11   8  1       0.750       0.110
   13  11   9  1      31.720       0.740
   13  11  10  1       1.500       0.110
   13  11  11  1       1.770       0.120
   13  11  12  1      10.640       0.270
   13  11  13  1       0.880       0.110
   13  11  14  1      48.370       1.120
   13  11  15  1       1.140       0.130
   13  11  16  1      13.610       0.350
   13  11  17  1       0.490       0.120
   13  11  18  1       8.710       0.270
   13  11  19  1       3.390       0.160
   13  11  20  1      11.440       0.300
   13  11  21  1       5.660       0.200
   13  11  22  1       2.260       0.150
   13  11  23  1       0.090       0.140
   13  11  24  1       5.010       0.190
   13  11  25  1       0.140       0.130
   13  11  26  1       0.930       0.140
   13  11  27  1       1.450       0.140
   13  11  28  1       1.570       0.140
   13  11  29  1       0.240       0.150
   13  11  30  1       0.340       0.130
   13  11  31  1       3.330       0.160
   13  11  32  1       2.530       0.170
   13  11  33  1       1.110       0.140
   13  11  34  1       0.370       0.150
   13  11  35  1       0.460       0.140
   13  11  36  1       0.820       0.170
   13  13   1  1       5.020       0.170
   13  13   2  1      17.540       0.420
   13  13   3  1       3.290       0.140
   13  13   4  1       5.420       0.170
   13  13   5  1       0.870       0.130
   13  13   6  1       1.730       0.120
   13  13   7  1       0.090       0.110
   13  13   8  1       0.840       0.110
   13  13   9  1       4.540       0.160
   13  13  10  1       0.810       0.110
   13  13  11  1       0.210       0.120
   13  13  12  1       9.570       0.270
   13  13  13  1       0.210       0.110
   13  13  14  1       4.220       0.160
   13  13  15  1       1.640       0.130
   13  13  16  1       2.370       0.140
   13  13  17  1      -0.020       0.670
   13  13  18  1       6.320       0.210
   13  13  19  1      -0.040       0.680
   13  13  20  1       7.840       0.240
   13  13  21  1       2.060       0.140
   13  13  22  1      18.710       0.500
   13  13  23  1       5.920       0.210
   13  13  24  1       0.250       0.160
   13  13  25  1       2.130       0.150
   13  13  26  1       0.260       0.150
   13  13  27  1       0.080       0.160
   13  13  28  1       0.680       0.130
   13  13  29  1       0.130       0.130
   13  13  30  1       0.900       0.160
   13  13  31  1       0.230       0.140
   13  13  32  1       0.670       0.140
   13  13  33  1       0.440       0.180
   13  15   1  1       5.290       0.180
   13  15   2  1       0.110       0.120
   13  15   3  1       2.960       0.160
   13  15   4  1       1.470       0.130
   13  15   5  1       1.620       0.120
   13  15   6  1       0.130       0.110
   13  15   7  1       1.090       0.140
   13  15   8  1       1.290       0.130
   13  15   9  1       1.890       0.130
   13  15  10  1       3.560       0.150
   13  15  11  1       0.340       0.120
   13  15  12  1       0.330       0.120
   13  15  13  1       0.260       0.120
   13  15  14  1       5.010       0.190
   13  15  15  1       4.980       0.190
   13  15  16  1       1.240       0.140
   13  15  17  1      11.810       0.340
   13  15  18  1       6.830       0.230
   13  15  19  1       0.190       0.130
   13  15  20  1       1.200       0.140
   13  15  21  1       2.600       0.150
   13  15  22  1      -0.120       0.710
   13  15  23  1       0.100       0.150
   13  15  24  1       2.230       0.150
   13  15  25  1       0.220       0.150
   13  15  26  1      -0.010       0.690
   13  15  27  1       0.670       0.140
   13  15  28  1       0.530       0.150
   13  15  29  1       3.080       0.210
   13  15  30  1       0.480       0.200
   13  17   1  1       0.240       0.120
   13  17   2  1       5.110       0.200
   13  17   3  1      -0.180       0.670
   13  17   4  1       3.080       0.150
   13  17   5  1       0.720       0.130
   13  17   6  1       0.560       0.130
   13  17   7  1       0.390       0.130
   13  17   8  1       0.840       0.130
   13  17   9  1       2.350       0.150
   13  17  10  1      10.950       0.310
   13  17  11  1      15.910       0.410
   13  17  12  1       8.290       0.260
   13  17  13  1       0.010       0.130
   13  17  14  1       0.190       0.140
   13  17  15  1       1.420       0.150
   13  17  16  1       0.310       0.130
   13  17  17  1       0.580       0.130
   13  17  18  1       0.830       0.140
   13  17  19  1       0.280       0.180
   13  17  20  1       1.170       0.140
   13  17  21  1       0.080       0.130
   13  17  22  1       0.350       0.160
   13  17  23  1       2.510       0.170
   13  17  24  1       0.000       0.160
   13  17  25  1      -0.060       0.710
   13  19   1  1       1.870       0.180
   13  19   2  1       0.930       0.140
   13  19   3  1       2.460       0.160
   13  19   4  1       5.830       0.240
   13  19   5  1       4.300       0.180
   13  19   6  1       0.180       0.140
   13  19   7  1       0.240       0.140
   13  19   8  1       1.710       0.140
   13  19   9  1       0.610       0.140
   13  19  10  1       0.930       0.140
   13  19  11  1       0.390       0.160
   13  19  12  1       2.700       0.180
   13  19  13  1       1.710       0.160
   13  19  14  1       0.960       0.130
   13  19  15  1       0.300       0.160
   13  19  16  1       0.140       0.130
   13  19  17  1       2.210       0.180
   13  19  18  1       0.070       0.160
   13  19  19  1       1.040       0.160
   13  21   1  1       0.490       0.170
   13  21   2  1       0.050       0.150
   13  21   3  1       1.980       0.160
   13  21   4  1       0.130       0.170
   13  21   5  1       0.170       0.160
   13  21   6  1       0.020       0.150
   13  21   7  1       1.100       0.190
   13  21   8  1       0.880       0.180
   14   0   0  1    1161.140      26.260
   14   0   2  1      70.080       1.560
   14   0   4  1     109.930       2.460
   14   0   6  1      40.620       0.920
   14   0   8  1     622.030      14.310
   14   0  10  1      62.660       1.420
   14   0  12  1     547.010      12.800
   14   0  14  1      11.150       0.280
   14   0  16  1      93.320       2.180
   14   0  18  1      56.600       1.320
   14   0  20  1       5.430       0.200
   14   0  22  1      26.220       0.650
   14   0  24  1       7.680       0.250
   14   0  26  1       2.760       0.180
   14   0  28  1      15.100       0.410
   14   0  30  1       9.990       0.350
   14   0  32  1       1.510       0.190
   14   0  34  1       3.330       0.210
   14   0  36  1       6.410       0.260
   14   0  38  1       0.980       0.250
   14   0  40  1       1.340       0.240
   14   0  42  1       0.460       0.240
   14   2   0  1     421.010       9.410
   14   2   1  1      20.260       0.460
   14   2   2  1       0.250       0.030
   14   2   3  1       0.380       0.040
   14   2   4  1      74.920       1.670
   14   2   5  1      35.350       0.800
   14   2   6  1     621.420      14.070
   14   2   7  1     135.570       3.050
   14   2   8  1      18.230       0.420
   14   2   9  1     127.480       2.840
   14   2  10  1      -0.020       0.330
   14   2  11  1      65.870       1.480
   14   2  12  1       0.890       0.070
   14   2  13  1      30.430       0.700
   14   2  14  1      75.540       1.700
   14   2  15  1       7.700       0.200
   14   2  16  1       1.350       0.090
   14   2  17  1       0.990       0.090
   14   2  18  1       1.550       0.100
   14   2  19  1      64.880       1.480
   14   2  20  1      31.310       0.740
   14   2  21  1       0.260       0.100
   14   2  22  1       2.640       0.130
   14   2  23  1      12.880       0.320
   14   2  24  1       2.870       0.140
   14   2  25  1      21.430       0.530
   14   2  26  1       0.270       0.120
   14   2  27  1       4.090       0.170
   14   2  28  1      31.710       0.750
   14   2  29  1      15.540       0.390
   14   2  30  1       2.980       0.150
   14   2  31  1       3.790       0.170
   14   2  32  1       1.160       0.140
   14   2  33  1       0.130       0.130
   14   2  34  1       3.880       0.170
   14   2  35  1       1.060       0.160
   14   2  36  1      -0.050       0.730
   14   2  37  1       3.490       0.210
   14   2  38  1       3.320       0.170
   14   2  39  1       4.160       0.190
   14   2  40  1       3.910       0.180
   14   2  41  1       0.710       0.150
   14   2  42  1       0.100       0.160
   14   4   0  1       3.080       0.100
   14   4   1  1      80.290       1.800
   14   4   2  1      61.040       1.370
   14   4   3  1      17.950       0.400
   14   4   4  1      53.510       1.200
   14   4   5  1      42.710       0.960
   14   4   6  1      34.750       0.780
   14   4   7  1       9.340       0.220
   14   4   8  1      45.880       1.030
   14   4   9  1      16.470       0.380
   14   4  10  1       1.520       0.080
   14   4  11  1       1.570       0.080
   14   4  12  1       0.380       0.080
   14   4  13  1      48.920       1.110
   14   4  14  1      16.650       0.400
   14   4  15  1       1.210       0.090
   14   4  16  1      45.100       1.050
   14   4  17  1       0.280       0.090
   14   4  18  1      15.080       0.360
   14   4  19  1       0.780       0.110
   14   4  20  1      64.890       1.490
   14   4  21  1      29.630       0.730
   14   4  22  1     105.010       2.450
   14   4  23  1       8.330       0.240
   14   4  24  1       2.150       0.140
   14   4  25  1      10.740       0.300
   14   4  26  1       9.010       0.260
   14   4  27  1       1.050       0.140
   14   4  28  1       4.210       0.170
   14   4  29  1       0.670       0.130
   14   4  30  1       1.670       0.150
   14   4  31  1       4.210       0.180
   14   4  32  1       1.220       0.140
   14   4  33  1       3.810       0.170
   14   4  34  1       1.920       0.150
   14   4  35  1       2.070       0.160
   14   4  36  1       0.310       0.140
   14   4  37  1       0.530       0.140
   14   4  38  1      -0.080       0.760
   14   4  39  1       0.390       0.170
   14   4  40  1       2.090       0.160
   14   4  41  1       0.240       0.170
   14   6   0  1      30.020       0.720
   14   6   1  1       0.390       0.070
   14   6   2  1      66.040       1.490
   14   6   3  1      69.530       1.570
   14   6   4  1      63.800       1.440
   14   6   5  1     127.110       2.850
   14   6   6  1       3.650       0.110
   14   6   7  1      19.320       0.450
   14   6   8  1       1.320       0.080
   14   6   9  1      88.910       1.990
   14   6  10  1      13.090       0.320
   14   6  11  1      28.180       0.640
   14   6  12  1       5.260       0.150
   14   6  13  1       4.250       0.130
   14   6  14  1       0.430       0.090
   14   6  15  1      41.400       0.960
   14   6  16  1      16.870       0.410
   14   6  17  1       2.390       0.120
   14   6  18  1      13.900       0.340
   14   6  19  1       0.880       0.110
   14   6  20  1       2.720       0.130
   14   6  21  1       0.070       0.120
   14   6  22  1       6.160       0.190
   14   6  23  1      19.240       0.470
   14   6  24  1       0.060       0.120
   14   6  25  1       0.500       0.120
   14   6  26  1      14.990       0.390
   14   6  27  1       4.100       0.170
   14   6  28  1       4.120       0.170
   14   6  29  1       0.170       0.140
   14   6  30  1       0.490       0.140
   14   6  31  1       0.200       0.130
   14   6  32  1       3.360       0.160
   14   6  33  1       0.110       0.130
   14   6  34  1       1.610       0.140
   14   6  35  1       0.390       0.160
   14   6  36  1       0.700       0.130
   14   6  37  1       0.420       0.130
   14   6  38  1       1.110       0.150
   14   6  39  1       0.660       0.140
   14   6  40  1       0.900       0.180
   14   8   0  1       2.830       0.130
   14   8   1  1       1.710       0.090
   14   8   2  1       0.160       0.080
   14   8   3  1      14.890       0.350
   14   8   4  1       1.490       0.090
   14   8   5  1      27.500       0.630
   14   8   6  1      10.510       0.250
   14   8   7  1       0.140       0.090
   14   8   8  1      37.210       0.840
   14   8   9  1      46.640       1.070
   14   8  10  1       0.410       0.090
   14   8  11  1       8.960       0.230
   14   8  12  1      41.410       0.950
   14   8  13  1       7.570       0.210
   14   8  14  1      39.820       0.910
   14   8  15  1       7.030       0.200
   14   8  16  1      60.640       1.400
   14   8  17  1       0.790       0.110
   14   8  18  1      59.530       1.360
   14   8  19  1       0.670       0.120
   14   8  20  1       3.460       0.150
   14   8  21  1       0.170       0.110
   14   8  22  1       3.630       0.150
   14   8  23  1       0.470       0.120
   14   8  24  1       0.270       0.120
   14   8  25  1       3.480       0.160
   14   8  26  1       8.840       0.250
   14   8  27  1       1.180       0.140
   14   8  28  1       7.820       0.250
   14   8  29  1       1.560       0.140
   14   8  30  1       0.300       0.160
   14   8  31  1       2.880       0.160
   14   8  32  1       0.960       0.140
   14   8  33  1       0.210       0.130
   14   8  34  1       1.790       0.170
   14   8  35  1       0.610       0.160
   14   8  36  1       2.210       0.170
   14   8  37  1       0.460       0.150
   14   8  38  1       0.130       0.160
   14   8  39  1       0.370       0.180
   14  10   0  1      87.460       2.000
   14  10   1  1       2.330       0.120
   14  10   2  1       7.830       0.210
   14  10   3  1       1.500       0.100
   14  10   4  1       0.830       0.090
   14  10   5  1       4.170       0.140
   14  10   6  1      41.260       0.940
   14  10   7  1       4.090       0.140
   14  10   8  1      17.650       0.420
   14  10   9  1      15.930       0.380
   14  10  10  1       9.690       0.260
   14  10  11  1      12.060       0.300
   14  10  12  1       2.630       0.120
   14  10  13  1       0.420       0.110
   14  10  14  1      15.760       0.390
   14  10  15  1       0.220       0.110
   14  10  16  1      17.320       0.420
   14  10  17  1       2.550       0.140
   14  10  18  1      10.650       0.280
   14  10  19  1       3.560       0.160
   14  10  20  1       3.070       0.150
   14  10  21  1       0.070       0.120
   14  10  22  1      14.020       0.370
   14  10  23  1       3.250       0.160
   14  10  24  1       6.210       0.200
   14  10  25  1       7.600       0.250
   14  10  26  1       2.730       0.160
   14  10  27  1       0.150       0.140
   14  10  28  1      -0.080       0.710
   14  10  29  1       3.850       0.170
   14  10  30  1       0.580       0.140
   14  10  31  1       0.640       0.140
   14  10  32  1       1.270       0.140
   14  10  33  1       0.530       0.140
   14  10  34  1       7.580       0.250
   14  10  35  1       0.260       0.140
   14  10  36  1       2.980       0.160
   14  10  37  1       1.080       0.170
   14  12   0  1      19.760       0.510
   14  12   1  1      12.660       0.310
   14  12   2  1      19.660       0.470
   14  12   3  1       5.730       0.170
   14  12   4  1       0.080       0.110
   14  12   5  1      40.690       0.930
   14  12   6  1      27.380       0.630
   14  12   7  1      10.820       0.280
   14  12   8  1       4.350       0.150
   14  12   9  1       9.820       0.260
   14  12  10  1       0.260       0.110
   14  12  11  1       1.190       0.110
   14  12  12  1       0.240       0.110
   14  12  13  1       0.760       0.120
   14  12  14  1       0.110       0.110
   14  12  15  1       9.370       0.250
   14  12  16  1      23.020       0.570
   14  12  17  1       0.500       0.120
   14  12  18  1      36.550       0.880
   14  12  19  1       0.270       0.130
   14  12  20  1      10.460       0.310
   14  12  21  1       2.300       0.140
   14  12  22  1       5.400       0.210
   14  12  23  1       5.480       0.200
   14  12  24  1       0.360       0.140
   14  12  25  1       2.610       0.160
   14  12  26  1       1.030       0.140
   14  12  27  1       3.880       0.170
   14  12  28  1       0.590       0.130
   14  12  29  1       0.050       0.140
   14  12  30  1       0.230       0.150
   14  12  31  1       0.050       0.130
   14  12  32  1       0.270       0.150
   14  12  33  1       0.910       0.150
   14  12  34  1       0.270       0.150
   14  14   0  1      12.160       0.350
   14  14   1  1      12.350       0.320
   14  14   2  1      33.610       0.780
   14  14   3  1       0.120       0.110
   14  14   4  1      12.800       0.340
   14  14   5  1      13.740       0.360
   14  14   6  1       4.700       0.170
   14  14   7  1       2.620       0.130
   14  14   8  1       0.550       0.120
   14  14   9  1       1.110       0.120
   14  14  10  1       5.460       0.180
   14  14  11  1       0.010       0.110
   14  14  12  1       5.580       0.190
   14  14  13  1       9.970       0.280
   14  14  14  1       0.500       0.120
   14  14  15  1       1.570       0.140
   14  14  16  1       4.030       0.170
   14  14  17  1       0.910       0.130
   14  14  18  1       3.420       0.160
   14  14  19  1       1.060       0.130
   14  14  20  1       1.020       0.130
   14  14  21  1       7.850       0.240
   14  14  22  1       1.840       0.150
   14  14  23  1       2.270       0.150
   14  14  24  1       0.430       0.140
   14  14  25  1       4.260       0.210
   14  14  26  1       3.580       0.170
   14  14  27  1       0.380       0.140
   14  14  28  1       0.640       0.140
   14  14  29  1      -0.030       0.700
   14  14  30  1       0.590       0.150
   14  14  31  1       0.890       0.170
   14  16   0  1       3.490       0.240
   14  16   1  1       0.140       0.120
   14  16   2  1       2.200       0.140
   14  16   3  1      -0.030       0.670
   14  16   4  1       0.230       0.120
   14  16   5  1       0.750       0.120
   14  16   6  1      10.470       0.280
   14  16   7  1       5.020       0.200
   14  16   8  1       0.830       0.120
   14  16   9  1       0.780       0.130
   14  16  10  1       0.480       0.130
   14  16  11  1       2.370       0.140
   14  16  12  1       0.770       0.130
   14  16  13  1       0.440       0.130
   14  16  14  1      18.550       0.490
   14  16  15  1       1.430       0.150
   14  16  16  1       4.150       0.170
   14  16  17  1       1.120       0.140
   14  16  18  1       1.240       0.150
   14  16  19  1       5.020       0.200
   14  16  20  1       3.340       0.170
   14  16  21  1       0.320       0.130
   14  16  22  1       0.210       0.160
   14  16  23  1       0.380       0.130
   14  16  24  1       0.600       0.140
   14  16  25  1       3.080       0.170
   14  16  26  1       1.680       0.150
   14  16  27  1       1.400       0.170
   14  16  28  1       0.250       0.160
   14  18   0  1       1.510       0.220
   14  18   1  1       0.240       0.150
   14  18   2  1       1.580       0.140
   14  18   3  1       3.020       0.160
   14  18   4  1       3.910       0.190
   14  18   5  1       0.790       0.130
   14  18   6  1       5.290       0.210
   14  18   7  1       2.340       0.150
   14  18   8  1      15.820       0.430
   14  18   9  1       1.240       0.140
   14  18  10  1       0.090       0.130
   14  18  11  1       0.100       0.130
   14  18  12  1       5.340       0.190
   14  18  13  1       0.230       0.140
   14  18  14  1       0.240       0.130
   14  18  15  1       1.380       0.140
   14  18  16  1       0.810       0.150
   14  18  17  1       0.380       0.140
   14  18  18  1       0.000       0.130
   14  18  19  1       0.860       0.160
   14  18  20  1       0.810       0.200
   14  18  21  1       0.380       0.170
   14  18  22  1       0.230       0.150
   14  20   0  1       0.170       0.290
   14  20   1  1       0.900       0.150
   14  20   2  1      -0.170       0.690
   14  20   3  1       0.950       0.150
   14  20   4  1       0.330       0.150
   14  20   5  1       0.450       0.140
   14  20   6  1       0.540       0.160
   14  20   7  1       0.040       0.130
   14  20   8  1       0.070       0.130
   14  20   9  1       3.080       0.170
   14  20  10  1       0.700       0.160
   14  20  11  1       1.000       0.140
   14  20  12  1       1.780       0.160
   14  20  13  1       0.620       0.190
   14  20  14  1       1.030       0.190
   15   1   1  1       0.640       0.030
   15   1   2  1      42.390       0.960
   15   1   3  1     122.170       2.740
   15   1   4  1      16.370       0.370
   15   1   5  1      58.200       1.300
   15   1   6  1      29.860       0.670
   15   1   7  1      33.860       0.760
   15   1   8  1     289.900       6.600
   15   1   9  1       9.520       0.230
   15   1  10  1      97.180       2.180
   15   1  11  1      87.840       1.990
   15   1  12  1       9.620       0.230
   15   1  13  1       0.150       0.080
   15   1  14  1      77.600       1.780
   15   1  15  1      17.930       0.430
   15   1  16  1      24.180       0.560
   15   1  17  1      45.690       1.070
   15   1  18  1       2.180       0.110
   15   1  19  1       2.710       0.120
   15   1  20  1       4.100       0.140
   15   1  21  1       5.300       0.170
   15   1  22  1       6.780       0.190
   15   1  23  1       0.030       0.110
   15   1  24  1       7.400       0.210
   15   1  25  1       2.830       0.140
   15   1  26  1       8.970       0.250
   15   1  27  1      10.390       0.280
   15   1  28  1      20.260       0.490
   15   1  29  1       5.490       0.190
   15   1  30  1       0.660       0.130
   15   1  31  1       3.950       0.160
   15   1  32  1       0.200       0.130
   15   1  33  1       0.070       0.130
   15   1  34  1       1.050       0.170
   15   1  35  1       1.780       0.150
   15   1  36  1       0.090       0.140
   15   1  37  1       0.740       0.140
   15   1  38  1       0.130       0.170
   15   1  39  1       1.080       0.150
   15   1  40  1       1.030       0.140
   15   1  41  1       0.190       0.160
   15   1  42  1       0.840       0.170
   15   3   1  1      86.220       1.950
   15   3   2  1      24.590       0.550
   15   3   3  1      28.130       0.630
   15   3   4  1     181.730       4.100
   15   3   5  1      17.910       0.400
   15   3   6  1     153.570       3.460
   15   3   7  1       8.660       0.200
   15   3   8  1       0.050       0.060
   15   3   9  1      13.010       0.300
   15   3  10  1       1.600       0.080
   15   3  11  1      40.520       0.930
   15   3  12  1       0.580       0.080
   15   3  13  1      20.860       0.480
   15   3  14  1      11.310       0.270
   15   3  15  1       0.350       0.080
   15   3  16  1       0.170       0.090
   15   3  17  1      19.260       0.460
   15   3  18  1      10.470       0.270
   15   3  19  1       6.950       0.190
   15   3  20  1      29.300       0.720
   15   3  21  1      40.160       0.950
   15   3  22  1       1.870       0.120
   15   3  23  1     109.850       2.540
   15   3  24  1      36.330       0.840
   15   3  25  1       2.310       0.140
   15   3  26  1      17.320       0.420
   15   3  27  1      10.580       0.280
   15   3  28  1       1.470       0.130
   15   3  29  1       0.270       0.130
   15   3  30  1       2.620       0.150
   15   3  31  1       0.040       0.130
   15   3  32  1       0.520       0.140
   15   3  33  1       2.340       0.150
   15   3  34  1       0.910       0.140
   15   3  35  1       3.650       0.170
   15   3  36  1       0.890       0.150
   15   3  37  1       2.930       0.180
   15   3  38  1       0.050       0.140
   15   3  39  1       0.000       0.130
   15   3  40  1       0.110       0.130
   15   3  41  1       1.540       0.180
   15   5   1  1       0.070       0.060
   15   5   2  1      22.870       0.510
   15   5   3  1      10.360       0.240
   15   5   4  1      97.690       2.170
   15   5   5  1     225.180       5.150
   15   5   6  1      39.420       0.900
   15   5   7  1      52.890       1.200
   15   5   8  1       3.810       0.110
   15   5   9  1       8.820       0.220
   15   5  10  1       7.830       0.200
   15   5  11  1      15.910       0.380
   15   5  12  1      20.570       0.480
   15   5  13  1      37.850       0.860
   15   5  14  1      10.050       0.260
   15   5  15  1       0.230       0.090
   15   5  16  1      17.070       0.400
   15   5  17  1     157.130       3.560
   15   5  18  1       2.530       0.120
   15   5  19  1       0.210       0.110
   15   5  20  1      21.510       0.520
   15   5  21  1       0.030       0.110
   15   5  22  1       0.010       0.110
   15   5  23  1      15.050       0.390
   15   5  24  1      37.100       0.860
   15   5  25  1       8.170       0.230
   15   5  26  1      13.540       0.350
   15   5  27  1       1.000       0.120
   15   5  28  1       1.430       0.130
   15   5  29  1      16.610       0.430
   15   5  30  1       0.470       0.130
   15   5  31  1       0.120       0.130
   15   5  32  1       0.150       0.130
   15   5  33  1       0.350       0.140
   15   5  34  1       0.290       0.130
   15   5  35  1       0.160       0.130
   15   5  36  1       0.870       0.140
   15   5  37  1       0.050       0.130
   15   5  38  1       0.090       0.150
   15   5  39  1       2.580       0.170
   15   5  40  1       0.030       0.160
   15   5  41  1       0.150       0.170
   15   7   1  1      30.630       0.700
   15   7   2  1      47.320       1.060
   15   7   3  1       4.560       0.130
   15   7   4  1       1.050       0.080
   15   7   5  1       2.970       0.110
   15   7   6  1      87.340       1.950
   15   7   7  1      70.320       1.590
   15   7   8  1       9.450       0.230
   15   7   9  1       0.550       0.080
   15   7  10  1      31.500       0.730
   15   7  11  1     284.790       6.440
   15   7  12  1      47.530       1.100
   15   7  13  1      31.930       0.750
   15   7  14  1       0.260       0.100
   15   7  15  1       4.970       0.160
   15   7  16  1      26.980       0.640
   15   7  17  1       9.640       0.250
   15   7  18  1      22.260       0.530
   15   7  19  1       7.640       0.220
   15   7  20  1       1.620       0.120
   15   7  21  1       7.880       0.230
   15   7  22  1       7.650       0.230
   15   7  23  1       8.320       0.240
   15   7  24  1      12.860       0.330
   15   7  25  1       4.780       0.180
   15   7  26  1       1.910       0.140
   15   7  27  1       5.750       0.200
   15   7  28  1       7.510       0.230
   15   7  29  1       0.840       0.130
   15   7  30  1       1.370       0.140
   15   7  31  1       0.220       0.130
   15   7  32  1       6.850       0.220
   15   7  33  1       4.610       0.190
   15   7  34  1      -0.110       0.720
   15   7  35  1       0.700       0.140
   15   7  36  1       1.420       0.140
   15   7  37  1       0.890       0.150
   15   7  38  1       0.690       0.130
   15   7  39  1       0.200       0.160
   15   9   1  1       0.200       0.090
   15   9   2  1      18.430       0.430
   15   9   3  1      25.420       0.580
   15   9   4  1      98.300       2.210
   15   9   5  1       8.600       0.220
   15   9   6  1       6.150       0.170
   15   9   7  1       0.390       0.090
   15   9   8  1       8.370       0.220
   15   9   9  1       1.630       0.110
   15   9  10  1      94.770       2.140
   15   9  11  1      -0.020       0.530
   15   9  12  1      32.090       0.750
   15   9  13  1       0.330       0.100
   15   9  14  1       0.100       0.110
   15   9  15  1       7.970       0.230
   15   9  16  1      23.770       0.560
   15   9  17  1      10.970       0.280
   15   9  18  1      55.860       1.300
   15   9  19  1       5.860       0.190
   15   9  20  1       5.150       0.170
   15   9  21  1       0.180       0.120
   15   9  22  1      12.690       0.330
   15   9  23  1       0.350       0.130
   15   9  24  1       0.560       0.120
   15   9  25  1       2.460       0.140
   15   9  26  1       8.250       0.260
   15   9  27  1       3.830       0.190
   15   9  28  1       0.810       0.140
   15   9  29  1       1.250       0.170
   15   9  30  1      16.050       0.440
   15   9  31  1       1.000       0.140
   15   9  32  1       1.670       0.150
   15   9  33  1       0.300       0.140
   15   9  34  1       1.150       0.140
   15   9  35  1       0.320       0.150
   15   9  36  1       0.520       0.140
   15   9  37  1       0.740       0.160
   15   9  38  1       4.800       0.250
   15  11   1  1       0.810       0.110
   15  11   2  1      49.820       1.140
   15  11   3  1      13.790       0.330
   15  11   4  1      33.040       0.760
   15  11   5  1       0.950       0.100
   15  11   6  1      27.110       0.630
   15  11   7  1      30.430       0.720
   15  11   8  1       0.940       0.110
   15  11   9  1      27.910       0.650
   15  11  10  1       9.110       0.240
   15  11  11  1      15.150       0.380
   15  11  12  1       9.010       0.240
   15  11  13  1       0.600       0.110
   15  11  14  1       0.170       0.110
   15  11  15  1       2.010       0.130
   15  11  16  1       0.340       0.110
   15  11  17  1       1.450       0.120
   15  11  18  1       5.300       0.180
   15  11  19  1      15.880       0.400
   15  11  20  1       9.280       0.280
   15  11  21  1      16.980       0.450
   15  11  22  1       3.910       0.170
   15  11  23  1       0.400       0.130
   15  11  24  1       6.030       0.200
   15  11  25  1       1.190       0.140
   15  11  26  1       0.070       0.150
   15  11  27  1       1.140       0.130
   15  11  28  1       1.640       0.140
   15  11  29  1       0.980       0.130
   15  11  30  1       2.400       0.150
   15  11  31  1       1.740       0.140
   15  11  32  1       2.510       0.160
   15  11  33  1       0.360       0.140
   15  11  34  1       0.090       0.140
   15  11  35  1       0.850       0.150
   15  11  36  1      -0.190       0.820
   15  13   1  1       2.210       0.130
   15  13   2  1      26.600       0.630
   15  13   3  1       8.790       0.250
   15  13   4  1      29.160       0.680
   15  13   5  1       1.810       0.130
   15  13   6  1      12.510       0.320
   15  13   7  1       0.200       0.110
   15  13   8  1       0.450       0.110
   15  13   9  1       5.320       0.190
   15  13  10  1      20.690       0.490
   15  13  11  1       3.910       0.160
   15  13  12  1       0.410       0.120
   15  13  13  1      15.520       0.390
   15  13  14  1      17.460       0.440
   15  13  15  1       0.470       0.110
   15  13  16  1       3.250       0.150
   15  13  17  1       2.430       0.140
   15  13  18  1       0.230       0.130
   15  13  19  1       2.950       0.160
   15  13  20  1       1.050       0.130
   15  13  21  1       0.250       0.130
   15  13  22  1       1.020       0.130
   15  13  23  1       0.010       0.130
   15  13  24  1       3.290       0.160
   15  13  25  1       4.240       0.180
   15  13  26  1       0.980       0.150
   15  13  27  1       0.200       0.140
   15  13  28  1       0.230       0.140
   15  13  29  1       0.030       0.130
   15  13  30  1       0.100       0.140
   15  13  31  1       0.910       0.150
   15  13  32  1       0.880       0.150
   15  13  33  1       0.540       0.180
   15  15   1  1       0.330       0.120
   15  15   2  1       0.100       0.120
   15  15   3  1       0.600       0.120
   15  15   4  1      10.720       0.280
   15  15   5  1       5.560       0.190
   15  15   6  1       3.140       0.150
   15  15   7  1       3.150       0.170
   15  15   8  1       1.400       0.130
   15  15   9  1       0.350       0.120
   15  15  10  1       0.320       0.110
   15  15  11  1       0.490       0.120
   15  15  12  1       0.380       0.120
   15  15  13  1       4.710       0.180
   15  15  14  1       0.400       0.130
   15  15  15  1       1.870       0.150
   15  15  16  1       0.440       0.140
   15  15  17  1       3.810       0.180
   15  15  18  1       0.400       0.130
   15  15  19  1       1.010       0.160
   15  15  20  1       0.210       0.150
   15  15  21  1       3.050       0.160
   15  15  22  1       0.510       0.130
   15  15  23  1       1.190       0.150
   15  15  24  1       0.580       0.140
   15  15  25  1       0.450       0.140
   15  15  26  1       0.430       0.130
   15  15  27  1       3.020       0.180
   15  15  28  1       1.530       0.160
   15  15  29  1       3.940       0.230
   15  17   1  1      14.520       0.390
   15  17   2  1       0.070       0.130
   15  17   3  1       0.570       0.130
   15  17   4  1       0.130       0.130
   15  17   5  1       0.320       0.130
   15  17   6  1       0.450       0.140
   15  17   7  1       0.930       0.130
   15  17   8  1       4.000       0.180
   15  17   9  1       0.340       0.130
   15  17  10  1       7.530       0.230
   15  17  11  1       0.940       0.150
   15  17  12  1       0.160       0.150
   15  17  13  1       1.900       0.160
   15  17  14  1       0.860       0.150
   15  17  15  1      -0.090       0.680
   15  17  16  1       0.070       0.130
   15  17  17  1       0.330       0.130
   15  17  18  1       1.050       0.150
   15  17  19  1       0.430       0.130
   15  17  20  1      -0.200       0.670
   15  17  21  1       3.200       0.210
   15  17  22  1       2.500       0.180
   15  17  23  1       4.580       0.220
   15  17  24  1       0.280       0.140
   15  17  25  1       0.150       0.170
   15  19   1  1       0.180       0.140
   15  19   2  1       0.540       0.140
   15  19   3  1       0.380       0.160
   15  19   4  1       0.500       0.160
   15  19   5  1       2.430       0.220
   15  19   6  1       2.340       0.150
   15  19   7  1       7.940       0.250
   15  19   8  1       5.960       0.210
   15  19   9  1       1.150       0.150
   15  19  10  1       0.100       0.140
   15  19  11  1       1.300       0.150
   15  19  12  1       0.340       0.130
   15  19  13  1       0.210       0.130
   15  19  14  1       1.280       0.130
   15  19  15  1       0.860       0.140
   15  19  16  1       3.160       0.200
   15  19  17  1       0.270       0.170
   15  19  18  1       0.580       0.160
   15  19  19  1       0.800       0.170
   15  21   1  1       0.360       0.150
   15  21   2  1       0.120       0.180
   15  21   3  1       0.930       0.180
   15  21   4  1       0.620       0.200
   15  21   5  1       0.400       0.170
   15  21   6  1       0.690       0.210
   15  21   7  1      -0.080       0.710
   16   0   0  1       1.530       0.060
   16   0   2  1       0.350       0.050
   16   0   4  1       9.950       0.240
   16   0   6  1       7.780       0.190
   16   0   8  1       2.310       0.090
   16   0  10  1     529.700      12.310
   16   0  12  1     226.410       5.280
   16   0  14  1      48.770       1.130
   16   0  16  1       2.800       0.150
   16   0  18  1      18.200       0.470
   16   0  20  1     100.570       2.380
   16   0  22  1      21.440       0.520
   16   0  24  1      65.130       1.590
   16   0  26  1       0.030       0.160
   16   0  28  1       2.870       0.190
   16   0  30  1       7.060       0.270
   16   0  32  1       0.770       0.250
   16   0  34  1       3.390       0.210
   16   0  36  1       1.650       0.190
   16   0  38  1      -0.280       0.720
   16   0  40  1       0.700       0.190
   16   2   0  1      21.180       0.490
   16   2   1  1      14.540       0.330
   16   2   2  1      54.010       1.210
   16   2   3  1      52.460       1.170
   16   2   4  1     230.290       5.190
   16   2   5  1     117.560       2.630
   16   2   6  1       0.890       0.050
   16   2   7  1       0.620       0.050
   16   2   8  1      85.880       1.920
   16   2   9  1       0.340       0.060
   16   2  10  1       4.160       0.120
   16   2  11  1       0.190       0.070
   16   2  12  1       0.110       0.070
   16   2  13  1       0.350       0.070
   16   2  14  1       9.280       0.240
   16   2  15  1       8.480       0.220
   16   2  16  1     167.500       3.800
   16   2  17  1      39.790       0.920
   16   2  18  1     199.810       4.520
   16   2  19  1      40.190       0.930
   16   2  20  1       0.450       0.100
   16   2  21  1      18.740       0.450
   16   2  22  1       1.200       0.110
   16   2  23  1       0.590       0.120
   16   2  24  1       0.220       0.120
   16   2  25  1       0.120       0.120
   16   2  26  1       1.050       0.120
   16   2  27  1      32.460       0.760
   16   2  28  1       1.510       0.140
   16   2  29  1       0.770       0.130
   16   2  30  1       6.550       0.210
   16   2  31  1      10.290       0.280
   16   2  32  1       0.590       0.130
   16   2  33  1       1.310       0.140
   16   2  34  1       0.230       0.140
   16   2  35  1      -0.060       0.800
   16   2  36  1       0.600       0.140
   16   2  37  1       0.070       0.140
   16   2  38  1       1.270       0.150
   16   2  39  1       0.140       0.140
   16   2  40  1       0.540       0.140
   16   2  41  1       0.030       0.190
   16   4   0  1      84.230       1.890
   16   4   1  1      33.040       0.740
   16   4   2  1      70.130       1.570
   16   4   3  1      39.900       0.900
   16   4   4  1     167.580       3.790
   16   4   5  1      16.140       0.370
   16   4   6  1      10.500       0.240
   16   4   7  1       0.270       0.060
   16   4   8  1      16.820       0.380
   16   4   9  1      34.790       0.800
   16   4  10  1     113.950       2.580
   16   4  11  1       0.280       0.070
   16   4  12  1       0.140       0.080
   16   4  13  1      24.920       0.580
   16   4  14  1      19.300       0.460
   16   4  15  1       4.770       0.150
   16   4  16  1       9.960       0.250
   16   4  17  1       0.660       0.100
   16   4  18  1       0.380       0.100
   16   4  19  1       0.570       0.110
   16   4  20  1       9.340       0.270
   16   4  21  1      53.000       1.240
   16   4  22  1       9.230       0.250
   16   4  23  1       1.800       0.130
   16   4  24  1      34.760       0.850
   16   4  25  1      40.150       0.980
   16   4  26  1      11.420       0.310
   16   4  27  1       0.050       0.130
   16   4  28  1       4.460       0.170
   16   4  29  1       0.750       0.130
   16   4  30  1       0.170       0.130
   16   4  31  1      -0.010       0.700
   16   4  32  1       0.540       0.130
   16   4  33  1       2.130       0.150
   16   4  34  1       0.320       0.130
   16   4  35  1       0.360       0.150
   16   4  36  1       2.360       0.160
   16   4  37  1       0.390       0.160
   16   4  38  1       1.960       0.150
   16   4  39  1       0.480       0.130
   16   4  40  1      -0.060       0.710
   16   4  41  1       0.310       0.160
   16   6   0  1       0.430       0.090
   16   6   1  1      45.060       1.010
   16   6   2  1      54.070       1.220
   16   6   3  1      20.140       0.470
   16   6   4  1       5.900       0.150
   16   6   5  1      31.010       0.700
   16   6   6  1      63.270       1.420
   16   6   7  1       7.040       0.180
   16   6   8  1      15.500       0.360
   16   6   9  1      19.080       0.440
   16   6  10  1      13.350       0.320
   16   6  11  1      21.480       0.510
   16   6  12  1       0.090       0.090
   16   6  13  1      35.700       0.820
   16   6  14  1      79.190       1.800
   16   6  15  1      74.510       1.710
   16   6  16  1      42.450       0.990
   16   6  17  1       0.570       0.110
   16   6  18  1       2.330       0.120
   16   6  19  1       9.960       0.280
   16   6  20  1       3.930       0.150
   16   6  21  1       3.460       0.140
   16   6  22  1       0.060       0.120
   16   6  23  1       0.560       0.120
   16   6  24  1       0.980       0.130
   16   6  25  1       0.690       0.120
   16   6  26  1       0.050       0.120
   16   6  27  1       0.580       0.120
   16   6  28  1       1.990       0.140
   16   6  29  1       1.540       0.140
   16   6  30  1       9.830       0.290
   16   6  31  1       2.940       0.160
   16   6  32  1       5.910       0.210
   16   6  33  1       1.580       0.140
   16   6  34  1       0.360       0.140
   16   6  35  1       5.080       0.190
   16   6  36  1       3.120       0.170
   16   6  37  1       1.890       0.150
   16   6  38  1       0.800       0.170
   16   6  39  1       0.070       0.130
   16   6  40  1       1.940       0.200
   16   8   0  1      11.860       0.320
   16   8   1  1      24.120       0.560
   16   8   2  1       2.110       0.100
   16   8   3  1       3.440       0.110
   16   8   4  1       4.780       0.140
   16   8   5  1      12.240       0.300
   16   8   6  1      56.090       1.280
   16   8   7  1     126.910       2.850
   16   8   8  1     112.800       2.530
   16   8   9  1      12.740       0.310
   16   8  10  1      13.670       0.330
   16   8  11  1      22.590       0.540
   16   8  12  1       1.810       0.110
   16   8  13  1       0.230       0.090
   16   8  14  1       2.960       0.130
   16   8  15  1      15.410       0.370
   16   8  16  1       4.250       0.150
   16   8  17  1      19.530       0.480
   16   8  18  1       2.490       0.130
   16   8  19  1       3.240       0.150
   16   8  20  1       6.500       0.200
   16   8  21  1       8.810       0.240
   16   8  22  1       0.120       0.120
   16   8  23  1       4.690       0.170
   16   8  24  1       3.650       0.160
   16   8  25  1       2.270       0.140
   16   8  26  1       2.000       0.140
   16   8  27  1       1.170       0.140
   16   8  28  1       8.660       0.260
   16   8  29  1      10.230       0.280
   16   8  30  1      16.160       0.420
   16   8  31  1       0.070       0.130
   16   8  32  1       0.440       0.140
   16   8  33  1       3.410       0.180
   16   8  34  1       2.930       0.160
   16   8  35  1       1.330       0.150
   16   8  36  1       0.270       0.160
   16   8  37  1       0.750       0.150
   16   8  38  1       1.290       0.150
   16  10   0  1     204.010       4.570
   16  10   1  1      24.810       0.590
   16  10   2  1      26.860       0.630
   16  10   3  1       0.720       0.100
   16  10   4  1       1.660       0.100
   16  10   5  1      21.060       0.510
   16  10   6  1       1.590       0.100
   16  10   7  1       8.640       0.230
   16  10   8  1      28.430       0.660
   16  10   9  1       1.660       0.110
   16  10  10  1       0.200       0.100
   16  10  11  1       7.320       0.200
   16  10  12  1      18.500       0.450
   16  10  13  1       2.210       0.120
   16  10  14  1       0.340       0.110
   16  10  15  1       1.690       0.120
   16  10  16  1       9.590       0.260
   16  10  17  1       2.860       0.140
   16  10  18  1      13.130       0.330
   16  10  19  1       5.380       0.190
   16  10  20  1       4.030       0.170
   16  10  21  1       0.060       0.130
   16  10  22  1      31.860       0.760
   16  10  23  1       5.130       0.190
   16  10  24  1       9.670       0.290
   16  10  25  1       0.050       0.130
   16  10  26  1       4.710       0.170
   16  10  27  1       0.190       0.130
   16  10  28  1       2.000       0.140
   16  10  29  1       3.600       0.170
   16  10  30  1       0.760       0.150
   16  10  31  1       1.110       0.140
   16  10  32  1       0.170       0.130
   16  10  33  1       1.830       0.150
   16  10  34  1       2.960       0.190
   16  10  35  1       1.640       0.150
   16  10  36  1       0.910       0.180
   16  10  37  1       0.070       0.170
   16  12   0  1       0.470       0.150
   16  12   1  1       9.320       0.240
   16  12   2  1       7.260       0.210
   16  12   3  1       8.000       0.220
   16  12   4  1       4.660       0.160
   16  12   5  1      18.050       0.440
   16  12   6  1      91.070       2.070
   16  12   7  1      11.720       0.290
   16  12   8  1      11.880       0.300
   16  12   9  1       6.040       0.190
   16  12  10  1       0.230       0.110
   16  12  11  1       1.860       0.120
   16  12  12  1       0.120       0.110
   16  12  13  1       5.180       0.170
   16  12  14  1       3.500       0.150
   16  12  15  1      31.560       0.750
   16  12  16  1       4.070       0.160
   16  12  17  1      13.080       0.350
   16  12  18  1       3.960       0.160
   16  12  19  1       5.310       0.180
   16  12  20  1       0.840       0.130
   16  12  21  1      -0.010       0.680
   16  12  22  1       0.730       0.130
   16  12  23  1       0.570       0.140
   16  12  24  1       0.210       0.140
   16  12  25  1       3.280       0.180
   16  12  26  1       0.370       0.130
   16  12  27  1       0.440       0.160
   16  12  28  1       7.440       0.230
   16  12  29  1       0.120       0.130
   16  12  30  1       1.110       0.160
   16  12  31  1       0.250       0.140
   16  12  32  1       0.230       0.140
   16  12  33  1       0.150       0.130
   16  12  34  1      -0.160       0.840
   16  14   0  1      19.350       0.510
   16  14   1  1       0.180       0.110
   16  14   2  1       1.980       0.130
   16  14   3  1       0.240       0.110
   16  14   4  1       3.900       0.150
   16  14   5  1       6.150       0.200
   16  14   6  1       0.580       0.120
   16  14   7  1       0.860       0.120
   16  14   8  1       1.660       0.130
   16  14   9  1      32.390       0.760
   16  14  10  1       3.040       0.140
   16  14  11  1       0.440       0.120
   16  14  12  1       9.950       0.280
   16  14  13  1      21.620       0.530
   16  14  14  1      15.530       0.400
   16  14  15  1       1.940       0.140
   16  14  16  1       1.680       0.130
   16  14  17  1       0.700       0.140
   16  14  18  1       0.240       0.130
   16  14  19  1       2.610       0.150
   16  14  20  1       0.890       0.140
   16  14  21  1       3.670       0.170
   16  14  22  1       0.700       0.150
   16  14  23  1       0.350       0.140
   16  14  24  1       0.000       0.790
   16  14  25  1       2.710       0.160
   16  14  26  1       0.340       0.140
   16  14  27  1       0.330       0.150
   16  14  28  1       0.080       0.140
   16  14  29  1       0.420       0.160
   16  14  30  1       0.330       0.150
   16  14  31  1       0.840       0.170
   16  16   0  1       0.140       0.210
   16  16   1  1       4.610       0.170
   16  16   2  1       2.990       0.150
   16  16   3  1      15.040       0.410
   16  16   4  1       2.970       0.160
   16  16   5  1       1.120       0.130
   16  16   6  1       0.980       0.140
   16  16   7  1       0.340       0.120
   16  16   8  1       7.000       0.220
   16  16   9  1       0.190       0.130
   16  16  10  1       0.290       0.130
   16  16  11  1       1.520       0.140
   16  16  12  1       0.240       0.130
   16  16  13  1       0.380       0.130
   16  16  14  1       2.630       0.150
   16  16  15  1       2.010       0.140
   16  16  16  1       1.540       0.130
   16  16  17  1       0.480       0.150
   16  16  18  1       0.420       0.140
   16  16  19  1       4.170       0.180
   16  16  20  1       3.750       0.180
   16  16  21  1       0.350       0.170
   16  16  22  1      -0.070       0.680
   16  16  23  1       1.260       0.140
   16  16  24  1       0.530       0.140
   16  16  25  1       2.410       0.170
   16  16  26  1       5.480       0.250
   16  16  27  1       1.170       0.160
   16  18   0  1       0.100       0.210
   16  18   1  1      -0.020       0.700
   16  18   2  1       2.700       0.150
   16  18   3  1       3.650       0.170
   16  18   4  1       3.170       0.180
   16  18   5  1       7.500       0.240
   16  18   6  1       0.420       0.130
   16  18   7  1       1.110       0.180
   16  18   8  1      -0.020       0.690
   16  18   9  1       1.510       0.140
   16  18  10  1       1.860       0.140
   16  18  11  1       0.220       0.130
   16  18  12  1       0.130       0.130
   16  18  13  1      -0.050       0.680
   16  18  14  1       0.920       0.140
   16  18  15  1       0.450       0.130
   16  18  16  1       0.200       0.150
   16  18  17  1       0.340       0.130
   16  18  18  1       5.740       0.210
   16  18  19  1       1.630       0.170
   16  18  20  1       7.230       0.300
   16  18  21  1       0.070       0.160
   16  18  22  1       0.370       0.170
   16  20   0  1       1.590       0.220
   16  20   1  1       1.410       0.160
   16  20   2  1      -0.130       0.780
   16  20   3  1       0.450       0.170
   16  20   4  1       0.230       0.140
   16  20   5  1       0.180       0.160
   16  20   6  1       0.740       0.130
   16  20   7  1       0.200       0.130
   16  20   8  1       0.520       0.150
   16  20   9  1       0.860       0.140
   16  20  10  1       2.220       0.150
   16  20  11  1       0.310       0.140
   16  20  12  1       6.670       0.250
   16  20  13  1       1.160       0.150
   16  20  14  1      -0.090       0.730
   17   1   1  1      86.030       1.940
   17   1   2  1      15.090       0.340
   17   1   3  1     192.550       4.330
   17   1   4  1      89.680       2.000
   17   1   5  1      48.670       1.090
   17   1   6  1      26.770       0.600
   17   1   7  1     141.480       3.180
   17   1   8  1      14.000       0.330
   17   1   9  1     435.450       9.970
   17   1  10  1      97.290       2.190
   17   1  11  1      97.310       2.200
   17   1  12  1      30.730       0.700
   17   1  13  1       0.750       0.080
   17   1  14  1      65.670       1.510
   17   1  15  1     156.320       3.580
   17   1  16  1      98.160       2.250
   17   1  17  1       6.790       0.180
   17   1  18  1       6.660       0.180
   17   1  19  1       0.030       0.100
   17   1  20  1      38.350       0.920
   17   1  21  1       1.570       0.110
   17   1  22  1       9.200       0.240
   17   1  23  1       2.130       0.120
   17   1  24  1       2.930       0.140
   17   1  25  1       7.830       0.220
   17   1  26  1       0.130       0.120
   17   1  27  1      12.250       0.320
   17   1  28  1      11.830       0.310
   17   1  29  1      10.350       0.280
   17   1  30  1      24.040       0.580
   17   1  31  1      48.850       1.160
   17   1  32  1       1.560       0.170
   17   1  33  1       5.980       0.200
   17   1  34  1       0.200       0.130
   17   1  35  1      -0.020       0.880
   17   1  36  1       3.230       0.160
   17   1  37  1      15.010       0.390
   17   1  38  1      10.330       0.300
   17   1  39  1       1.280       0.140
   17   1  40  1       0.920       0.150
   17   1  41  1       1.200       0.160
   17   3   1  1      94.450       2.110
   17   3   2  1     500.380      11.450
   17   3   3  1     415.720       9.500
   17   3   4  1       4.780       0.120
   17   3   5  1      20.330       0.470
   17   3   6  1      72.540       1.640
   17   3   7  1     162.590       3.660
   17   3   8  1      83.230       1.880
   17   3   9  1       6.970       0.170
   17   3  10  1      41.890       0.950
   17   3  11  1      23.480       0.540
   17   3  12  1      28.520       0.670
   17   3  13  1       6.500       0.170
   17   3  14  1      27.050       0.620
   17   3  15  1       1.030       0.090
   17   3  16  1       1.310       0.100
   17   3  17  1       4.130       0.140
   17   3  18  1       8.320       0.220
   17   3  19  1      19.630       0.460
   17   3  20  1      26.850       0.650
   17   3  21  1       2.690       0.130
   17   3  22  1      19.520       0.480
   17   3  23  1      32.840       0.790
   17   3  24  1       8.650       0.240
   17   3  25  1      40.570       0.970
   17   3  26  1       5.760       0.200
   17   3  27  1       5.740       0.200
   17   3  28  1       2.190       0.140
   17   3  29  1       2.030       0.140
   17   3  30  1       0.100       0.140
   17   3  31  1       1.430       0.150
   17   3  32  1      10.940       0.310
   17   3  33  1       1.570       0.140
   17   3  34  1       0.330       0.140
   17   3  35  1       0.530       0.150
   17   3  36  1       0.840       0.150
   17   3  37  1       3.450       0.170
   17   3  38  1       0.570       0.140
   17   3  39  1       0.050       0.130
   17   3  40  1       0.660       0.140
   17   3  41  1       0.820       0.180
   17   5   1  1       6.790       0.170
   17   5   2  1      90.470       2.020
   17   5   3  1      57.630       1.320
   17   5   4  1     477.710      10.920
   17   5   5  1      84.850       1.920
   17   5   6  1     406.950       9.330
   17   5   7  1       1.100       0.070
   17   5   8  1       8.350       0.200
   17   5   9  1       0.010       0.070
   17   5  10  1       0.870       0.080
   17   5  11  1       5.660       0.150
   17   5  12  1      14.820       0.350
   17   5  13  1       5.330       0.160
   17   5  14  1       8.160       0.210
   17   5  15  1       2.630       0.120
   17   5  16  1      26.640       0.620
   17   5  17  1     120.590       2.770
   17   5  18  1      27.110       0.650
   17   5  19  1      14.830       0.360
   17   5  20  1      27.720       0.690
   17   5  21  1      14.830       0.380
   17   5  22  1       0.630       0.120
   17   5  23  1       0.300       0.140
   17   5  24  1      39.580       0.940
   17   5  25  1       1.630       0.130
   17   5  26  1       4.270       0.170
   17   5  27  1       1.500       0.140
   17   5  28  1       1.780       0.140
   17   5  29  1      15.260       0.400
   17   5  30  1       4.800       0.180
   17   5  31  1       1.870       0.150
   17   5  32  1       0.510       0.130
   17   5  33  1       2.060       0.150
   17   5  34  1       1.670       0.150
   17   5  35  1       0.250       0.140
   17   5  36  1       0.450       0.140
   17   5  37  1       0.420       0.150
   17   5  38  1      -0.120       0.740
   17   5  39  1       2.660       0.170
   17   5  40  1       1.290       0.180
   17   7   1  1       0.370       0.070
   17   7   2  1      41.190       0.920
   17   7   3  1       3.890       0.120
   17   7   4  1       3.440       0.110
   17   7   5  1       0.220       0.080
   17   7   6  1       0.110       0.080
   17   7   7  1      15.840       0.370
   17   7   8  1     130.660       2.940
   17   7   9  1      82.980       1.890
   17   7  10  1      82.340       1.860
   17   7  11  1     106.090       2.380
   17   7  12  1       1.710       0.100
   17   7  13  1      13.580       0.330
   17   7  14  1       3.930       0.140
   17   7  15  1       0.280       0.100
   17   7  16  1      10.050       0.260
   17   7  17  1       1.240       0.110
   17   7  18  1       0.530       0.110
   17   7  19  1       8.410       0.240
   17   7  20  1       7.550       0.220
   17   7  21  1       1.350       0.130
   17   7  22  1       3.520       0.150
   17   7  23  1      25.050       0.600
   17   7  24  1       1.260       0.130
   17   7  25  1       1.050       0.130
   17   7  26  1      17.330       0.430
   17   7  27  1       1.910       0.140
   17   7  28  1       0.900       0.140
   17   7  29  1       1.020       0.160
   17   7  30  1       0.540       0.140
   17   7  31  1       5.350       0.210
   17   7  32  1       0.480       0.130
   17   7  33  1       7.740       0.250
   17   7  34  1       1.020       0.140
   17   7  35  1       5.140       0.190
   17   7  36  1       0.370       0.140
   17   7  37  1       0.170       0.170
   17   7  38  1       0.340       0.130
   17   7  39  1       1.160       0.180
   17   9   1  1       6.860       0.180
   17   9   2  1      30.700       0.700
   17   9   3  1      88.640       2.030
   17   9   4  1      25.060       0.580
   17   9   5  1      27.070       0.620
   17   9   6  1       0.840       0.100
   17   9   7  1       0.420       0.090
   17   9   8  1      27.080       0.630
   17   9   9  1       4.480       0.140
   17   9  10  1      75.480       1.710
   17   9  11  1       0.560       0.100
   17   9  12  1      25.460       0.590
   17   9  13  1       0.450       0.100
   17   9  14  1       0.930       0.110
   17   9  15  1       0.440       0.100
   17   9  16  1       0.130       0.100
   17   9  17  1       8.890       0.240
   17   9  18  1      16.160       0.420
   17   9  19  1      29.910       0.710
   17   9  20  1       0.760       0.120
   17   9  21  1       1.080       0.120
   17   9  22  1       9.990       0.280
   17   9  23  1       3.580       0.160
   17   9  24  1       1.570       0.130
   17   9  25  1       6.710       0.220
   17   9  26  1      11.460       0.350
   17   9  27  1       5.360       0.220
   17   9  28  1      30.520       0.760
   17   9  29  1       0.520       0.160
   17   9  30  1       0.030       0.140
   17   9  31  1       0.380       0.140
   17   9  32  1       3.350       0.170
   17   9  33  1       0.650       0.130
   17   9  34  1       0.320       0.140
   17   9  35  1       0.190       0.130
   17   9  36  1       0.260       0.150
   17   9  37  1       0.370       0.150
   17   9  38  1       1.370       0.190
   17  11   1  1       1.380       0.110
   17  11   2  1       1.570       0.110
   17  11   3  1     118.940       2.680
   17  11   4  1      33.320       0.760
   17  11   5  1       1.580       0.110
   17  11   6  1       3.250       0.130
   17  11   7  1      36.430       0.840
   17  11   8  1      68.750       1.560
   17  11   9  1       0.410       0.100
   17  11  10  1       5.140       0.160
   17  11  11  1       2.610       0.120
   17  11  12  1       1.380       0.120
   17  11  13  1       4.180       0.150
   17  11  14  1       1.210       0.110
   17  11  15  1       0.230       0.110
   17  11  16  1      -0.020       0.630
   17  11  17  1       1.630       0.130
   17  11  18  1       5.000       0.170
   17  11  19  1      40.630       0.940
   17  11  20  1       4.540       0.180
   17  11  21  1       3.010       0.160
   17  11  22  1       0.000       0.130
   17  11  23  1       5.010       0.190
   17  11  24  1       9.430       0.300
   17  11  25  1      14.530       0.410
   17  11  26  1      23.510       0.600
   17  11  27  1       7.040       0.240
   17  11  28  1       1.350       0.140
   17  11  29  1       2.910       0.160
   17  11  30  1       0.650       0.130
   17  11  31  1      -0.090       0.710
   17  11  32  1       0.370       0.140
   17  11  33  1       0.530       0.160
   17  11  34  1       1.060       0.150
   17  11  35  1       0.320       0.160
   17  13   1  1       3.330       0.150
   17  13   2  1      14.570       0.370
   17  13   3  1      -0.070       0.610
   17  13   4  1      65.080       1.490
   17  13   5  1       0.160       0.120
   17  13   6  1      19.880       0.500
   17  13   7  1       3.150       0.140
   17  13   8  1       1.650       0.120
   17  13   9  1       9.090       0.250
   17  13  10  1      33.240       0.770
   17  13  11  1      17.050       0.420
   17  13  12  1       4.150       0.160
   17  13  13  1      19.840       0.490
   17  13  14  1      15.750       0.430
   17  13  15  1       1.140       0.130
   17  13  16  1       0.840       0.130
   17  13  17  1       3.310       0.150
   17  13  18  1       0.110       0.120
   17  13  19  1       0.040       0.120
   17  13  20  1       2.530       0.150
   17  13  21  1       0.260       0.130
   17  13  22  1       0.010       0.130
   17  13  23  1       0.260       0.130
   17  13  24  1       9.170       0.270
   17  13  25  1       1.260       0.140
   17  13  26  1      -0.020       0.760
   17  13  27  1       0.820       0.140
   17  13  28  1       0.640       0.130
   17  13  29  1       0.050       0.150
   17  13  30  1       0.550       0.140
   17  13  31  1       1.030       0.140
   17  13  32  1       3.570       0.200
   17  13  33  1       2.480       0.200
   17  15   1  1       0.440       0.120
   17  15   2  1       3.250       0.170
   17  15   3  1      15.450       0.410
   17  15   4  1       0.050       0.120
   17  15   5  1      25.800       0.610
   17  15   6  1      38.560       0.900
   17  15   7  1      47.540       1.110
   17  15   8  1      21.640       0.550
   17  15   9  1       0.180       0.130
   17  15  10  1       3.290       0.150
   17  15  11  1       0.030       0.120
   17  15  12  1       3.000       0.160
   17  15  13  1      -0.020       0.660
   17  15  14  1       0.500       0.120
   17  15  15  1       0.590       0.140
   17  15  16  1      10.920       0.320
   17  15  17  1       6.130       0.220
   17  15  18  1       0.150       0.130
   17  15  19  1       0.460       0.130
   17  15  20  1       0.670       0.130
   17  15  21  1       0.420       0.140
   17  15  22  1      -0.040       0.690
   17  15  23  1       0.230       0.140
   17  15  24  1       0.230       0.150
   17  15  25  1       1.400       0.150
   17  15  26  1       2.290       0.160
   17  15  27  1       1.720       0.140
   17  15  28  1       1.000       0.140
   17  15  29  1       5.050       0.230
   17  17   1  1      36.380       0.870
   17  17   2  1       0.890       0.150
   17  17   3  1       1.940       0.150
   17  17   4  1       0.230       0.140
   17  17   5  1       0.720       0.130
   17  17   6  1       0.230       0.130
   17  17   7  1       0.170       0.130
   17  17   8  1       1.700       0.140
   17  17   9  1       4.820       0.180
   17  17  10  1       4.870       0.190
   17  17  11  1       4.460       0.210
   17  17  12  1       1.430       0.140
   17  17  13  1       1.390       0.140
   17  17  14  1       0.290       0.140
   17  17  15  1       0.200       0.130
   17  17  16  1       0.560       0.130
   17  17  17  1       0.410       0.130
   17  17  18  1       0.250       0.130
   17  17  19  1       0.040       0.140
   17  17  20  1       1.070       0.150
   17  17  21  1       5.180       0.250
   17  17  22  1       2.310       0.180
   17  17  23  1       7.050       0.230
   17  17  24  1       0.080       0.170
   17  17  25  1      -0.080       1.100
   17  19   1  1       1.870       0.160
   17  19   2  1       0.240       0.140
   17  19   3  1       0.970       0.150
   17  19   4  1       1.120       0.160
   17  19   5  1       1.800       0.180
   17  19   6  1       1.460       0.150
   17  19   7  1       2.640       0.170
   17  19   8  1       0.650       0.150
   17  19   9  1       0.380       0.150
   17  19  10  1       2.300       0.180
   17  19  11  1       0.290       0.130
   17  19  12  1       0.010       0.160
   17  19  13  1       0.830       0.140
   17  19  14  1       3.310       0.180
   17  19  15  1       3.750       0.180
   17  19  16  1       7.250       0.300
   17  19  17  1       1.600       0.240
   17  19  18  1       0.350       0.180
   17  21   1  1       0.230       0.180
   17  21   2  1       1.460       0.190
   17  21   3  1       0.440       0.150
   17  21   4  1       1.200       0.170
   17  21   5  1       0.090       0.230
   17  21   6  1       1.220       0.220
   18   0   0  1      56.610       1.430
   18   0   2  1     101.080       2.270
   18   0   4  1     105.560       2.370
   18   0   6  1       9.140       0.220
   18   0   8  1       1.050       0.080
   18   0  10  1     131.260       2.960
   18   0  12  1     140.660       3.160
   18   0  14  1      28.510       0.690
   18   0  16  1      60.780       1.440
   18   0  18  1       2.050       0.140
   18   0  20  1       0.330       0.140
   18   0  22  1       1.380       0.160
   18   0  24  1       1.420       0.170
   18   0  26  1       5.990       0.230
   18   0  28  1       3.630       0.200
   18   0  30  1       3.500       0.210
   18   0  32  1      27.490       0.790
   18   0  34  1      64.620       1.670
   18   0  36  1      13.620       0.420
   18   0  38  1       2.070       0.200
   18   0  40  1       2.200       0.260
   18   2   0  1     610.630      14.000
   18   2   1  1       0.400       0.040
   18   2   2  1      43.970       0.990
   18   2   3  1     215.900       4.880
   18   2   4  1      84.960       1.890
   18   2   5  1     435.710       9.900
   18   2   6  1      26.340       0.600
   18   2   7  1       1.870       0.070
   18   2   8  1      33.240       0.760
   18   2   9  1      73.700       1.680
   18   2  10  1      30.580       0.700
   18   2  11  1      36.870       0.840
   18   2  12  1      13.230       0.310
   18   2  13  1      16.570       0.400
   18   2  14  1       2.440       0.100
   18   2  15  1       4.050       0.130
   18   2  16  1      10.880       0.270
   18   2  17  1       1.830       0.100
   18   2  18  1     101.860       2.340
   18   2  19  1       7.580       0.200
   18   2  20  1      30.550       0.730
   18   2  21  1       6.410       0.190
   18   2  22  1       0.830       0.110
   18   2  23  1       1.990       0.120
   18   2  24  1      16.780       0.410
   18   2  25  1       1.220       0.120
   18   2  26  1      31.960       0.800
   18   2  27  1      33.010       0.780
   18   2  28  1       7.120       0.220
   18   2  29  1       5.790       0.190
   18   2  30  1       0.650       0.130
   18   2  31  1       1.740       0.140
   18   2  32  1       5.460       0.200
   18   2  33  1      -0.210       0.710
   18   2  34  1       5.510       0.200
   18   2  35  1       1.280       0.140
   18   2  36  1       1.060       0.140
   18   2  37  1       2.670       0.160
   18   2  38  1       0.190       0.140
   18   2  39  1       1.150       0.150
   18   2  40  1       2.950       0.160
   18   2  41  1       0.460       0.180
   18   4   0  1     353.640       8.220
   18   4   1  1     104.480       2.350
   18   4   2  1     885.260      20.020
   18   4   3  1     157.140       3.560
   18   4   4  1     143.860       3.230
   18   4   5  1       0.550       0.060
   18   4   6  1     256.270       5.870
   18   4   7  1       1.830       0.080
   18   4   8  1      42.410       0.970
   18   4   9  1       3.580       0.110
   18   4  10  1      28.270       0.650
   18   4  11  1      13.570       0.320
   18   4  12  1       7.480       0.190
   18   4  13  1       2.160       0.100
   18   4  14  1      70.270       1.620
   18   4  15  1       1.390       0.100
   18   4  16  1       0.830       0.090
   18   4  17  1       4.820       0.150
   18   4  18  1       1.540       0.110
   18   4  19  1       5.730       0.170
   18   4  20  1      17.240       0.420
   18   4  21  1      43.330       1.020
   18   4  22  1      11.710       0.300
   18   4  23  1       2.250       0.130
   18   4  24  1       1.020       0.130
   18   4  25  1      40.190       0.950
   18   4  26  1       9.910       0.270
   18   4  27  1       0.330       0.120
   18   4  28  1       2.770       0.150
   18   4  29  1       0.950       0.130
   18   4  30  1       1.610       0.140
   18   4  31  1       0.310       0.130
   18   4  32  1       2.740       0.160
   18   4  33  1       1.600       0.140
   18   4  34  1       0.260       0.140
   18   4  35  1       1.110       0.140
   18   4  36  1       4.970       0.210
   18   4  37  1       0.010       0.140
   18   4  38  1       2.270       0.160
   18   4  39  1       0.150       0.160
   18   4  40  1       1.200       0.180
   18   4  41  1       0.040       0.210
   18   6   0  1     345.750       8.120
   18   6   1  1       2.750       0.100
   18   6   2  1      23.800       0.550
   18   6   3  1      32.420       0.740
   18   6   4  1       5.830       0.150
   18   6   5  1      29.610       0.670
   18   6   6  1       1.460       0.080
   18   6   7  1       0.210       0.070
   18   6   8  1     347.330       7.960
   18   6   9  1      71.700       1.610
   18   6  10  1     102.250       2.300
   18   6  11  1       1.070       0.090
   18   6  12  1       4.830       0.150
   18   6  13  1     190.970       4.280
   18   6  14  1      99.530       2.240
   18   6  15  1       7.040       0.190
   18   6  16  1       1.070       0.110
   18   6  17  1      12.340       0.320
   18   6  18  1       8.020       0.220
   18   6  19  1       4.640       0.160
   18   6  20  1      30.130       0.710
   18   6  21  1       4.720       0.170
   18   6  22  1       3.820       0.170
   18   6  23  1       2.190       0.130
   18   6  24  1      14.690       0.370
   18   6  25  1       1.360       0.130
   18   6  26  1      13.980       0.370
   18   6  27  1       0.320       0.120
   18   6  28  1       0.770       0.130
   18   6  29  1      -0.070       0.700
   18   6  30  1       4.120       0.170
   18   6  31  1      17.170       0.460
   18   6  32  1       0.950       0.140
   18   6  33  1       3.950       0.180
   18   6  34  1       2.220       0.150
   18   6  35  1      13.150       0.390
   18   6  36  1       1.490       0.150
   18   6  37  1       7.800       0.250
   18   6  38  1       0.070       0.130
   18   6  39  1       0.760       0.140
   18   6  40  1       2.440       0.210
   18   8   0  1      10.280       0.270
   18   8   1  1      36.350       0.840
   18   8   2  1      16.820       0.400
   18   8   3  1       2.140       0.100
   18   8   4  1      22.640       0.520
   18   8   5  1      -0.030       0.440
   18   8   6  1      88.310       1.980
   18   8   7  1     191.470       4.300
   18   8   8  1     104.230       2.350
   18   8   9  1       5.140       0.150
   18   8  10  1       9.930       0.250
   18   8  11  1      21.460       0.530
   18   8  12  1      50.920       1.170
   18   8  13  1       6.730       0.190
   18   8  14  1       3.180       0.130
   18   8  15  1      68.930       1.560
   18   8  16  1       6.640       0.190
   18   8  17  1       5.410       0.170
   18   8  18  1       0.520       0.110
   18   8  19  1      24.770       0.610
   18   8  20  1       0.920       0.120
   18   8  21  1       0.180       0.120
   18   8  22  1       0.790       0.120
   18   8  23  1       2.090       0.140
   18   8  24  1       5.300       0.190
   18   8  25  1       0.580       0.120
   18   8  26  1       6.790       0.230
   18   8  27  1       1.870       0.140
   18   8  28  1       0.960       0.140
   18   8  29  1      20.010       0.520
   18   8  30  1      22.330       0.600
   18   8  31  1       1.580       0.140
   18   8  32  1       7.690       0.250
   18   8  33  1       2.270       0.160
   18   8  34  1       1.710       0.180
   18   8  36  1       5.030       0.200
   18   8  37  1       4.620       0.210
   18   8  38  1       0.980       0.160
   18  10   0  1     164.620       3.760
   18  10   1  1      60.230       1.370
   18  10   2  1       0.230       0.090
   18  10   3  1      25.710       0.600
   18  10   4  1      45.910       1.060
   18  10   5  1       0.400       0.090
   18  10   6  1       0.090       0.100
   18  10   7  1      25.500       0.590
   18  10   8  1       0.780       0.110
   18  10   9  1      21.920       0.510
   18  10  10  1       5.110       0.180
   18  10  11  1      24.090       0.570
   18  10  12  1      32.950       0.770
   18  10  13  1       1.380       0.110
   18  10  14  1       9.670       0.250
   18  10  15  1       3.070       0.140
   18  10  16  1      10.020       0.270
   18  10  17  1       4.850       0.170
   18  10  18  1       0.170       0.110
   18  10  19  1       2.750       0.150
   18  10  20  1       0.770       0.130
   18  10  21  1       5.700       0.210
   18  10  22  1      75.550       1.760
   18  10  23  1       2.490       0.150
   18  10  24  1      39.400       0.980
   18  10  25  1       0.160       0.130
   18  10  26  1      -0.030       0.700
   18  10  27  1       1.820       0.140
   18  10  28  1       0.070       0.130
   18  10  29  1       5.050       0.180
   18  10  30  1       1.130       0.150
   18  10  31  1       0.270       0.140
   18  10  32  1       4.960       0.190
   18  10  33  1       0.400       0.170
   18  10  34  1       0.520       0.140
   18  10  35  1       0.670       0.140
   18  10  36  1      -0.070       0.730
   18  12   0  1     150.360       3.410
   18  12   1  1       0.580       0.120
   18  12   2  1      18.210       0.440
   18  12   3  1       7.800       0.220
   18  12   4  1       6.380       0.200
   18  12   5  1      51.890       1.180
   18  12   6  1      35.650       0.840
   18  12   7  1      15.870       0.390
   18  12   8  1       5.050       0.160
   18  12   9  1       2.570       0.130
   18  12  10  1      15.560       0.380
   18  12  11  1       9.160       0.250
   18  12  12  1       1.580       0.120
   18  12  13  1       2.760       0.140
   18  12  14  1       0.810       0.120
   18  12  15  1      13.020       0.350
   18  12  16  1      41.590       0.980
   18  12  17  1      10.810       0.310
   18  12  18  1       4.460       0.170
   18  12  19  1       4.620       0.170
   18  12  20  1      11.890       0.330
   18  12  21  1       3.900       0.170
   18  12  22  1       0.570       0.130
   18  12  23  1       1.460       0.140
   18  12  24  1       3.040       0.170
   18  12  25  1       0.180       0.150
   18  12  26  1       0.570       0.140
   18  12  27  1       1.050       0.140
   18  12  28  1      12.220       0.340
   18  12  29  1       0.480       0.140
   18  12  30  1       5.300       0.210
   18  12  31  1       1.010       0.140
   18  12  32  1       0.530       0.130
   18  12  33  1       0.170       0.130
   18  12  34  1       0.250       0.170
   18  14   0  1      19.670       0.630
   18  14   1  1       0.830       0.120
   18  14   2  1      24.920       0.590
   18  14   3  1       1.990       0.130
   18  14   4  1       4.920       0.170
   18  14   5  1       6.190       0.210
   18  14   6  1       7.670       0.220
   18  14   7  1       0.150       0.110
   18  14   8  1      34.890       0.810
   18  14   9  1      38.650       0.910
   18  14  10  1      47.180       1.110
   18  14  11  1       4.950       0.180
   18  14  12  1      16.530       0.430
   18  14  13  1      22.090       0.550
   18  14  14  1       1.330       0.130
   18  14  15  1       2.760       0.160
   18  14  16  1       0.200       0.130
   18  14  17  1       0.150       0.130
   18  14  18  1       1.530       0.140
   18  14  19  1       1.230       0.140
   18  14  20  1       1.100       0.140
   18  14  21  1       1.320       0.170
   18  14  22  1       8.670       0.250
   18  14  23  1       2.830       0.160
   18  14  24  1       1.630       0.160
   18  14  25  1       0.090       0.140
   18  14  26  1       0.790       0.140
   18  14  27  1       0.180       0.150
   18  14  28  1       0.100       0.150
   18  14  29  1       0.420       0.150
   18  14  30  1       0.300       0.150
   18  14  31  1       0.780       0.170
   18  16   0  1       3.170       0.200
   18  16   1  1      12.600       0.350
   18  16   2  1      18.540       0.470
   18  16   3  1      35.430       0.840
   18  16   4  1      16.860       0.420
   18  16   5  1       4.370       0.170
   18  16   6  1       0.350       0.130
   18  16   7  1       0.250       0.120
   18  16   8  1       0.230       0.130
   18  16   9  1       0.820       0.130
   18  16  10  1       0.310       0.130
   18  16  11  1       2.700       0.170
   18  16  12  1       2.520       0.150
   18  16  13  1       1.090       0.130
   18  16  14  1       0.140       0.120
   18  16  15  1       1.610       0.130
   18  16  16  1       0.070       0.120
   18  16  17  1       0.960       0.130
   18  16  18  1       0.750       0.150
   18  16  19  1       1.300       0.150
   18  16  20  1       4.310       0.200
   18  16  21  1       3.030       0.170
   18  16  22  1       0.170       0.140
   18  16  23  1       0.440       0.140
   18  16  24  1      -0.020       0.790
   18  16  25  1       3.920       0.180
   18  16  26  1       1.670       0.160
   18  16  27  1       1.250       0.210
   18  18   0  1       1.190       0.260
   18  18   1  1       0.660       0.160
   18  18   2  1       0.740       0.140
   18  18   3  1       1.330       0.140
   18  18   4  1       2.740       0.180
   18  18   5  1       4.390       0.200
   18  18   6  1       0.230       0.150
   18  18   7  1       1.240       0.150
   18  18   8  1       0.800       0.140
   18  18   9  1       0.060       0.130
   18  18  10  1       0.030       0.140
   18  18  11  1       0.520       0.130
   18  18  12  1       1.160       0.130
   18  18  13  1       0.050       0.130
   18  18  14  1       0.960       0.170
   18  18  15  1       0.620       0.130
   18  18  16  1       1.370       0.140
   18  18  17  1       1.590       0.150
   18  18  18  1       5.610       0.260
   18  18  19  1       5.540       0.230
   18  18  20  1       2.940       0.180
   18  18  21  1       0.220       0.190
   18  18  22  1      -0.270       0.680
   18  20   0  1       5.770       0.320
   18  20   1  1       0.360       0.160
   18  20   2  1       1.600       0.150
   18  20   3  1       1.690       0.150
   18  20   4  1       0.380       0.170
   18  20   5  1       2.910       0.180
   18  20   6  1      -0.020       0.700
   18  20   7  1       0.030       0.140
   18  20   8  1       1.000       0.150
   18  20   9  1      -0.030       0.910
   18  20  10  1       2.860       0.160
   18  20  11  1       0.910       0.200
   18  20  12  1       9.640       0.360
   18  20  13  1       4.880       0.230
   19   1   1  1      29.250       0.670
   19   1   2  1      66.480       1.500
   19   1   3  1       0.980       0.050
   19   1   4  1      12.510       0.280
   19   1   5  1      18.430       0.420
   19   1   6  1       0.500       0.050
   19   1   7  1     267.420       6.110
   19   1   8  1      95.060       2.130
   19   1   9  1     134.890       3.030
   19   1  10  1      11.920       0.280
   19   1  11  1      18.250       0.430
   19   1  12  1      42.230       0.980
   19   1  13  1      14.780       0.360
   19   1  14  1      93.910       2.130
   19   1  15  1      24.930       0.590
   19   1  16  1       2.800       0.110
   19   1  17  1      10.670       0.270
   19   1  18  1      34.200       0.820
   19   1  19  1       8.900       0.240
   19   1  20  1       0.440       0.110
   19   1  21  1      17.050       0.440
   19   1  22  1       4.340       0.150
   19   1  23  1       2.810       0.140
   19   1  24  1       4.300       0.160
   19   1  25  1       0.100       0.120
   19   1  26  1       1.590       0.130
   19   1  27  1       2.150       0.140
   19   1  28  1      -0.020       0.740
   19   1  29  1       1.770       0.140
   19   1  30  1      31.100       0.740
   19   1  31  1       9.770       0.270
   19   1  32  1      15.080       0.380
   19   1  33  1       4.270       0.180
   19   1  34  1       1.930       0.140
   19   1  35  1       0.990       0.150
   19   1  36  1      12.070       0.320
   19   1  37  1       1.350       0.140
   19   1  38  1       6.890       0.250
   19   1  39  1       0.100       0.140
   19   1  40  1      -0.010       0.720
   19   1  41  1       0.650       0.180
   19   3   1  1     832.290      18.820
   19   3   2  1     559.320      12.740
   19   3   3  1      15.770       0.360
   19   3   4  1      65.350       1.470
   19   3   5  1      65.990       1.490
   19   3   6  1       6.840       0.170
   19   3   7  1       4.030       0.110
   19   3   8  1       5.580       0.140
   19   3   9  1      18.160       0.420
   19   3  10  1      24.840       0.570
   19   3  11  1      17.810       0.410
   19   3  12  1      18.560       0.440
   19   3  13  1      63.480       1.470
   19   3  14  1      12.040       0.300
   19   3  15  1      89.500       2.070
   19   3  16  1       3.750       0.130
   19   3  17  1       0.310       0.090
   19   3  18  1      45.850       1.080
   19   3  19  1       8.940       0.240
   19   3  20  1      23.970       0.590
   19   3  21  1      39.550       0.940
   19   3  22  1      16.600       0.410
   19   3  23  1      63.940       1.500
   19   3  24  1      48.580       1.160
   19   3  25  1       0.810       0.120
   19   3  26  1       0.840       0.120
   19   3  27  1      -0.040       0.670
   19   3  28  1      12.220       0.320
   19   3  29  1       1.090       0.130
   19   3  30  1       1.070       0.140
   19   3  31  1       1.740       0.150
   19   3  32  1       0.340       0.150
   19   3  33  1       1.590       0.150
   19   3  34  1       2.190       0.160
   19   3  35  1       0.710       0.140
   19   3  36  1       0.220       0.160
   19   3  37  1       1.330       0.140
   19   3  38  1       0.270       0.140
   19   3  39  1       1.690       0.150
   19   3  40  1       0.420       0.150
   19   3  41  1       1.230       0.230
   19   5   1  1      37.080       0.840
   19   5   2  1     140.230       3.150
   19   5   3  1      24.560       0.560
   19   5   4  1     234.200       5.390
   19   5   5  1     115.040       2.590
   19   5   6  1     108.610       2.440
   19   5   7  1      68.750       1.570
   19   5   8  1      13.020       0.310
   19   5   9  1      36.810       0.840
   19   5  10  1      26.180       0.610
   19   5  11  1       0.010       0.080
   19   5  12  1      75.380       1.730
   19   5  13  1       1.700       0.100
   19   5  14  1      10.830       0.270
   19   5  15  1      13.970       0.350
   19   5  16  1       0.160       0.090
   19   5  17  1      84.350       1.930
   19   5  18  1       2.230       0.120
   19   5  19  1       1.640       0.120
   19   5  20  1       3.750       0.150
   19   5  21  1       1.460       0.120
   19   5  22  1       5.720       0.190
   19   5  23  1       0.500       0.120
   19   5  24  1       1.140       0.130
   19   5  25  1       1.800       0.150
   19   5  26  1       0.070       0.130
   19   5  27  1      15.990       0.400
   19   5  28  1       4.660       0.180
   19   5  29  1      25.080       0.650
   19   5  30  1       0.430       0.130
   19   5  31  1       0.790       0.130
   19   5  32  1       1.170       0.140
   19   5  33  1       0.580       0.140
   19   5  34  1       0.770       0.150
   19   5  35  1       0.080       0.130
   19   5  36  1       0.650       0.150
   19   5  37  1       0.350       0.130
   19   5  38  1       2.690       0.170
   19   5  39  1       5.010       0.200
   19   5  40  1       0.700       0.180
   19   7   1  1      24.270       0.560
   19   7   2  1      13.650       0.340
   19   7   3  1       0.160       0.080
   19   7   4  1      28.390       0.660
   19   7   5  1      50.310       1.150
   19   7   6  1       0.030       0.080
   19   7   7  1       1.220       0.080
   19   7   8  1       2.460       0.100
   19   7   9  1      27.230       0.640
   19   7  10  1      93.140       2.110
   19   7  11  1     324.410       7.360
   19   7  12  1       9.080       0.250
   19   7  13  1      15.840       0.390
   19   7  14  1      56.140       1.270
   19   7  15  1      74.900       1.700
   19   7  16  1       0.980       0.100
   19   7  17  1       0.280       0.110
   19   7  18  1       0.080       0.110
   19   7  19  1       6.440       0.200
   19   7  20  1       0.520       0.110
   19   7  21  1       1.060       0.130
   19   7  22  1       4.530       0.170
   19   7  23  1       1.670       0.130
   19   7  24  1       0.120       0.120
   19   7  25  1       1.190       0.130
   19   7  26  1       0.540       0.130
   19   7  27  1       1.150       0.130
   19   7  28  1       5.050       0.180
   19   7  29  1       1.810       0.140
   19   7  30  1       4.420       0.180
   19   7  31  1       0.200       0.130
   19   7  32  1       4.370       0.190
   19   7  33  1      35.090       0.850
   19   7  34  1       0.260       0.140
   19   7  35  1      13.000       0.350
   19   7  36  1       2.590       0.160
   19   7  37  1       1.620       0.140
   19   7  38  1       0.910       0.170
   19   7  39  1       0.990       0.170
   19   9   1  1       7.470       0.190
   19   9   2  1      41.180       0.950
   19   9   3  1      58.680       1.330
   19   9   4  1     177.370       3.970
   19   9   5  1      33.390       0.760
   19   9   6  1       2.180       0.110
   19   9   7  1       0.860       0.100
   19   9   8  1      42.650       0.970
   19   9   9  1       2.640       0.120
   19   9  10  1       1.700       0.100
   19   9  11  1       0.320       0.100
   19   9  12  1      28.070       0.660
   19   9  13  1       0.250       0.100
   19   9  14  1       6.310       0.190
   19   9  15  1      -0.010       0.570
   19   9  16  1      33.090       0.780
   19   9  17  1       6.000       0.190
   19   9  18  1       0.740       0.120
   19   9  19  1      35.520       0.850
   19   9  20  1      17.780       0.470
   19   9  21  1       3.720       0.150
   19   9  22  1       4.370       0.170
   19   9  23  1       2.880       0.150
   19   9  24  1       1.140       0.130
   19   9  25  1       6.000       0.200
   19   9  26  1      24.620       0.600
   19   9  27  1       8.240       0.280
   19   9  28  1       2.670       0.150
   19   9  29  1       0.430       0.150
   19   9  30  1       0.140       0.140
   19   9  31  1       0.110       0.140
   19   9  32  1       4.290       0.220
   19   9  33  1       0.590       0.160
   19   9  34  1       1.490       0.160
   19   9  35  1       0.210       0.140
   19   9  36  1       5.970       0.270
   19   9  37  1       0.200       0.190
   19  11   1  1      41.180       0.950
   19  11   2  1      52.540       1.210
   19  11   3  1      83.710       1.900
   19  11   4  1       0.500       0.110
   19  11   5  1       5.490       0.170
   19  11   6  1      10.620       0.270
   19  11   7  1      19.970       0.480
   19  11   8  1       0.180       0.100
   19  11   9  1       0.550       0.100
   19  11  10  1       0.170       0.100
   19  11  11  1       7.570       0.210
   19  11  12  1       1.260       0.110
   19  11  13  1      10.810       0.310
   19  11  14  1       2.130       0.140
   19  11  15  1      24.280       0.590
   19  11  16  1       4.400       0.170
   19  11  17  1       0.360       0.120
   19  11  18  1       9.100       0.250
   19  11  19  1      14.190       0.360
   19  11  20  1      29.380       0.710
   19  11  21  1       3.110       0.170
   19  11  22  1       0.200       0.120
   19  11  23  1       1.400       0.140
   19  11  24  1       9.790       0.300
   19  11  25  1       6.940       0.220
   19  11  26  1       3.440       0.170
   19  11  27  1       4.000       0.170
   19  11  28  1       2.400       0.150
   19  11  29  1       0.290       0.130
   19  11  30  1       0.250       0.130
   19  11  31  1       0.010       0.150
   19  11  32  1       2.060       0.200
   19  11  33  1       0.750       0.140
   19  11  34  1       0.570       0.140
   19  11  35  1       0.390       0.170
   19  13   1  1       3.210       0.140
   19  13   2  1      33.830       0.790
   19  13   3  1       9.950       0.260
   19  13   4  1      22.750       0.540
   19  13   5  1       0.060       0.110
   19  13   6  1       0.220       0.110
   19  13   7  1       0.290       0.110
   19  13   8  1      18.700       0.460
   19  13   9  1      20.590       0.500
   19  13  10  1      15.810       0.390
   19  13  11  1      34.630       0.800
   19  13  12  1      71.380       1.670
   19  13  13  1      18.030       0.440
   19  13  14  1      37.470       0.890
   19  13  15  1       0.230       0.110
   19  13  16  1      13.870       0.370
   19  13  17  1       3.760       0.170
   19  13  18  1       1.830       0.140
   19  13  19  1       0.450       0.130
   19  13  20  1      -0.130       0.680
   19  13  21  1       0.230       0.140
   19  13  22  1       2.980       0.160
   19  13  23  1      -0.030       0.690
   19  13  24  1       0.680       0.140
   19  13  25  1       3.960       0.200
   19  13  26  1       2.400       0.160
   19  13  27  1       1.040       0.150
   19  13  28  1       0.400       0.130
   19  13  29  1       0.190       0.150
   19  13  30  1       1.000       0.140
   19  13  31  1       1.160       0.140
   19  13  32  1       3.010       0.190
   19  15   1  1      12.650       0.330
   19  15   2  1       0.170       0.120
   19  15   3  1       0.200       0.120
   19  15   4  1       4.930       0.180
   19  15   5  1      33.540       0.790
   19  15   6  1      33.490       0.790
   19  15   7  1      22.370       0.570
   19  15   8  1       3.670       0.160
   19  15   9  1       1.950       0.140
   19  15  10  1       4.630       0.170
   19  15  11  1       0.630       0.130
   19  15  12  1       0.430       0.130
   19  15  13  1       2.400       0.140
   19  15  14  1       3.340       0.170
   19  15  15  1       0.830       0.140
   19  15  16  1      13.560       0.370
   19  15  17  1       9.400       0.290
   19  15  18  1       0.590       0.140
   19  15  19  1       4.100       0.180
   19  15  20  1       2.040       0.150
   19  15  21  1       0.020       0.150
   19  15  22  1       0.410       0.150
   19  15  23  1       0.030       0.130
   19  15  24  1       0.560       0.130
   19  15  25  1       0.680       0.140
   19  15  26  1       0.020       0.130
   19  15  27  1       0.350       0.150
   19  15  28  1       0.600       0.160
   19  15  29  1       3.220       0.280
   19  17   1  1      35.600       0.890
   19  17   2  1       0.670       0.140
   19  17   3  1       0.330       0.130
   19  17   4  1       2.150       0.180
   19  17   5  1       0.650       0.140
   19  17   6  1       1.410       0.150
   19  17   7  1       0.170       0.140
   19  17   8  1       1.970       0.140
   19  17   9  1       0.430       0.130
   19  17  10  1       1.190       0.130
   19  17  11  1       0.910       0.160
   19  17  12  1       0.620       0.140
   19  17  13  1       0.360       0.130
   19  17  14  1       0.260       0.140
   19  17  15  1       0.790       0.130
   19  17  16  1       0.340       0.130
   19  17  17  1       0.410       0.130
   19  17  18  1       0.140       0.140
   19  17  19  1       0.680       0.130
   19  17  20  1       0.440       0.140
   19  17  21  1       4.550       0.220
   19  17  22  1       0.610       0.180
   19  17  23  1      14.220       0.430
   19  17  24  1       0.940       0.180
   19  19   1  1       3.230       0.180
   19  19   2  1       2.340       0.170
   19  19   3  1       0.270       0.130
   19  19   4  1       0.570       0.180
   19  19   5  1       0.270       0.150
   19  19   6  1       0.670       0.150
   19  19   7  1       0.690       0.140
   19  19   8  1       4.250       0.210
   19  19   9  1       0.380       0.180
   19  19  10  1       0.310       0.140
   19  19  11  1       0.840       0.140
   19  19  12  1       0.680       0.140
   19  19  13  1       0.240       0.140
   19  19  14  1       3.300       0.170
   19  19  15  1       8.650       0.300
   19  19  16  1       2.910       0.180
   19  19  17  1       2.560       0.200
   19  19  18  1       0.500       0.210
   19  21   1  1       1.000       0.170
   19  21   2  1       1.740       0.210
   19  21   3  1       0.270       0.170
   19  21   4  1       1.550       0.210
   20   0   0  1       1.290       0.080
   20   0   2  1     302.380       7.000
   20   0   4  1       4.130       0.120
   20   0   6  1     231.570       5.350
   20   0   8  1      19.930       0.470
   20   0  10  1     314.230       7.410
   20   0  12  1     759.420      17.610
   20   0  14  1      55.210       1.320
   20   0  16  1      39.290       1.010
   20   0  18  1      10.490       0.280
   20   0  20  1       1.900       0.150
   20   0  22  1      29.500       0.770
   20   0  24  1       1.840       0.180
   20   0  26  1      10.210       0.360
   20   0  28  1      13.020       0.380
   20   0  30  1      31.470       0.790
   20   0  32  1       3.980       0.230
   20   0  34  1      57.220       1.430
   20   0  36  1       3.160       0.210
   20   0  38  1       6.310       0.270
   20   0  40  1       0.060       0.180
   20   2   0  1     386.560       8.980
   20   2   1  1       8.130       0.190
   20   2   2  1       4.220       0.100
   20   2   3  1     175.680       3.970
   20   2   4  1      62.300       1.390
   20   2   5  1     314.230       7.200
   20   2   6  1     301.710       6.900
   20   2   7  1      32.860       0.740
   20   2   8  1      67.060       1.530
   20   2   9  1       3.620       0.100
   20   2  10  1      47.350       1.080
   20   2  11  1       3.130       0.100
   20   2  12  1      10.760       0.260
   20   2  13  1      53.720       1.240
   20   2  14  1      13.410       0.320
   20   2  15  1       9.780       0.240
   20   2  16  1      14.710       0.370
   20   2  17  1       0.590       0.090
   20   2  18  1      49.680       1.160
   20   2  19  1      20.660       0.500
   20   2  20  1       2.060       0.110
   20   2  21  1       3.550       0.140
   20   2  22  1       1.650       0.120
   20   2  23  1       1.000       0.110
   20   2  24  1      32.390       0.780
   20   2  25  1       2.460       0.140
   20   2  26  1       4.130       0.160
   20   2  27  1      27.400       0.670
   20   2  28  1      43.290       1.020
   20   2  29  1       0.160       0.140
   20   2  30  1       1.980       0.140
   20   2  31  1       0.070       0.130
   20   2  32  1       1.180       0.130
   20   2  33  1       0.290       0.130
   20   2  34  1      14.390       0.400
   20   2  35  1       6.400       0.210
   20   2  36  1       1.560       0.140
   20   2  37  1       0.670       0.140
   20   2  38  1       0.540       0.150
   20   2  39  1       0.100       0.130
   20   2  40  1       8.560       0.270
   20   2  41  1       0.900       0.170
   20   4   0  1     200.580       4.670
   20   4   1  1     409.460       9.360
   20   4   2  1       3.840       0.120
   20   4   3  1     157.690       3.560
   20   4   4  1      38.980       0.890
   20   4   5  1      91.660       2.050
   20   4   6  1       1.220       0.070
   20   4   7  1      17.550       0.400
   20   4   8  1       0.170       0.060
   20   4   9  1       0.380       0.070
   20   4  10  1       3.550       0.110
   20   4  11  1      28.570       0.680
   20   4  12  1      24.080       0.560
   20   4  13  1       1.000       0.080
   20   4  14  1      75.250       1.720
   20   4  15  1       0.300       0.090
   20   4  16  1       5.240       0.160
   20   4  17  1      14.800       0.380
   20   4  18  1       0.170       0.100
   20   4  19  1      11.510       0.310
   20   4  20  1      54.240       1.310
   20   4  21  1      71.270       1.680
   20   4  22  1      49.990       1.190
   20   4  23  1      22.800       0.570
   20   4  24  1       3.080       0.150
   20   4  25  1      24.930       0.620
   20   4  26  1      16.740       0.450
   20   4  27  1       1.550       0.140
   20   4  28  1       3.370       0.160
   20   4  29  1       2.560       0.150
   20   4  30  1      12.480       0.330
   20   4  31  1       0.490       0.160
   20   4  32  1       2.200       0.150
   20   4  33  1       4.770       0.190
   20   4  34  1       0.000       0.140
   20   4  35  1       0.240       0.140
   20   4  36  1       1.210       0.150
   20   4  37  1       0.000       0.160
   20   4  38  1       0.480       0.130
   20   4  39  1      -0.060       0.710
   20   4  40  1       2.080       0.200
   20   6   0  1      51.120       1.240
   20   6   1  1     115.260       2.590
   20   6   2  1      32.350       0.750
   20   6   3  1      32.120       0.740
   20   6   4  1       4.740       0.130
   20   6   5  1      57.920       1.320
   20   6   6  1      16.350       0.380
   20   6   7  1      51.480       1.180
   20   6   8  1      42.290       0.960
   20   6   9  1     130.070       2.930
   20   6  10  1       0.670       0.090
   20   6  11  1      17.590       0.420
   20   6  12  1       2.010       0.100
   20   6  13  1     156.810       3.540
   20   6  14  1      32.710       0.780
   20   6  15  1      18.560       0.460
   20   6  16  1       2.460       0.120
   20   6  17  1      21.940       0.530
   20   6  18  1      12.250       0.310
   20   6  19  1       0.100       0.110
   20   6  20  1       4.520       0.160
   20   6  21  1       0.150       0.120
   20   6  22  1       1.430       0.120
   20   6  23  1      14.780       0.380
   20   6  24  1       7.300       0.220
   20   6  25  1       3.580       0.150
   20   6  26  1       2.700       0.150
   20   6  27  1       6.820       0.230
   20   6  28  1       2.130       0.140
   20   6  29  1       6.960       0.220
   20   6  30  1       2.100       0.140
   20   6  31  1       5.490       0.200
   20   6  32  1      12.200       0.340
   20   6  33  1       0.960       0.140
   20   6  34  1       7.970       0.250
   20   6  35  1       2.090       0.160
   20   6  36  1       2.420       0.160
   20   6  37  1       9.850       0.310
   20   6  38  1       0.110       0.150
   20   6  39  1       0.400       0.170
   20   8   0  1      49.480       1.140
   20   8   1  1       9.430       0.230
   20   8   2  1      70.670       1.600
   20   8   3  1       0.350       0.080
   20   8   4  1       3.780       0.120
   20   8   5  1      50.880       1.160
   20   8   6  1     119.210       2.690
   20   8   7  1      29.100       0.670
   20   8   8  1     122.500       2.760
   20   8   9  1       0.120       0.090
   20   8  10  1       6.090       0.170
   20   8  11  1       0.290       0.090
   20   8  12  1       0.150       0.090
   20   8  13  1       5.770       0.170
   20   8  14  1       9.930       0.260
   20   8  15  1      55.020       1.260
   20   8  16  1       9.800       0.260
   20   8  17  1       7.180       0.200
   20   8  18  1       4.110       0.150
   20   8  19  1      22.350       0.540
   20   8  20  1       6.040       0.190
   20   8  21  1       0.590       0.120
   20   8  22  1       5.920       0.190
   20   8  23  1       0.980       0.130
   20   8  24  1       0.470       0.120
   20   8  25  1       4.200       0.180
   20   8  26  1       0.160       0.130
   20   8  27  1       0.260       0.120
   20   8  28  1       6.690       0.230
   20   8  29  1       0.400       0.130
   20   8  30  1       4.210       0.170
   20   8  31  1       9.370       0.270
   20   8  32  1      -0.060       0.710
   20   8  33  1       0.090       0.140
   20   8  34  1       0.420       0.150
   20   8  35  1       3.430       0.170
   20   8  36  1       0.160       0.130
   20   8  37  1       0.770       0.160
   20   8  38  1       0.220       0.180
   20  10   0  1     623.830      14.630
   20  10   1  1       1.550       0.110
   20  10   2  1      80.800       1.840
   20  10   3  1      12.140       0.300
   20  10   4  1      16.030       0.380
   20  10   5  1      28.510       0.670
   20  10   6  1       0.540       0.100
   20  10   7  1       3.140       0.120
   20  10   8  1       5.160       0.160
   20  10   9  1       5.210       0.160
   20  10  10  1      15.480       0.390
   20  10  11  1       0.230       0.100
   20  10  12  1       0.400       0.100
   20  10  13  1       0.930       0.110
   20  10  14  1       4.970       0.160
   20  10  15  1       0.440       0.110
   20  10  16  1       6.710       0.200
   20  10  17  1       2.350       0.140
   20  10  18  1       3.140       0.140
   20  10  19  1       1.290       0.120
   20  10  20  1       1.710       0.130
   20  10  21  1       2.740       0.150
   20  10  22  1      44.890       1.060
   20  10  23  1       0.350       0.130
   20  10  24  1      10.820       0.300
   20  10  25  1       4.810       0.220
   20  10  26  1       9.870       0.290
   20  10  27  1       0.070       0.140
   20  10  28  1       0.250       0.130
   20  10  29  1       1.220       0.140
   20  10  30  1       0.720       0.130
   20  10  31  1       2.280       0.150
   20  10  32  1       0.810       0.140
   20  10  33  1       0.400       0.160
   20  10  34  1       2.110       0.160
   20  10  35  1       1.900       0.160
   20  10  36  1       2.980       0.210
   20  12   0  1       0.580       0.150
   20  12   1  1      33.460       0.790
   20  12   2  1       7.890       0.220
   20  12   3  1       4.780       0.160
   20  12   4  1       1.310       0.110
   20  12   5  1       0.720       0.110
   20  12   6  1      29.160       0.690
   20  12   7  1      56.270       1.280
   20  12   8  1       9.610       0.250
   20  12   9  1       0.550       0.110
   20  12  10  1       0.060       0.110
   20  12  11  1      16.720       0.430
   20  12  12  1       0.020       0.110
   20  12  13  1       0.040       0.110
   20  12  14  1       6.010       0.190
   20  12  15  1       9.360       0.270
   20  12  16  1      39.770       0.950
   20  12  17  1       5.130       0.180
   20  12  18  1       7.380       0.220
   20  12  19  1       0.800       0.130
   20  12  20  1       1.550       0.130
   20  12  21  1       0.210       0.130
   20  12  22  1       3.280       0.190
   20  12  23  1       2.060       0.150
   20  12  24  1       1.590       0.150
   20  12  25  1       0.240       0.150
   20  12  26  1       0.040       0.140
   20  12  27  1       0.370       0.130
   20  12  28  1       7.260       0.260
   20  12  29  1       5.710       0.210
   20  12  30  1       3.730       0.220
   20  12  31  1       0.070       0.150
   20  12  32  1       1.790       0.140
   20  12  33  1       1.920       0.170
   20  12  34  1       1.670       0.190
   20  14   0  1       0.930       0.200
   20  14   1  1      20.420       0.530
   20  14   2  1       7.270       0.210
   20  14   3  1       2.070       0.130
   20  14   4  1       6.810       0.210
   20  14   5  1       0.980       0.120
   20  14   6  1       0.690       0.120
   20  14   7  1       7.360       0.250
   20  14   8  1      10.670       0.300
   20  14   9  1      28.920       0.680
   20  14  10  1      22.680       0.580
   20  14  11  1      15.950       0.410
   20  14  12  1       2.530       0.140
   20  14  13  1      22.530       0.550
   20  14  14  1       0.150       0.130
   20  14  15  1       1.120       0.140
   20  14  16  1       0.800       0.130
   20  14  17  1       0.470       0.130
   20  14  18  1       1.250       0.140
   20  14  19  1       0.230       0.130
   20  14  20  1       0.610       0.130
   20  14  21  1       1.830       0.140
   20  14  22  1       0.380       0.130
   20  14  23  1       0.040       0.130
   20  14  24  1       0.530       0.150
   20  14  25  1       0.210       0.130
   20  14  26  1      -0.080       0.970
   20  14  27  1       0.250       0.140
   20  14  28  1       0.250       0.150
   20  14  29  1       2.880       0.190
   20  14  30  1       2.230       0.230
   20  14  31  1       1.640       0.200
   20  16   0  1      26.280       0.700
   20  16   1  1       4.170       0.180
   20  16   2  1       3.400       0.170
   20  16   3  1      33.540       0.810
   20  16   4  1       9.230       0.260
   20  16   5  1       8.760       0.250
   20  16   6  1       4.400       0.170
   20  16   7  1       3.530       0.160
   20  16   8  1       6.110       0.220
   20  16   9  1       0.140       0.130
   20  16  10  1       4.470       0.180
   20  16  11  1       0.630       0.130
   20  16  12  1       0.680       0.130
   20  16  13  1       5.040       0.190
   20  16  14  1       1.310       0.160
   20  16  15  1       0.360       0.130
   20  16  16  1       0.510       0.130
   20  16  17  1       0.810       0.130
   20  16  18  1       2.460       0.160
   20  16  19  1       1.280       0.150
   20  16  20  1       6.160       0.240
   20  16  21  1       2.450       0.150
   20  16  22  1       0.370       0.160
   20  16  23  1       0.050       0.130
   20  16  24  1       3.270       0.170
   20  16  25  1       7.380       0.250
   20  16  26  1       2.440       0.190
   20  16  27  1       2.020       0.290
   20  18   0  1       0.030       0.260
   20  18   1  1       0.000       0.700
   20  18   2  1      17.120       0.450
   20  18   3  1       2.660       0.160
   20  18   4  1      14.070       0.370
   20  18   5  1       3.090       0.210
   20  18   6  1       2.330       0.190
   20  18   7  1       0.350       0.130
   20  18   8  1       0.540       0.140
   20  18   9  1       0.370       0.130
   20  18  10  1       0.710       0.140
   20  18  11  1       0.090       0.160
   20  18  12  1       1.470       0.160
   20  18  13  1       0.240       0.150
   20  18  14  1       0.290       0.160
   20  18  15  1       0.640       0.140
   20  18  16  1       0.620       0.170
   20  18  17  1       1.000       0.150
   20  18  18  1       3.370       0.200
   20  18  19  1       4.690       0.210
   20  18  20  1       1.020       0.170
   20  18  21  1       0.020       0.180
   20  20   0  1       2.300       0.400
   20  20   1  1       0.070       0.150
   20  20   2  1       0.240       0.140
   20  20   3  1       1.010       0.150
   20  20   4  1       0.310       0.150
   20  20   5  1       1.010       0.170
   20  20   6  1       1.100       0.170
   20  20   7  1       0.010       0.140
   20  20   8  1       0.080       0.160
   20  20   9  1       1.500       0.170
   20  20  10  1       8.610       0.300
   20  20  11  1      -0.010       0.830
   20  20  12  1       9.210       0.300
   21   1   1  1      57.730       1.330
   21   1   2  1      12.850       0.290
   21   1   3  1     107.390       2.410
   21   1   4  1      61.410       1.380
   21   1   5  1       0.740       0.050
   21   1   6  1     285.160       6.500
   21   1   7  1     288.430       6.590
   21   1   8  1     232.600       5.350
   21   1   9  1      31.570       0.720
   21   1  10  1       9.760       0.230
   21   1  11  1      38.170       0.890
   21   1  12  1       1.280       0.080
   21   1  13  1      35.770       0.850
   21   1  14  1      51.400       1.200
   21   1  15  1     119.030       2.730
   21   1  16  1      67.600       1.590
   21   1  17  1       7.610       0.200
   21   1  18  1       6.200       0.190
   21   1  19  1       7.210       0.200
   21   1  20  1      28.660       0.720
   21   1  21  1      20.170       0.500
   21   1  22  1       1.920       0.120
   21   1  23  1       0.710       0.110
   21   1  24  1       0.320       0.110
   21   1  25  1       2.450       0.130
   21   1  26  1      13.060       0.330
   21   1  27  1      12.690       0.340
   21   1  28  1      12.730       0.350
   21   1  29  1       7.180       0.220
   21   1  30  1       0.180       0.130
   21   1  31  1       4.640       0.170
   21   1  32  1       0.680       0.130
   21   1  33  1       1.610       0.150
   21   1  34  1       1.300       0.140
   21   1  35  1       0.470       0.140
   21   1  36  1       0.510       0.140
   21   1  37  1       0.690       0.140
   21   1  38  1       0.470       0.130
   21   1  39  1       0.650       0.140
   21   1  40  1       0.470       0.150
   21   1  41  1       0.320       0.160
   21   3   1  1     254.610       5.830
   21   3   2  1       1.890       0.070
   21   3   3  1      14.310       0.330
   21   3   4  1      75.390       1.680
   21   3   5  1       6.490       0.160
   21   3   6  1      79.180       1.810
   21   3   7  1       5.730       0.140
   21   3   8  1      48.670       1.100
   21   3   9  1      29.330       0.690
   21   3  10  1      36.420       0.840
   21   3  11  1      17.400       0.420
   21   3  12  1       7.250       0.200
   21   3  13  1      16.270       0.390
   21   3  14  1       2.210       0.100
   21   3  15  1       1.090       0.090
   21   3  16  1       5.380       0.170
   21   3  17  1       0.040       0.090
   21   3  18  1       0.430       0.090
   21   3  19  1       4.400       0.150
   21   3  20  1      20.040       0.500
   21   3  21  1      54.870       1.260
   21   3  22  1      15.720       0.400
   21   3  23  1      25.590       0.660
   21   3  24  1      47.330       1.130
   21   3  25  1       0.280       0.120
   21   3  26  1      34.240       0.840
   21   3  27  1       2.080       0.140
   21   3  28  1       1.800       0.130
   21   3  29  1       4.620       0.170
   21   3  30  1       8.560       0.250
   21   3  31  1       7.090       0.230
   21   3  32  1       0.680       0.130
   21   3  33  1       5.790       0.200
   21   3  34  1       2.010       0.150
   21   3  35  1       2.700       0.160
   21   3  36  1       0.210       0.140
   21   3  37  1       0.180       0.140
   21   3  38  1       0.300       0.130
   21   3  39  1       1.270       0.150
   21   3  40  1       0.610       0.160
   21   3  41  1       0.600       0.210
   21   5   1  1      14.270       0.330
   21   5   2  1      47.920       1.090
   21   5   3  1      42.730       1.000
   21   5   4  1      44.690       1.010
   21   5   5  1     199.640       4.550
   21   5   6  1       0.610       0.070
   21   5   7  1      71.860       1.620
   21   5   8  1      17.810       0.410
   21   5   9  1      54.990       1.260
   21   5  10  1      80.810       1.820
   21   5  11  1       4.000       0.120
   21   5  12  1       1.380       0.090
   21   5  13  1       0.400       0.080
   21   5  14  1      10.540       0.260
   21   5  15  1       0.040       0.090
   21   5  16  1      40.340       0.940
   21   5  17  1      83.780       1.930
   21   5  18  1      52.620       1.260
   21   5  19  1       9.290       0.250
   21   5  20  1       1.260       0.120
   21   5  21  1       0.530       0.120
   21   5  22  1      16.290       0.430
   21   5  23  1       0.200       0.120
   21   5  24  1       0.260       0.120
   21   5  25  1       5.500       0.190
   21   5  26  1       8.920       0.260
   21   5  27  1      16.830       0.460
   21   5  28  1      60.330       1.430
   21   5  29  1      10.320       0.300
   21   5  30  1       4.550       0.180
   21   5  31  1       1.900       0.150
   21   5  32  1       5.510       0.200
   21   5  33  1       1.740       0.150
   21   5  34  1       0.020       0.140
   21   5  35  1       0.060       0.130
   21   5  36  1       0.060       0.140
   21   5  37  1       1.240       0.150
   21   5  38  1       5.250       0.220
   21   5  39  1       4.030       0.190
   21   5  40  1       1.720       0.170
   21   7   1  1      30.410       0.700
   21   7   2  1     136.290       3.080
   21   7   3  1      45.620       1.030
   21   7   4  1       2.880       0.100
   21   7   5  1       1.930       0.090
   21   7   6  1     111.950       2.510
   21   7   7  1      13.120       0.340
   21   7   8  1      58.510       1.330
   21   7   9  1       7.710       0.210
   21   7  10  1      53.130       1.240
   21   7  11  1     136.690       3.080
   21   7  12  1       9.690       0.250
   21   7  13  1      41.460       0.950
   21   7  14  1      27.300       0.640
   21   7  15  1       0.890       0.100
   21   7  16  1       7.240       0.220
   21   7  17  1       2.020       0.120
   21   7  18  1       0.200       0.110
   21   7  19  1      15.410       0.400
   21   7  20  1       0.140       0.120
   21   7  21  1       0.660       0.120
   21   7  22  1       0.000       0.120
   21   7  23  1       9.220       0.260
   21   7  24  1       0.460       0.130
   21   7  25  1       0.270       0.120
   21   7  26  1      16.190       0.420
   21   7  27  1       3.250       0.150
   21   7  28  1       0.340       0.150
   21   7  29  1       1.120       0.130
   21   7  30  1       1.620       0.150
   21   7  31  1       0.090       0.130
   21   7  32  1      21.910       0.580
   21   7  33  1      10.020       0.300
   21   7  34  1       0.060       0.140
   21   7  35  1       3.520       0.170
   21   7  36  1       5.820       0.210
   21   7  37  1       0.930       0.140
   21   7  38  1       0.280       0.160
   21   7  39  1       0.430       0.180
   21   9   1  1       0.260       0.090
   21   9   2  1       0.160       0.090
   21   9   3  1      44.600       1.020
   21   9   4  1     394.490       9.020
   21   9   5  1      19.050       0.440
   21   9   6  1      89.080       2.010
   21   9   7  1       0.590       0.090
   21   9   8  1       9.690       0.250
   21   9   9  1       0.180       0.100
   21   9  10  1      15.640       0.400
   21   9  11  1       0.190       0.090
   21   9  12  1       0.180       0.100
   21   9  13  1       0.580       0.100
   21   9  14  1       1.010       0.110
   21   9  15  1       1.210       0.110
   21   9  16  1       0.080       0.110
   21   9  17  1       7.950       0.240
   21   9  18  1      13.270       0.370
   21   9  19  1      25.160       0.620
   21   9  20  1       0.240       0.120
   21   9  21  1       1.890       0.130
   21   9  22  1       0.070       0.120
   21   9  23  1       4.120       0.170
   21   9  24  1       0.380       0.130
   21   9  25  1       3.130       0.150
   21   9  26  1      16.030       0.450
   21   9  27  1       9.300       0.320
   21   9  28  1       1.470       0.140
   21   9  29  1       0.190       0.130
   21   9  30  1      17.570       0.470
   21   9  31  1       0.170       0.140
   21   9  32  1       0.370       0.130
   21   9  33  1       0.620       0.150
   21   9  34  1       2.040       0.170
   21   9  35  1      -0.130       0.940
   21   9  36  1       0.430       0.140
   21   9  37  1       0.200       0.170
   21  11   1  1       2.420       0.120
   21  11   2  1     140.810       3.180
   21  11   3  1     102.460       2.330
   21  11   4  1      34.430       0.810
   21  11   5  1       3.510       0.130
   21  11   6  1      21.290       0.500
   21  11   7  1       7.410       0.210
   21  11   8  1      18.560       0.440
   21  11   9  1       4.950       0.160
   21  11  10  1       2.360       0.130
   21  11  11  1       0.200       0.110
   21  11  12  1       0.880       0.110
   21  11  13  1       0.390       0.110
   21  11  14  1       2.420       0.130
   21  11  15  1       0.900       0.120
   21  11  16  1       2.710       0.140
   21  11  17  1       0.050       0.110
   21  11  18  1       2.760       0.140
   21  11  19  1      35.950       0.850
   21  11  20  1      13.580       0.420
   21  11  21  1       4.890       0.180
   21  11  22  1       0.750       0.130
   21  11  23  1       1.970       0.140
   21  11  24  1       1.960       0.150
   21  11  25  1       7.410       0.220
   21  11  26  1       1.990       0.150
   21  11  27  1       1.260       0.150
   21  11  28  1      -0.010       0.700
   21  11  29  1       2.650       0.160
   21  11  30  1       1.930       0.140
   21  11  31  1      -0.110       0.700
   21  11  32  1       8.450       0.270
   21  11  33  1       0.120       0.170
   21  11  34  1      -0.020       0.710
   21  11  35  1       0.530       0.170
   21  13   1  1       0.080       0.110
   21  13   2  1       4.080       0.150
   21  13   3  1       9.430       0.250
   21  13   4  1      20.460       0.500
   21  13   5  1       2.100       0.130
   21  13   6  1      18.360       0.460
   21  13   7  1       0.250       0.110
   21  13   8  1       1.850       0.120
   21  13   9  1      12.540       0.330
   21  13  10  1       4.620       0.170
   21  13  11  1      10.290       0.280
   21  13  12  1      15.350       0.380
   21  13  13  1      11.640       0.350
   21  13  14  1      11.190       0.300
   21  13  15  1       1.150       0.130
   21  13  16  1       0.150       0.130
   21  13  17  1       0.960       0.130
   21  13  18  1       2.790       0.150
   21  13  19  1       0.450       0.140
   21  13  20  1       0.300       0.130
   21  13  21  1       0.130       0.130
   21  13  22  1       7.380       0.230
   21  13  23  1       0.280       0.130
   21  13  24  1       0.160       0.130
   21  13  25  1       2.210       0.160
   21  13  26  1       0.370       0.150
   21  13  27  1       0.070       0.130
   21  13  28  1       4.540       0.190
   21  13  29  1       0.350       0.140
   21  13  30  1       1.790       0.150
   21  13  31  1       1.170       0.160
   21  13  32  1       0.560       0.190
   21  15   1  1       1.450       0.130
   21  15   2  1      16.930       0.420
   21  15   3  1       0.150       0.130
   21  15   4  1       2.090       0.140
   21  15   5  1      10.330       0.310
   21  15   6  1       3.550       0.150
   21  15   7  1      13.860       0.360
   21  15   8  1       3.230       0.170
   21  15   9  1       2.180       0.140
   21  15  10  1       8.740       0.260
   21  15  11  1       0.080       0.120
   21  15  12  1       1.740       0.140
   21  15  13  1       0.160       0.120
   21  15  14  1       0.290       0.130
   21  15  15  1       1.480       0.150
   21  15  16  1      12.960       0.350
   21  15  17  1       5.440       0.240
   21  15  18  1       0.060       0.130
   21  15  19  1       0.250       0.150
   21  15  20  1       1.990       0.140
   21  15  21  1       1.380       0.140
   21  15  22  1      -0.110       0.880
   21  15  23  1       0.240       0.140
   21  15  24  1       0.120       0.140
   21  15  25  1       0.140       0.140
   21  15  26  1       2.390       0.160
   21  15  27  1       0.310       0.140
   21  15  28  1       3.370       0.220
   21  17   1  1      16.520       0.450
   21  17   2  1       2.720       0.150
   21  17   3  1       1.200       0.140
   21  17   4  1       8.550       0.290
   21  17   5  1       0.420       0.140
   21  17   6  1      12.860       0.360
   21  17   7  1       2.360       0.170
   21  17   8  1       0.640       0.150
   21  17   9  1       0.530       0.140
   21  17  10  1       0.680       0.140
   21  17  11  1       2.150       0.160
   21  17  12  1       1.110       0.140
   21  17  13  1       0.130       0.140
   21  17  14  1       0.190       0.130
   21  17  15  1      -0.090       0.670
   21  17  16  1       0.600       0.140
   21  17  17  1       1.540       0.150
   21  17  18  1       0.360       0.140
   21  17  19  1       0.310       0.140
   21  17  20  1       1.240       0.150
   21  17  21  1       2.110       0.180
   21  17  22  1       0.850       0.170
   21  17  23  1       8.680       0.290
   21  17  24  1       0.670       0.180
   21  19   1  1       0.140       0.190
   21  19   2  1       2.330       0.150
   21  19   3  1       0.540       0.130
   21  19   4  1       0.210       0.130
   21  19   5  1       1.290       0.150
   21  19   6  1       6.580       0.240
   21  19   7  1       2.360       0.170
   21  19   8  1       8.470       0.270
   21  19   9  1       2.170       0.180
   21  19  10  1       0.010       0.150
   21  19  11  1       0.510       0.150
   21  19  12  1       0.090       0.180
   21  19  13  1       0.250       0.140
   21  19  14  1       1.680       0.150
   21  19  15  1       1.820       0.160
   21  19  16  1       3.330       0.220
   21  19  17  1       1.340       0.220
   22   0   0  1      98.980       2.430
   22   0   2  1       2.240       0.090
   22   0   4  1     156.160       3.570
   22   0   6  1       9.370       0.230
   22   0   8  1       1.070       0.080
   22   0  10  1      46.180       1.100
   22   0  12  1     241.500       5.590
   22   0  14  1      82.470       1.910
   22   0  16  1       4.560       0.170
   22   0  18  1       4.390       0.170
   22   0  20  1       3.410       0.190
   22   0  22  1      12.800       0.380
   22   0  24  1      10.870       0.310
   22   0  26  1       2.950       0.220
   22   0  28  1       7.320       0.300
   22   0  30  1       0.090       0.200
   22   0  32  1       0.110       0.180
   22   0  34  1       2.050       0.210
   22   0  36  1       0.240       0.190
   22   0  38  1       1.420       0.190
   22   0  40  1       0.130       0.180
   22   2   0  1       0.110       0.060
   22   2   1  1     118.320       2.720
   22   2   2  1      33.810       0.760
   22   2   3  1      13.120       0.300
   22   2   4  1     147.190       3.320
   22   2   5  1     148.470       3.350
   22   2   6  1      83.860       1.870
   22   2   7  1       0.180       0.050
   22   2   8  1       0.060       0.050
   22   2   9  1      14.160       0.330
   22   2  10  1       2.540       0.090
   22   2  11  1      14.110       0.330
   22   2  12  1       0.770       0.080
   22   2  13  1      17.480       0.420
   22   2  14  1       7.000       0.190
   22   2  15  1       0.450       0.080
   22   2  16  1       0.230       0.080
   22   2  17  1      76.880       1.750
   22   2  18  1      24.600       0.610
   22   2  19  1      20.750       0.500
   22   2  20  1       4.850       0.160
   22   2  21  1      19.560       0.500
   22   2  22  1      13.380       0.340
   22   2  23  1       0.720       0.110
   22   2  24  1       4.210       0.160
   22   2  25  1       2.240       0.130
   22   2  26  1       7.230       0.210
   22   2  27  1      30.590       0.760
   22   2  28  1       6.950       0.210
   22   2  29  1       0.080       0.120
   22   2  30  1       0.440       0.130
   22   2  31  1      16.980       0.450
   22   2  32  1       1.390       0.140
   22   2  33  1       1.570       0.140
   22   2  34  1       1.930       0.140
   22   2  35  1       0.180       0.130
   22   2  36  1       0.220       0.130
   22   2  37  1       0.880       0.140
   22   2  38  1       0.590       0.140
   22   2  39  1       0.260       0.140
   22   2  40  1       3.230       0.220
   22   2  41  1       0.270       0.150
   22   4   0  1     128.040       2.860
   22   4   1  1      57.320       1.290
   22   4   2  1       6.060       0.150
   22   4   3  1      27.520       0.640
   22   4   4  1      43.760       1.010
   22   4   5  1       1.990       0.080
   22   4   6  1      10.770       0.250
   22   4   7  1       0.210       0.070
   22   4   8  1       6.010       0.150
   22   4   9  1       4.590       0.130
   22   4  10  1      21.550       0.500
   22   4  11  1       2.070       0.090
   22   4  12  1       4.260       0.130
   22   4  13  1       9.190       0.230
   22   4  14  1       1.180       0.090
   22   4  15  1       1.270       0.100
   22   4  16  1       6.580       0.180
   22   4  17  1       0.360       0.100
   22   4  18  1      33.850       0.840
   22   4  19  1       7.760       0.250
   22   4  20  1     126.740       2.880
   22   4  21  1      15.680       0.410
   22   4  22  1       5.840       0.190
   22   4  23  1       3.420       0.150
   22   4  24  1       4.770       0.170
   22   4  25  1      15.230       0.420
   22   4  26  1      12.510       0.320
   22   4  27  1       1.070       0.130
   22   4  28  1      11.160       0.310
   22   4  29  1       0.150       0.130
   22   4  30  1       8.690       0.260
   22   4  31  1       1.870       0.140
   22   4  32  1       1.930       0.150
   22   4  33  1       2.380       0.160
   22   4  34  1       1.310       0.140
   22   4  35  1       0.190       0.130
   22   4  36  1       0.490       0.130
   22   4  37  1       0.520       0.130
   22   4  38  1       0.200       0.150
   22   4  39  1       0.310       0.130
   22   4  40  1       0.180       0.160
   22   6   0  1      33.760       0.810
   22   6   1  1      28.660       0.660
   22   6   2  1      61.430       1.400
   22   6   3  1      36.090       0.820
   22   6   4  1       0.510       0.070
   22   6   5  1       0.740       0.070
   22   6   6  1       0.890       0.080
   22   6   7  1       5.840       0.160
   22   6   8  1      79.500       1.800
   22   6   9  1      70.760       1.620
   22   6  10  1       0.080       0.080
   22   6  11  1      12.720       0.310
   22   6  12  1       3.860       0.130
   22   6  13  1      26.490       0.630
   22   6  14  1      64.820       1.480
   22   6  15  1      20.860       0.500
   22   6  16  1       0.750       0.100
   22   6  17  1      15.790       0.400
   22   6  18  1      30.530       0.750
   22   6  19  1       1.060       0.120
   22   6  20  1       0.690       0.120
   22   6  21  1      20.460       0.500
   22   6  22  1       1.730       0.130
   22   6  23  1       2.820       0.140
   22   6  24  1       0.180       0.120
   22   6  25  1       0.720       0.130
   22   6  26  1       3.670       0.160
   22   6  27  1       0.360       0.140
   22   6  28  1       0.170       0.130
   22   6  29  1       0.110       0.140
   22   6  30  1       6.010       0.210
   22   6  31  1       0.390       0.130
   22   6  32  1       4.580       0.180
   22   6  33  1       0.440       0.170
   22   6  34  1       0.110       0.160
   22   6  35  1       0.460       0.150
   22   6  36  1       2.470       0.170
   22   6  37  1       0.850       0.180
   22   6  38  1       1.170       0.150
   22   6  39  1      -0.050       0.730
   22   8   0  1       5.140       0.170
   22   8   1  1       0.980       0.080
   22   8   2  1       3.370       0.110
   22   8   3  1      37.350       0.840
   22   8   4  1      19.050       0.460
   22   8   5  1       1.080       0.090
   22   8   6  1       7.770       0.200
   22   8   7  1      88.610       2.010
   22   8   8  1      36.960       0.870
   22   8   9  1       4.670       0.150
   22   8  10  1       2.230       0.110
   22   8  11  1       0.230       0.090
   22   8  13  1      20.420       0.520
   22   8  14  1      78.790       1.810
   22   8  15  1      62.370       1.440
   22   8  16  1      44.740       1.070
   22   8  17  1      23.890       0.570
   22   8  18  1       0.000       0.110
   22   8  19  1      18.170       0.460
   22   8  20  1       0.190       0.120
   22   8  21  1       0.580       0.120
   22   8  22  1       0.400       0.130
   22   8  23  1       0.950       0.120
   22   8  24  1       0.120       0.120
   22   8  25  1       0.460       0.130
   22   8  26  1       0.450       0.130
   22   8  27  1       1.320       0.130
   22   8  28  1       9.980       0.270
   22   8  29  1       3.060       0.150
   22   8  30  1      10.450       0.300
   22   8  31  1       0.240       0.130
   22   8  32  1       0.810       0.130
   22   8  33  1       1.860       0.160
   22   8  34  1       5.030       0.210
   22   8  35  1       0.500       0.130
   22   8  36  1       0.410       0.150
   22   8  37  1       0.050       0.130
   22   8  38  1       0.140       0.180
   22  10   0  1     118.640       2.700
   22  10   1  1      -0.020       0.520
   22  10   2  1      20.740       0.480
   22  10   3  1       8.220       0.220
   22  10   4  1       2.440       0.120
   22  10   5  1       0.410       0.100
   22  10   6  1       6.960       0.190
   22  10   7  1       6.840       0.190
   22  10   8  1       2.300       0.110
   22  10   9  1       3.800       0.160
   22  10  10  1       2.880       0.120
   22  10  11  1       2.640       0.140
   22  10  12  1       6.280       0.190
   22  10  13  1      18.940       0.460
   22  10  14  1      11.810       0.310
   22  10  15  1       9.270       0.240
   22  10  16  1       2.400       0.130
   22  10  17  1       5.720       0.200
   22  10  18  1       0.000       0.620
   22  10  19  1       0.060       0.120
   22  10  20  1      -0.070       0.640
   22  10  21  1       1.410       0.130
   22  10  22  1      19.450       0.520
   22  10  23  1       3.330       0.160
   22  10  24  1       7.430       0.230
   22  10  25  1       4.460       0.180
   22  10  26  1       2.530       0.150
   22  10  27  1       0.200       0.130
   22  10  28  1       1.110       0.150
   22  10  29  1       0.170       0.130
   22  10  30  1       0.570       0.140
   22  10  31  1       1.000       0.140
   22  10  32  1       0.380       0.150
   22  10  33  1       1.480       0.180
   22  10  34  1       4.900       0.240
   22  10  35  1       0.590       0.160
   22  10  36  1       2.090       0.210
   22  12   0  1       4.450       0.240
   22  12   1  1       3.280       0.130
   22  12   2  1      16.610       0.410
   22  12   3  1       9.100       0.240
   22  12   4  1       0.910       0.110
   22  12   5  1       1.160       0.120
   22  12   6  1      42.110       0.990
   22  12   7  1      13.000       0.320
   22  12   8  1       3.080       0.140
   22  12   9  1       0.090       0.110
   22  12  10  1       0.250       0.100
   22  12  11  1       0.080       0.110
   22  12  12  1       0.140       0.110
   22  12  13  1       3.960       0.160
   22  12  14  1       1.120       0.120
   22  12  15  1       6.740       0.220
   22  12  16  1      21.930       0.580
   22  12  17  1      20.830       0.520
   22  12  18  1      19.310       0.480
   22  12  19  1       0.100       0.140
   22  12  20  1       0.590       0.130
   22  12  21  1       4.450       0.180
   22  12  22  1       4.730       0.190
   22  12  23  1       0.080       0.140
   22  12  24  1       0.270       0.130
   22  12  25  1       0.370       0.140
   22  12  26  1       0.650       0.140
   22  12  27  1       0.750       0.170
   22  12  28  1       2.080       0.160
   22  12  29  1       0.420       0.140
   22  12  30  1       0.520       0.180
   22  12  31  1       0.680       0.150
   22  12  32  1       0.250       0.140
   22  12  33  1       0.750       0.170
   22  14   0  1      28.290       0.800
   22  14   1  1       0.880       0.110
   22  14   2  1       7.950       0.250
   22  14   3  1       0.130       0.110
   22  14   4  1       0.300       0.110
   22  14   5  1       0.150       0.120
   22  14   6  1       0.250       0.120
   22  14   7  1       1.140       0.120
   22  14   8  1       3.570       0.150
   22  14   9  1       8.020       0.240
   22  14  10  1       4.990       0.180
   22  14  11  1       0.550       0.120
   22  14  12  1       1.980       0.130
   22  14  13  1      14.040       0.360
   22  14  14  1       4.440       0.180
   22  14  15  1       0.060       0.130
   22  14  16  1       0.660       0.130
   22  14  17  1       3.240       0.160
   22  14  18  1       7.470       0.230
   22  14  19  1       0.320       0.130
   22  14  20  1       3.630       0.170
   22  14  21  1       0.660       0.160
   22  14  22  1       0.360       0.140
   22  14  23  1       0.270       0.140
   22  14  24  1       0.400       0.130
   22  14  25  1       0.650       0.150
   22  14  26  1      -0.020       0.690
   22  14  27  1       0.250       0.170
   22  14  28  1       0.900       0.160
   22  14  29  1       0.410       0.170
   22  14  30  1       2.040       0.200
   22  16   0  1       1.370       0.190
   22  16   1  1       0.390       0.130
   22  16   2  1       2.400       0.150
   22  16   3  1       2.840       0.160
   22  16   4  1       1.490       0.140
   22  16   5  1       1.280       0.140
   22  16   6  1       3.130       0.170
   22  16   7  1       0.190       0.130
   22  16   8  1       0.140       0.140
   22  16   9  1       0.210       0.130
   22  16  10  1       0.900       0.130
   22  16  11  1       0.130       0.130
   22  16  12  1       0.350       0.130
   22  16  13  1       0.360       0.120
   22  16  14  1       4.550       0.200
   22  16  15  1       0.050       0.130
   22  16  16  1       2.270       0.180
   22  16  17  1       1.910       0.150
   22  16  18  1       0.960       0.150
   22  16  19  1       1.640       0.160
   22  16  20  1       1.640       0.160
   22  16  21  1       0.420       0.140
   22  16  22  1       0.090       0.130
   22  16  23  1       0.320       0.140
   22  16  24  1       0.590       0.150
   22  16  25  1       4.830       0.210
   22  16  26  1       2.040       0.210
   22  18   0  1       2.430       0.240
   22  18   1  1       0.280       0.150
   22  18   2  1       2.360       0.150
   22  18   3  1       3.370       0.170
   22  18   4  1      11.640       0.320
   22  18   5  1       5.040       0.250
   22  18   6  1       1.250       0.150
   22  18   7  1       0.780       0.130
   22  18   8  1       0.410       0.140
   22  18   9  1       1.510       0.140
   22  18  10  1       0.420       0.140
   22  18  11  1       0.400       0.150
   22  18  12  1       1.090       0.150
   22  18  13  1       0.140       0.140
   22  18  14  1       1.790       0.170
   22  18  15  1       1.240       0.150
   22  18  16  1       0.080       0.180
   22  18  17  1       0.350       0.160
   22  18  18  1       2.980       0.190
   22  18  19  1       1.810       0.210
   22  18  20  1       1.620       0.200
   22  20   0  1       0.150       0.200
   22  20   1  1       1.580       0.150
   22  20   2  1       0.110       0.150
   22  20   3  1       0.630       0.150
   22  20   4  1       0.160       0.140
   22  20   5  1       0.300       0.170
   22  20   6  1      -0.420       0.810
   22  20   7  1      -0.240       0.710
   22  20   8  1       0.230       0.170
   22  20   9  1       1.310       0.160
   22  20  10  1       3.040       0.180
   22  20  11  1       0.130       0.190
   23   1   1  1       0.070       0.040
   23   1   2  1      64.290       1.450
   23   1   3  1     172.640       3.920
   23   1   4  1     302.240       6.940
   23   1   5  1      60.220       1.360
   23   1   6  1      35.880       0.800
   23   1   7  1       2.450       0.080
   23   1   8  1      58.630       1.330
   23   1   9  1      82.200       1.870
   23   1  10  1      45.260       1.050
   23   1  11  1      24.340       0.570
   23   1  12  1      31.780       0.740
   23   1  13  1      30.650       0.720
   23   1  14  1       3.800       0.120
   23   1  15  1      77.840       1.820
   23   1  16  1      36.180       0.850
   23   1  17  1       4.430       0.140
   23   1  18  1       0.910       0.090
   23   1  19  1       5.000       0.160
   23   1  20  1       1.740       0.110
   23   1  21  1       5.480       0.170
   23   1  22  1       0.080       0.110
   23   1  23  1       6.890       0.200
   23   1  24  1       8.670       0.240
   23   1  25  1      27.050       0.680
   23   1  26  1       0.290       0.120
   23   1  27  1       0.330       0.120
   23   1  28  1       0.440       0.120
   23   1  29  1       3.150       0.160
   23   1  30  1       3.880       0.170
   23   1  31  1      16.450       0.430
   23   1  32  1       0.140       0.130
   23   1  33  1       6.370       0.210
   23   1  34  1       0.190       0.130
   23   1  35  1       1.540       0.140
   23   1  36  1       0.280       0.130
   23   1  37  1       3.280       0.160
   23   1  38  1       0.910       0.140
   23   1  39  1       0.180       0.130
   23   1  40  1       0.200       0.180
   23   1  41  1       0.690       0.160
   23   3   1  1       1.680       0.060
   23   3   2  1     176.070       3.990
   23   3   3  1      43.770       1.000
   23   3   4  1       4.990       0.130
   23   3   5  1       7.840       0.190
   23   3   6  1      16.290       0.380
   23   3   7  1      10.540       0.250
   23   3   8  1      39.780       0.930
   23   3   9  1      73.820       1.690
   23   3  10  1      19.650       0.480
   23   3  11  1       1.280       0.080
   23   3  12  1       3.580       0.110
   23   3  13  1       0.620       0.080
   23   3  14  1       1.010       0.080
   23   3  15  1       0.290       0.080
   23   3  16  1      19.940       0.490
   23   3  17  1       2.530       0.110
   23   3  18  1       3.840       0.140
   23   3  19  1      15.200       0.390
   23   3  20  1       5.270       0.160
   23   3  21  1      18.680       0.470
   23   3  22  1       0.230       0.110
   23   3  23  1      24.720       0.640
   23   3  24  1      39.460       0.940
   23   3  25  1       6.690       0.230
   23   3  26  1       0.300       0.120
   23   3  27  1      22.830       0.580
   23   3  28  1       4.930       0.180
   23   3  29  1       3.370       0.160
   23   3  30  1       1.960       0.140
   23   3  31  1       4.910       0.190
   23   3  32  1      11.390       0.320
   23   3  33  1       0.490       0.130
   23   3  34  1       0.190       0.130
   23   3  35  1       4.260       0.180
   23   3  36  1       4.010       0.170
   23   3  37  1       3.440       0.180
   23   3  38  1       0.560       0.130
   23   3  39  1       1.170       0.140
   23   3  40  1       1.360       0.160
   23   5   1  1      21.730       0.500
   23   5   2  1      34.210       0.790
   23   5   3  1       9.540       0.230
   23   5   4  1      60.530       1.390
   23   5   5  1      64.580       1.460
   23   5   6  1      11.390       0.270
   23   5   7  1      46.150       1.060
   23   5   8  1       0.130       0.070
   23   5   9  1       8.060       0.200
   23   5  10  1      37.970       0.890
   23   5  11  1       1.800       0.090
   23   5  12  1       1.200       0.090
   23   5  13  1      12.220       0.320
   23   5  14  1       9.910       0.250
   23   5  15  1       0.160       0.090
   23   5  16  1      12.220       0.310
   23   5  17  1      32.900       0.800
   23   5  18  1      23.340       0.570
   23   5  19  1      13.590       0.360
   23   5  20  1       7.470       0.210
   23   5  21  1       0.300       0.110
   23   5  22  1       9.730       0.270
   23   5  23  1       1.260       0.120
   23   5  24  1       1.340       0.120
   23   5  25  1       0.090       0.120
   23   5  26  1       8.760       0.280
   23   5  27  1       0.310       0.130
   23   5  28  1       4.340       0.180
   23   5  29  1       4.760       0.190
   23   5  30  1      15.500       0.410
   23   5  31  1       1.910       0.150
   23   5  32  1       0.560       0.130
   23   5  33  1       0.660       0.140
   23   5  34  1       0.890       0.140
   23   5  35  1       0.190       0.140
   23   5  36  1       0.520       0.160
   23   5  37  1       0.580       0.130
   23   5  38  1       3.750       0.180
   23   5  39  1       0.540       0.160
   23   7   1  1      50.300       1.140
   23   7   2  1      44.920       1.010
   23   7   3  1      16.780       0.400
   23   7   4  1       8.290       0.210
   23   7   5  1      11.430       0.290
   23   7   6  1      12.750       0.310
   23   7   7  1      54.280       1.240
   23   7   8  1      19.070       0.450
   23   7   9  1       0.010       0.080
   23   7  10  1       1.030       0.090
   23   7  11  1      70.870       1.640
   23   7  12  1      21.860       0.530
   23   7  13  1      44.010       1.020
   23   7  14  1      17.110       0.430
   23   7  15  1       3.930       0.140
   23   7  16  1       1.460       0.110
   23   7  17  1       0.320       0.110
   23   7  18  1       7.330       0.210
   23   7  19  1       3.410       0.140
   23   7  20  1       1.010       0.120
   23   7  21  1       3.780       0.150
   23   7  22  1       6.910       0.210
   23   7  23  1       1.860       0.130
   23   7  24  1       0.300       0.120
   23   7  25  1       6.390       0.220
   23   7  26  1      11.300       0.340
   23   7  27  1       2.570       0.150
   23   7  28  1       0.300       0.120
   23   7  29  1       1.160       0.130
   23   7  30  1       0.100       0.130
   23   7  31  1       0.500       0.140
   23   7  32  1       0.220       0.140
   23   7  33  1       0.360       0.140
   23   7  34  1       1.200       0.150
   23   7  35  1       0.160       0.150
   23   7  36  1       0.220       0.140
   23   7  37  1       0.030       0.130
   23   7  38  1       0.420       0.150
   23   9   1  1       1.200       0.090
   23   9   2  1       0.090       0.090
   23   9   3  1      27.310       0.640
   23   9   4  1      45.360       1.050
   23   9   5  1       3.740       0.130
   23   9   6  1      36.880       0.840
   23   9   7  1       0.160       0.090
   23   9   8  1      -0.040       0.490
   23   9   9  1       4.920       0.160
   23   9  10  1      10.850       0.270
   23   9  11  1       0.080       0.100
   23   9  12  1      14.620       0.360
   23   9  13  1       0.560       0.100
   23   9  14  1       6.750       0.190
   23   9  15  1       4.460       0.160
   23   9  16  1       0.020       0.100
   23   9  17  1       1.530       0.120
   23   9  18  1      19.870       0.500
   23   9  19  1       3.730       0.150
   23   9  20  1      25.540       0.650
   23   9  21  1       0.090       0.120
   23   9  22  1       0.830       0.140
   23   9  23  1       1.940       0.140
   23   9  24  1      10.910       0.300
   23   9  25  1       3.590       0.180
   23   9  26  1       6.000       0.220
   23   9  27  1       3.820       0.190
   23   9  28  1       4.130       0.200
   23   9  29  1       0.070       0.150
   23   9  30  1       1.160       0.170
   23   9  31  1       0.540       0.140
   23   9  32  1       4.180       0.190
   23   9  33  1       0.130       0.140
   23   9  34  1       0.100       0.140
   23   9  35  1       0.340       0.180
   23   9  36  1       0.180       0.140
   23   9  37  1       0.390       0.180
   23  11   1  1       7.840       0.240
   23  11   2  1       5.290       0.160
   23  11   3  1      12.810       0.330
   23  11   4  1       8.680       0.230
   23  11   5  1       5.490       0.170
   23  11   6  1       9.060       0.240
   23  11   7  1       9.390       0.250
   23  11   8  1      32.940       0.760
   23  11   9  1      14.620       0.360
   23  11  10  1       0.710       0.100
   23  11  11  1       2.340       0.130
   23  11  12  1       1.850       0.130
   23  11  13  1       3.250       0.140
   23  11  14  1       5.260       0.180
   23  11  15  1       0.250       0.110
   23  11  16  1       5.820       0.180
   23  11  17  1      -0.040       0.620
   23  11  18  1       4.180       0.160
   23  11  19  1      18.070       0.510
   23  11  20  1       5.780       0.190
   23  11  21  1      13.440       0.360
   23  11  22  1       2.760       0.160
   23  11  23  1       0.100       0.140
   23  11  24  1       0.140       0.140
   23  11  25  1       0.300       0.130
   23  11  26  1       7.910       0.250
   23  11  27  1       0.570       0.140
   23  11  28  1       0.740       0.180
   23  11  29  1       2.130       0.150
   23  11  30  1       0.570       0.140
   23  11  31  1       0.850       0.140
   23  11  32  1       0.370       0.150
   23  11  33  1       1.740       0.180
   23  11  34  1       0.270       0.180
   23  13   1  1       2.300       0.130
   23  13   2  1      25.290       0.630
   23  13   3  1       0.600       0.120
   23  13   4  1       4.850       0.160
   23  13   5  1       0.330       0.110
   23  13   6  1       0.100       0.110
   23  13   7  1       0.140       0.110
   23  13   8  1       2.240       0.130
   23  13   9  1       1.900       0.130
   23  13  10  1      42.550       0.990
   23  13  11  1       8.320       0.230
   23  13  12  1       2.730       0.140
   23  13  13  1       4.310       0.170
   23  13  14  1      17.240       0.430
   23  13  15  1       0.190       0.120
   23  13  16  1       0.940       0.130
   23  13  17  1       0.880       0.130
   23  13  18  1       3.760       0.170
   23  13  19  1       0.110       0.150
   23  13  20  1       1.770       0.140
   23  13  21  1       0.800       0.130
   23  13  22  1       5.140       0.190
   23  13  23  1       0.550       0.140
   23  13  24  1      -0.030       0.690
   23  13  25  1       1.140       0.150
   23  13  26  1       0.900       0.140
   23  13  27  1       0.660       0.150
   23  13  28  1       1.590       0.170
   23  13  29  1       0.120       0.140
   23  13  30  1       4.040       0.220
   23  13  31  1       0.250       0.180
   23  13  32  1       0.150       0.230
   23  15   1  1       5.600       0.190
   23  15   2  1       4.830       0.190
   23  15   3  1       1.130       0.130
   23  15   4  1       0.760       0.120
   23  15   5  1       5.140       0.180
   23  15   6  1       6.660       0.220
   23  15   7  1       0.150       0.130
   23  15   8  1       6.820       0.230
   23  15   9  1       7.290       0.220
   23  15  10  1       2.410       0.150
   23  15  11  1       1.850       0.150
   23  15  12  1       0.060       0.120
   23  15  13  1       2.550       0.140
   23  15  14  1       0.450       0.120
   23  15  15  1       2.530       0.150
   23  15  16  1       2.990       0.170
   23  15  17  1       8.140       0.240
   23  15  18  1       1.020       0.140
   23  15  19  1       0.240       0.160
   23  15  20  1       0.460       0.140
   23  15  21  1       1.880       0.150
   23  15  22  1       0.170       0.130
   23  15  23  1       0.510       0.140
   23  15  24  1       0.390       0.140
   23  15  25  1       0.250       0.150
   23  15  26  1       0.970       0.140
   23  15  27  1       3.910       0.240
   23  15  28  1       0.280       0.190
   23  17   1  1       7.190       0.230
   23  17   2  1       5.090       0.190
   23  17   3  1       3.200       0.190
   23  17   4  1       8.250       0.250
   23  17   5  1       1.460       0.150
   23  17   6  1       1.740       0.150
   23  17   7  1       0.810       0.150
   23  17   8  1       0.460       0.130
   23  17   9  1       0.310       0.150
   23  17  10  1       2.890       0.160
   23  17  11  1       5.400       0.250
   23  17  12  1       1.880       0.160
   23  17  13  1       0.350       0.150
   23  17  14  1       0.110       0.140
   23  17  15  1       0.810       0.140
   23  17  16  1       0.950       0.130
   23  17  17  1      -0.100       0.670
   23  17  18  1       1.810       0.150
   23  17  19  1       0.310       0.160
   23  17  20  1       0.190       0.180
   23  17  21  1       1.770       0.160
   23  17  22  1       0.920       0.200
   23  17  23  1       3.380       0.220
   23  19   1  1       0.240       0.150
   23  19   2  1       0.730       0.170
   23  19   3  1       0.650       0.130
   23  19   4  1       4.630       0.200
   23  19   5  1       3.380       0.230
   23  19   6  1       0.260       0.160
   23  19   7  1       4.810       0.200
   23  19   8  1       1.120       0.150
   23  19   9  1       0.370       0.140
   23  19  10  1       0.290       0.140
   23  19  11  1       0.320       0.140
   23  19  12  1       0.870       0.140
   23  19  13  1       0.910       0.150
   23  19  14  1       0.270       0.150
   23  19  15  1       0.470       0.190
   23  19  16  1       1.570       0.230
   24   0   0  1      70.680       1.760
   24   0   2  1     341.590       8.150
   24   0   4  1     197.380       4.620
   24   0   6  1     181.960       4.210
   24   0   8  1     229.360       5.320
   24   0  10  1      28.630       0.680
   24   0  12  1      59.350       1.470
   24   0  14  1      12.170       0.320
   24   0  16  1       0.160       0.120
   24   0  18  1      10.000       0.300
   24   0  20  1      38.240       1.000
   24   0  22  1      18.650       0.550
   24   0  24  1      12.570       0.440
   24   0  26  1      -0.060       0.650
   24   0  28  1       0.070       0.170
   24   0  30  1       5.440       0.230
   24   0  32  1       1.260       0.180
   24   0  34  1       2.100       0.200
   24   0  36  1       3.170       0.210
   24   0  38  1      -0.030       0.710
   24   0  40  1       0.880       0.210
   24   2   0  1     341.120       7.940
   24   2   1  1       8.100       0.200
   24   2   2  1      41.190       0.940
   24   2   3  1       0.100       0.050
   24   2   4  1      10.250       0.240
   24   2   5  1      76.330       1.730
   24   2   6  1       0.050       0.050
   24   2   7  1      26.880       0.610
   24   2   8  1      48.510       1.110
   24   2   9  1      81.240       1.860
   24   2  10  1      56.530       1.310
   24   2  11  1      21.990       0.510
   24   2  12  1       0.100       0.070
   24   2  13  1      15.390       0.360
   24   2  14  1       0.520       0.080
   24   2  15  1       8.480       0.220
   24   2  16  1      32.380       0.800
   24   2  17  1       1.010       0.100
   24   2  18  1      31.970       0.790
   24   2  19  1      44.900       1.070
   24   2  20  1       0.310       0.100
   24   2  21  1       1.360       0.110
   24   2  22  1       3.260       0.130
   24   2  23  1      16.840       0.420
   24   2  24  1      26.710       0.680
   24   2  25  1       5.690       0.180
   24   2  26  1       0.180       0.120
   24   2  27  1       0.110       0.120
   24   2  28  1       0.200       0.120
   24   2  29  1       4.520       0.170
   24   2  30  1       7.570       0.230
   24   2  31  1       3.840       0.160
   24   2  32  1       3.250       0.160
   24   2  33  1       0.030       0.130
   24   2  34  1       9.940       0.300
   24   2  35  1       0.000       0.710
   24   2  36  1       0.030       0.140
   24   2  37  1       2.150       0.150
   24   2  38  1       0.080       0.140
   24   2  39  1       2.460       0.160
   24   2  40  1       0.400       0.190
   24   4   0  1       4.600       0.140
   24   4   1  1       0.900       0.060
   24   4   2  1     109.210       2.450
   24   4   3  1       6.060       0.150
   24   4   4  1      38.760       0.880
   24   4   5  1       0.440       0.070
   24   4   6  1       1.540       0.080
   24   4   7  1       9.570       0.240
   24   4   8  1      91.920       2.070
   24   4   9  1       9.610       0.230
   24   4  10  1       0.340       0.070
   24   4  11  1       2.440       0.090
   24   4  12  1      85.270       1.960
   24   4  13  1       5.920       0.160
   24   4  14  1       0.210       0.090
   24   4  15  1       0.180       0.090
   24   4  16  1       0.210       0.090
   24   4  17  1       0.280       0.090
   24   4  18  1       4.620       0.160
   24   4  19  1       0.170       0.100
   24   4  20  1       0.650       0.110
   24   4  21  1      14.980       0.400
   24   4  22  1       1.540       0.120
   24   4  23  1       0.060       0.120
   24   4  24  1       1.050       0.120
   24   4  25  1      18.890       0.510
   24   4  26  1      14.740       0.390
   24   4  27  1       0.260       0.140
   24   4  28  1      13.290       0.360
   24   4  29  1       3.870       0.180
   24   4  30  1      15.050       0.420
   24   4  31  1       0.040       0.130
   24   4  32  1       9.960       0.320
   24   4  33  1       0.310       0.130
   24   4  34  1       1.490       0.140
   24   4  35  1       0.090       0.130
   24   4  36  1      12.890       0.350
   24   4  37  1       1.610       0.140
   24   4  38  1       1.680       0.150
   24   4  39  1       0.540       0.140
   24   4  40  1       2.720       0.200
   24   6   0  1     221.950       5.080
   24   6   1  1      53.370       1.220
   24   6   2  1       0.320       0.070
   24   6   3  1      44.210       1.010
   24   6   4  1      12.110       0.290
   24   6   5  1      11.190       0.270
   24   6   6  1      66.680       1.520
   24   6   7  1      14.610       0.350
   24   6   8  1       6.470       0.180
   24   6   9  1      73.310       1.680
   24   6  10  1      59.710       1.360
   24   6  11  1      66.330       1.490
   24   6  12  1      13.030       0.330
   24   6  13  1      17.150       0.430
   24   6  14  1      16.670       0.410
   24   6  15  1      12.060       0.320
   24   6  16  1       1.200       0.110
   24   6  17  1       0.170       0.110
   24   6  18  1       7.880       0.250
   24   6  19  1       0.020       0.110
   24   6  20  1      10.140       0.280
   24   6  21  1       0.200       0.110
   24   6  22  1       0.060       0.110
   24   6  23  1       0.460       0.110
   24   6  24  1      19.180       0.490
   24   6  25  1       5.160       0.180
   24   6  26  1      15.530       0.440
   24   6  27  1       1.060       0.130
   24   6  28  1       1.520       0.140
   24   6  29  1       9.880       0.310
   24   6  30  1      -0.020       0.690
   24   6  31  1       1.390       0.140
   24   6  32  1       0.390       0.140
   24   6  33  1       0.760       0.140
   24   6  34  1       5.750       0.240
   24   6  35  1       2.600       0.170
   24   6  36  1       0.280       0.140
   24   6  37  1       0.260       0.140
   24   6  39  1       1.110       0.170
   24   8   0  1      24.430       0.630
   24   8   1  1      51.710       1.200
   24   8   2  1     108.510       2.450
   24   8   3  1      10.740       0.270
   24   8   4  1      84.630       1.910
   24   8   5  1     149.760       3.390
   24   8   6  1       8.550       0.220
   24   8   7  1      30.230       0.720
   24   8   8  1      31.500       0.740
   24   8   9  1      32.950       0.750
   24   8  10  1       1.870       0.100
   24   8  11  1       0.500       0.090
   24   8  12  1       0.190       0.100
   24   8  13  1       0.710       0.100
   24   8  14  1      -0.080       0.540
   24   8  15  1       1.940       0.120
   24   8  16  1       3.080       0.130
   24   8  17  1       0.440       0.110
   24   8  18  1       7.940       0.240
   24   8  19  1      -0.160       0.610
   24   8  20  1       4.530       0.170
   24   8  21  1       1.460       0.140
   24   8  22  1      28.730       0.710
   24   8  23  1       9.210       0.280
   24   8  24  1       0.830       0.150
   24   8  25  1       0.550       0.130
   24   8  26  1       2.880       0.150
   24   8  27  1       6.120       0.200
   24   8  28  1       1.800       0.140
   24   8  29  1       2.660       0.150
   24   8  30  1       4.300       0.180
   24   8  31  1       0.090       0.130
   24   8  32  1       1.480       0.150
   24   8  33  1       1.300       0.140
   24   8  34  1       0.000       0.130
   24   8  35  1       1.190       0.150
   24   8  36  1       0.230       0.140
   24   8  37  1       0.190       0.170
   24  10   0  1       0.370       0.130
   24  10   1  1      32.110       0.770
   24  10   2  1      34.270       0.810
   24  10   3  1       0.350       0.100
   24  10   4  1      27.500       0.650
   24  10   5  1      60.850       1.390
   24  10   6  1       9.840       0.270
   24  10   7  1       7.890       0.220
   24  10   8  1      19.160       0.450
   24  10   9  1      10.480       0.270
   24  10  10  1      23.790       0.570
   24  10  11  1       0.480       0.100
   24  10  12  1      17.740       0.440
   24  10  13  1       0.430       0.110
   24  10  14  1       0.300       0.110
   24  10  15  1       0.200       0.130
   24  10  16  1       0.410       0.110
   24  10  17  1       0.660       0.120
   24  10  18  1      -0.050       0.620
   24  10  19  1       5.980       0.190
   24  10  20  1       0.970       0.130
   24  10  21  1       0.380       0.120
   24  10  22  1      26.800       0.680
   24  10  23  1      13.270       0.350
   24  10  24  1      11.170       0.310
   24  10  25  1       0.360       0.120
   24  10  26  1       0.870       0.140
   24  10  27  1       0.890       0.130
   24  10  28  1       0.480       0.140
   24  10  29  1       0.860       0.140
   24  10  30  1       0.330       0.140
   24  10  31  1       2.600       0.160
   24  10  32  1       0.380       0.140
   24  10  33  1       0.970       0.160
   24  10  34  1       0.060       0.160
   24  10  35  1       2.270       0.180
   24  12   0  1      23.810       0.590
   24  12   1  1       2.800       0.130
   24  12   2  1       1.280       0.110
   24  12   3  1       4.010       0.140
   24  12   4  1       7.990       0.220
   24  12   5  1       2.140       0.130
   24  12   6  1      49.160       1.140
   24  12   7  1       1.390       0.110
   24  12   8  1       0.960       0.120
   24  12   9  1       3.650       0.150
   24  12  10  1       6.070       0.190
   24  12  11  1       7.090       0.210
   24  12  12  1       6.500       0.200
   24  12  13  1       0.650       0.120
   24  12  14  1       6.240       0.200
   24  12  15  1       6.640       0.210
   24  12  16  1       1.370       0.140
   24  12  17  1       0.050       0.130
   24  12  18  1       1.500       0.140
   24  12  19  1       1.350       0.140
   24  12  20  1       0.130       0.120
   24  12  21  1       0.870       0.130
   24  12  22  1       0.140       0.130
   24  12  23  1       0.250       0.130
   24  12  24  1       2.660       0.150
   24  12  25  1       5.500       0.220
   24  12  26  1       1.420       0.140
   24  12  27  1       1.220       0.140
   24  12  28  1       1.290       0.140
   24  12  29  1       4.140       0.190
   24  12  30  1       0.440       0.210
   24  12  31  1       0.840       0.160
   24  12  32  1       1.560       0.170
   24  12  33  1       0.210       0.200
   24  14   0  1      -0.090       0.680
   24  14   1  1       0.300       0.130
   24  14   2  1       0.350       0.110
   24  14   3  1       0.720       0.120
   24  14   4  1       1.010       0.120
   24  14   5  1       0.230       0.120
   24  14   6  1       2.240       0.150
   24  14   7  1       0.460       0.120
   24  14   8  1       1.820       0.130
   24  14   9  1       1.190       0.120
   24  14  10  1       4.510       0.180
   24  14  11  1       3.180       0.150
   24  14  12  1      15.440       0.400
   24  14  13  1       6.040       0.230
   24  14  14  1       4.490       0.170
   24  14  15  1       0.710       0.130
   24  14  16  1       0.180       0.130
   24  14  17  1       0.650       0.130
   24  14  18  1       0.360       0.130
   24  14  19  1       0.250       0.130
   24  14  20  1       2.130       0.140
   24  14  21  1       3.290       0.210
   24  14  22  1       0.730       0.140
   24  14  23  1       0.200       0.150
   24  14  24  1       0.500       0.130
   24  14  25  1       4.760       0.190
   24  14  26  1       4.170       0.210
   24  14  27  1       0.020       0.140
   24  14  28  1       0.230       0.150
   24  14  29  1       0.780       0.190
   24  14  30  1       1.020       0.190
   24  16   0  1      16.620       0.470
   24  16   1  1       2.170       0.150
   24  16   2  1       9.230       0.280
   24  16   3  1       0.210       0.150
   24  16   4  1       0.950       0.130
   24  16   5  1       9.030       0.270
   24  16   6  1       0.030       0.130
   24  16   7  1       1.100       0.130
   24  16   8  1       0.210       0.130
   24  16   9  1       2.680       0.180
   24  16  10  1       1.140       0.140
   24  16  11  1       0.800       0.130
   24  16  12  1       0.170       0.140
   24  16  13  1       0.840       0.140
   24  16  14  1       2.690       0.150
   24  16  15  1       2.470       0.160
   24  16  16  1       0.220       0.130
   24  16  17  1       0.150       0.150
   24  16  18  1       0.890       0.150
   24  16  19  1       3.480       0.170
   24  16  20  1      -0.070       0.690
   24  16  21  1       0.630       0.140
   24  16  22  1       0.900       0.140
   24  16  23  1       1.170       0.150
   24  16  24  1       0.970       0.200
   24  16  25  1       0.970       0.180
   24  16  26  1       1.100       0.170
   24  18   0  1       3.030       0.240
   24  18   1  1       0.250       0.150
   24  18   2  1       4.920       0.210
   24  18   3  1       0.890       0.170
   24  18   4  1       1.320       0.140
   24  18   5  1       1.620       0.190
   24  18   6  1       6.190       0.250
   24  18   7  1       2.320       0.180
   24  18   8  1       7.830       0.270
   24  18   9  1       1.570       0.160
   24  18  10  1      -0.050       0.770
   24  18  11  1       0.120       0.160
   24  18  12  1       0.400       0.140
   24  18  13  1       0.350       0.160
   24  18  14  1       0.820       0.150
   24  18  15  1       1.390       0.150
   24  18  16  1       0.350       0.140
   24  18  17  1       0.350       0.150
   24  18  18  1       0.160       0.150
   24  18  19  1       0.300       0.170
   24  18  20  1       3.070       0.200
   24  20   0  1       9.080       0.400
   24  20   1  1       0.660       0.150
   24  20   2  1       1.350       0.180
   24  20   3  1       0.520       0.140
   24  20   4  1       0.330       0.150
   24  20   5  1       0.380       0.150
   24  20   6  1       0.880       0.150
   24  20   7  1       0.200       0.190
   24  20   8  1       0.270       0.220
   24  20   9  1       1.140       0.230
   24  20  10  1       0.180       0.170
   25   1   1  1       5.600       0.140
   25   1   2  1       1.820       0.060
   25   1   3  1      93.750       2.110
   25   1   4  1      75.050       1.680
   25   1   5  1      11.330       0.260
   25   1   6  1      47.760       1.090
   25   1   7  1      83.300       1.910
   25   1   8  1       1.190       0.060
   25   1   9  1       0.550       0.060
   25   1  10  1      11.050       0.270
   25   1  11  1      26.160       0.630
   25   1  12  1      26.080       0.610
   25   1  13  1      12.680       0.310
   25   1  14  1      17.060       0.420
   25   1  15  1       0.320       0.080
   25   1  16  1       3.210       0.120
   25   1  17  1      41.590       1.000
   25   1  18  1       4.300       0.140
   25   1  19  1       2.200       0.120
   25   1  20  1      11.400       0.310
   25   1  21  1       3.480       0.150
   25   1  22  1      10.840       0.280
   25   1  23  1       2.300       0.130
   25   1  24  1       4.010       0.150
   25   1  25  1       4.250       0.160
   25   1  26  1       0.470       0.120
   25   1  27  1       0.060       0.120
   25   1  28  1       0.240       0.120
   25   1  29  1       0.170       0.130
   25   1  30  1       1.770       0.140
   25   1  31  1       0.770       0.130
   25   1  32  1       1.120       0.130
   25   1  33  1       0.740       0.130
   25   1  34  1       0.360       0.130
   25   1  35  1       0.620       0.140
   25   1  36  1       0.450       0.130
   25   1  37  1       0.690       0.130
   25   1  38  1       0.300       0.130
   25   1  39  1       0.660       0.140
   25   1  40  1       0.100       0.150
   25   3   1  1       1.860       0.070
   25   3   2  1      13.460       0.320
   25   3   3  1       0.100       0.050
   25   3   4  1       8.140       0.190
   25   3   5  1       4.390       0.110
   25   3   6  1       0.540       0.060
   25   3   7  1       0.160       0.050
   25   3   8  1      31.990       0.740
   25   3   9  1      23.720       0.560
   25   3  10  1      13.510       0.330
   25   3  11  1      71.590       1.670
   25   3  12  1      41.020       0.970
   25   3  13  1       1.820       0.090
   25   3  14  1      59.710       1.390
   25   3  15  1       2.640       0.110
   25   3  16  1       2.850       0.120
   25   3  17  1       7.080       0.200
   25   3  18  1       5.510       0.170
   25   3  19  1      10.000       0.260
   25   3  20  1       8.800       0.250
   25   3  21  1       0.900       0.110
   25   3  22  1       5.500       0.180
   25   3  23  1      18.890       0.490
   25   3  24  1       3.680       0.150
   25   3  25  1       0.330       0.120
   25   3  26  1       3.810       0.150
   25   3  27  1       3.260       0.150
   25   3  28  1       0.670       0.130
   25   3  29  1       2.050       0.140
   25   3  30  1       0.940       0.130
   25   3  31  1       1.740       0.140
   25   3  32  1       4.500       0.200
   25   3  33  1       1.000       0.130
   25   3  34  1       0.210       0.130
   25   3  35  1       1.690       0.140
   25   3  36  1       1.720       0.140
   25   3  37  1       0.530       0.130
   25   3  38  1       0.270       0.130
   25   3  39  1       0.470       0.140
   25   3  40  1       0.060       0.150
   25   5   1  1       4.280       0.120
   25   5   2  1       1.480       0.070
   25   5   3  1       0.630       0.070
   25   5   4  1       7.510       0.190
   25   5   5  1      47.630       1.090
   25   5   6  1       3.970       0.120
   25   5   7  1       5.130       0.140
   25   5   8  1       5.950       0.160
   25   5   9  1       0.100       0.070
   25   5  10  1      63.850       1.480
   25   5  11  1      10.340       0.270
   25   5  12  1      63.300       1.450
   25   5  13  1      15.250       0.360
   25   5  14  1       5.480       0.160
   25   5  15  1       0.400       0.090
   25   5  16  1       5.470       0.180
   25   5  17  1      48.300       1.160
   25   5  18  1       6.380       0.190
   25   5  19  1       0.890       0.120
   25   5  20  1      16.500       0.430
   25   5  21  1       3.330       0.140
   25   5  22  1      21.260       0.540
   25   5  23  1       6.600       0.200
   25   5  24  1       0.260       0.130
   25   5  25  1       2.160       0.140
   25   5  26  1       2.850       0.150
   25   5  27  1       0.190       0.120
   25   5  28  1      17.070       0.460
   25   5  29  1       7.520       0.230
   25   5  30  1       1.330       0.160
   25   5  31  1       0.320       0.130
   25   5  32  1       0.590       0.150
   25   5  33  1       0.160       0.130
   25   5  34  1       0.320       0.140
   25   5  35  1       0.100       0.130
   25   5  36  1       0.010       0.160
   25   5  37  1       0.290       0.130
   25   5  38  1       2.450       0.160
   25   5  39  1       0.660       0.170
   25   7   1  1      38.100       0.880
   25   7   2  1       0.980       0.080
   25   7   3  1       7.380       0.190
   25   7   4  1       4.760       0.140
   25   7   5  1       0.110       0.080
   25   7   6  1       0.270       0.080
   25   7   7  1      29.460       0.700
   25   7   8  1      24.670       0.580
   25   7   9  1       5.460       0.160
   25   7  10  1      46.410       1.090
   25   7  11  1      17.900       0.450
   25   7  12  1      -0.050       0.500
   25   7  13  1       0.010       0.090
   25   7  14  1      14.000       0.360
   25   7  15  1       0.250       0.100
   25   7  16  1      16.420       0.410
   25   7  17  1      10.000       0.280
   25   7  18  1      17.950       0.480
   25   7  19  1       0.270       0.120
   25   7  20  1       0.030       0.110
   25   7  21  1       0.370       0.110
   25   7  22  1       1.860       0.140
   25   7  23  1      16.320       0.440
   25   7  24  1      26.410       0.700
   25   7  25  1       1.370       0.130
   25   7  26  1       5.730       0.190
   25   7  27  1       0.350       0.130
   25   7  28  1       0.810       0.130
   25   7  29  1       0.020       0.130
   25   7  30  1       1.000       0.140
   25   7  31  1       0.480       0.150
   25   7  32  1       0.440       0.140
   25   7  33  1       0.000       0.150
   25   7  34  1       0.100       0.130
   25   7  35  1       0.230       0.150
   25   7  36  1      -0.030       0.700
   25   7  37  1      -0.060       0.700
   25   7  38  1       0.460       0.170
   25   9   1  1       0.080       0.090
   25   9   2  1       0.490       0.090
   25   9   3  1       0.840       0.090
   25   9   4  1       4.140       0.140
   25   9   5  1       0.250       0.090
   25   9   6  1      73.230       1.650
   25   9   7  1       4.650       0.150
   25   9   8  1      10.210       0.270
   25   9   9  1       5.340       0.170
   25   9  10  1       0.080       0.100
   25   9  11  1       0.430       0.100
   25   9  12  1      39.690       0.920
   25   9  13  1       0.220       0.100
   25   9  14  1       0.930       0.110
   25   9  15  1       7.370       0.210
   25   9  16  1      21.770       0.540
   25   9  17  1       0.730       0.110
   25   9  18  1      12.800       0.350
   25   9  19  1       0.470       0.130
   25   9  20  1       0.040       0.120
   25   9  21  1       0.190       0.120
   25   9  22  1      15.920       0.430
   25   9  23  1      -0.100       0.650
   25   9  24  1       0.040       0.120
   25   9  25  1      -0.100       0.670
   25   9  26  1       1.240       0.130
   25   9  27  1       0.000       0.680
   25   9  28  1       2.050       0.150
   25   9  29  1       1.010       0.150
   25   9  30  1       0.850       0.160
   25   9  31  1       1.350       0.160
   25   9  32  1       0.240       0.150
   25   9  33  1       0.300       0.150
   25   9  34  1       0.560       0.150
   25   9  35  1       0.180       0.170
   25   9  36  1       1.360       0.190
   25  11   1  1       2.160       0.120
   25  11   2  1       2.020       0.110
   25  11   3  1       0.210       0.100
   25  11   4  1       0.360       0.100
   25  11   5  1       0.250       0.100
   25  11   6  1       0.150       0.100
   25  11   7  1      19.040       0.470
   25  11   8  1      44.240       1.010
   25  11   9  1      16.660       0.410
   25  11  10  1      27.310       0.640
   25  11  11  1       2.920       0.130
   25  11  12  1       0.980       0.130
   25  11  13  1       0.660       0.110
   25  11  14  1       0.960       0.110
   25  11  15  1       3.050       0.160
   25  11  16  1       1.390       0.120
   25  11  17  1       2.730       0.140
   25  11  18  1       5.900       0.190
   25  11  19  1       0.260       0.120
   25  11  20  1       0.110       0.140
   25  11  21  1       1.310       0.140
   25  11  22  1       0.440       0.130
   25  11  23  1       0.230       0.130
   25  11  24  1       4.290       0.180
   25  11  25  1       0.300       0.140
   25  11  26  1       3.000       0.180
   25  11  27  1       0.330       0.130
   25  11  28  1       0.320       0.140
   25  11  29  1       0.400       0.140
   25  11  30  1       0.140       0.140
   25  11  31  1       2.520       0.170
   25  11  32  1       0.240       0.170
   25  11  33  1       0.490       0.170
   25  11  34  1       0.150       0.190
   25  13   1  1       6.550       0.200
   25  13   2  1      21.990       0.530
   25  13   3  1       1.760       0.120
   25  13   4  1       0.320       0.110
   25  13   5  1       0.600       0.110
   25  13   6  1       1.950       0.130
   25  13   7  1       0.170       0.130
   25  13   8  1       0.530       0.120
   25  13   9  1       0.180       0.120
   25  13  10  1      14.470       0.370
   25  13  11  1       0.330       0.140
   25  13  12  1      16.690       0.410
   25  13  13  1       2.060       0.150
   25  13  14  1       0.360       0.120
   25  13  15  1       0.170       0.130
   25  13  16  1       0.190       0.120
   25  13  17  1       0.620       0.130
   25  13  18  1       0.310       0.130
   25  13  19  1       2.160       0.150
   25  13  20  1       0.020       0.140
   25  13  21  1       1.050       0.160
   25  13  22  1       2.150       0.150
   25  13  23  1       0.170       0.140
   25  13  24  1       2.350       0.200
   25  13  25  1       1.240       0.180
   25  13  26  1       0.850       0.160
   25  13  27  1       0.370       0.180
   25  13  28  1       1.440       0.200
   25  13  29  1       0.660       0.140
   25  13  30  1       0.800       0.150
   25  13  31  1       0.330       0.170
   25  15   1  1       1.020       0.130
   25  15   2  1       2.320       0.150
   25  15   3  1       0.050       0.120
   25  15   4  1       3.710       0.160
   25  15   5  1       1.560       0.140
   25  15   6  1       1.430       0.150
   25  15   7  1       0.430       0.140
   25  15   8  1       6.930       0.220
   25  15   9  1       2.410       0.170
   25  15  10  1       6.090       0.230
   25  15  11  1       0.300       0.120
   25  15  12  1       0.740       0.130
   25  15  13  1       0.590       0.120
   25  15  14  1       2.020       0.140
   25  15  15  1       0.280       0.130
   25  15  16  1       3.420       0.170
   25  15  17  1       1.380       0.160
   25  15  18  1       0.030       0.140
   25  15  19  1       2.080       0.160
   25  15  20  1       1.490       0.150
   25  15  21  1       0.250       0.150
   25  15  22  1       0.110       0.130
   25  15  23  1       0.350       0.130
   25  15  24  1       0.530       0.170
   25  15  25  1       0.640       0.150
   25  15  26  1       2.380       0.160
   25  15  27  1       0.910       0.170
   25  15  28  1       0.470       0.190
   25  17   1  1       0.530       0.140
   25  17   2  1       0.060       0.130
   25  17   3  1       1.400       0.140
   25  17   4  1       1.670       0.150
   25  17   5  1       0.010       0.140
   25  17   6  1       3.630       0.190
   25  17   7  1       1.010       0.140
   25  17   8  1       0.270       0.140
   25  17   9  1       0.320       0.140
   25  17  10  1       0.260       0.140
   25  17  11  1       3.060       0.170
   25  17  12  1       2.300       0.190
   25  17  13  1       2.740       0.180
   25  17  14  1       1.100       0.140
   25  17  15  1       0.490       0.150
   25  17  16  1       0.350       0.140
   25  17  17  1       0.560       0.140
   25  17  18  1      -0.040       0.670
   25  17  19  1       0.150       0.150
   25  17  20  1       0.090       0.140
   25  17  21  1       0.230       0.150
   25  17  22  1       1.570       0.230
   25  17  23  1       0.330       0.220
   25  19   1  1       0.720       0.180
   25  19   2  1       0.450       0.150
   25  19   3  1       0.250       0.140
   25  19   4  1       3.970       0.200
   25  19   5  1       0.980       0.170
   25  19   6  1       1.010       0.160
   25  19   7  1       1.130       0.170
   25  19   8  1       0.260       0.160
   25  19   9  1       0.150       0.140
   25  19  10  1       0.650       0.140
   25  19  11  1       0.180       0.150
   25  19  12  1      -0.010       0.690
   25  19  13  1       0.120       0.190
   25  19  14  1       0.250       0.210
   25  19  15  1       0.550       0.180
   25  19  16  1       0.770       0.220
   26   0   0  1     201.980       6.280
   26   0   2  1      18.900       0.430
   26   0   4  1      25.740       0.580
   26   0   6  1     157.190       3.580
   26   0   8  1      15.850       0.400
   26   0  10  1       1.220       0.090
   26   0  12  1      11.560       0.310
   26   0  14  1      57.990       1.520
   26   0  16  1       6.860       0.210
   26   0  18  1      21.970       0.580
   26   0  20  1      17.650       0.530
   26   0  22  1     168.130       3.820
   26   0  24  1      20.710       0.590
   26   0  26  1      19.100       0.540
   26   0  28  1       0.840       0.180
   26   0  30  1       0.320       0.170
   26   0  32  1       5.270       0.250
   26   0  34  1       0.200       0.190
   26   0  36  1       0.460       0.180
   26   0  38  1       2.710       0.250
   26   0  40  1       0.480       0.210
   26   2   0  1      85.130       2.010
   26   2   1  1      15.770       0.360
   26   2   2  1       2.920       0.080
   26   2   3  1       1.220       0.060
   26   2   4  1       1.680       0.070
   26   2   5  1       0.860       0.060
   26   2   6  1       4.970       0.130
   26   2   7  1      43.720       1.000
   26   2   8  1      69.150       1.580
   26   2   9  1      12.250       0.290
   26   2  10  1       1.660       0.070
   26   2  11  1       0.180       0.070
   26   2  12  1       1.010       0.080
   26   2  13  1       3.530       0.110
   26   2  14  1       0.800       0.080
   26   2  15  1      55.410       1.310
   26   2  16  1     108.600       2.520
   26   2  17  1       6.310       0.170
   26   2  18  1      20.990       0.520
   26   2  19  1       0.080       0.100
   26   2  20  1       9.840       0.260
   26   2  21  1       2.870       0.130
   26   2  22  1       6.520       0.190
   26   2  23  1      12.990       0.330
   26   2  24  1       4.080       0.160
   26   2  25  1      13.240       0.330
   26   2  26  1      13.890       0.370
   26   2  27  1       0.250       0.120
   26   2  28  1       4.300       0.170
   26   2  29  1       0.730       0.130
   26   2  30  1       1.150       0.140
   26   2  31  1       0.090       0.130
   26   2  32  1       0.220       0.130
   26   2  33  1       1.500       0.140
   26   2  34  1       0.580       0.130
   26   2  35  1       0.500       0.150
   26   2  36  1       0.120       0.130
   26   2  37  1       0.870       0.140
   26   2  38  1       0.400       0.160
   26   2  39  1       0.140       0.160
   26   2  40  1       0.190       0.160
   26   4   0  1      45.730       1.110
   26   4   1  1       0.200       0.060
   26   4   2  1      27.330       0.640
   26   4   3  1      17.460       0.410
   26   4   4  1       7.150       0.180
   26   4   5  1       1.900       0.080
   26   4   6  1      12.080       0.310
   26   4   7  1       7.190       0.180
   26   4   8  1       2.500       0.090
   26   4   9  1     100.830       2.310
   26   4  10  1     140.010       3.210
   26   4  11  1       0.610       0.080
   26   4  12  1      62.920       1.470
   26   4  13  1      90.840       2.070
   26   4  14  1      18.270       0.450
   26   4  15  1       0.810       0.090
   26   4  16  1       6.300       0.180
   26   4  17  1       0.610       0.090
   26   4  18  1      15.190       0.390
   26   4  19  1       7.470       0.220
   26   4  20  1      34.700       0.840
   26   4  21  1       2.690       0.130
   26   4  22  1       1.130       0.110
   26   4  23  1       1.130       0.120
   26   4  24  1       0.870       0.120
   26   4  25  1       1.320       0.130
   26   4  26  1       7.340       0.220
   26   4  27  1       0.390       0.130
   26   4  28  1       9.180       0.280
   26   4  29  1       1.970       0.140
   26   4  30  1       0.500       0.130
   26   4  31  1       1.840       0.140
   26   4  32  1       0.740       0.130
   26   4  33  1       0.640       0.130
   26   4  34  1       0.210       0.140
   26   4  35  1       3.360       0.170
   26   4  36  1       1.020       0.150
   26   4  37  1       0.350       0.150
   26   4  38  1       0.020       0.130
   26   4  39  1       0.330       0.150
   26   6   0  1      63.470       1.470
   26   6   1  1      14.030       0.340
   26   6   2  1      24.640       0.570
   26   6   3  1      44.060       1.010
   26   6   4  1       1.120       0.080
   26   6   5  1       7.250       0.210
   26   6   6  1       9.070       0.220
   26   6   7  1      11.030       0.280
   26   6   8  1      35.900       0.830
   26   6   9  1      75.890       1.710
   26   6  10  1      14.080       0.340
   26   6  11  1       0.650       0.090
   26   6  12  1       5.400       0.160
   26   6  13  1      47.150       1.140
   26   6  14  1       0.230       0.100
   26   6  15  1       4.260       0.140
   26   6  16  1      30.030       0.740
   26   6  17  1       0.270       0.110
   26   6  18  1      20.330       0.520
   26   6  19  1      23.830       0.620
   26   6  20  1       6.570       0.200
   26   6  21  1       1.330       0.120
   26   6  22  1       7.180       0.210
   26   6  23  1       3.990       0.160
   26   6  24  1      -0.050       0.640
   26   6  25  1      16.700       0.460
   26   6  26  1       2.900       0.150
   26   6  27  1       1.960       0.140
   26   6  28  1       1.670       0.150
   26   6  29  1       2.430       0.150
   26   6  30  1       0.790       0.140
   26   6  31  1       0.330       0.140
   26   6  32  1       0.220       0.140
   26   6  33  1       0.290       0.150
   26   6  34  1       0.250       0.140
   26   6  35  1       2.550       0.160
   26   6  36  1       0.250       0.140
   26   6  37  1       0.070       0.160
   26   6  38  1       0.420       0.150
   26   8   0  1       6.730       0.210
   26   8   1  1       5.640       0.160
   26   8   2  1       2.990       0.110
   26   8   3  1       3.040       0.110
   26   8   4  1       6.870       0.180
   26   8   5  1       3.090       0.120
   26   8   6  1      28.850       0.680
   26   8   7  1       7.480       0.200
   26   8   8  1       9.090       0.230
   26   8   9  1       0.870       0.100
   26   8  10  1       2.390       0.110
   26   8  11  1       1.180       0.110
   26   8  12  1       1.400       0.110
   26   8  13  1       0.300       0.090
   26   8  14  1      18.360       0.480
   26   8  15  1      14.060       0.370
   26   8  16  1       3.390       0.140
   26   8  17  1       0.740       0.110
   26   8  18  1       0.380       0.110
   26   8  19  1       1.860       0.130
   26   8  20  1       0.110       0.120
   26   8  21  1       5.970       0.190
   26   8  22  1       2.630       0.140
   26   8  23  1       4.850       0.170
   26   8  24  1       2.470       0.140
   26   8  25  1       4.990       0.180
   26   8  26  1       0.390       0.120
   26   8  27  1       0.700       0.130
   26   8  28  1       0.280       0.130
   26   8  29  1       0.910       0.130
   26   8  30  1       0.630       0.130
   26   8  31  1       0.260       0.120
   26   8  32  1       0.690       0.130
   26   8  33  1       0.450       0.130
   26   8  34  1      -0.040       0.700
   26   8  35  1       0.080       0.140
   26   8  36  1       0.000       0.700
   26   8  37  1       0.460       0.170
   26  10   0  1       0.990       0.130
   26  10   1  1       6.410       0.190
   26  10   2  1       0.510       0.100
   26  10   3  1       0.080       0.090
   26  10   4  1       3.540       0.130
   26  10   5  1       1.740       0.110
   26  10   6  1       8.410       0.220
   26  10   7  1       5.810       0.170
   26  10   8  1      30.400       0.740
   26  10   9  1       0.220       0.100
   26  10  10  1       9.420       0.250
   26  10  11  1       0.230       0.110
   26  10  12  1      47.090       1.100
   26  10  13  1       0.300       0.110
   26  10  14  1       0.290       0.120
   26  10  15  1      12.190       0.320
   26  10  16  1       0.170       0.110
   26  10  17  1       0.450       0.110
   26  10  18  1       8.860       0.280
   26  10  19  1       0.410       0.120
   26  10  20  1       0.580       0.120
   26  10  21  1       2.700       0.150
   26  10  22  1       7.260       0.240
   26  10  23  1       5.060       0.180
   26  10  24  1       0.810       0.130
   26  10  25  1       2.930       0.160
   26  10  26  1       0.450       0.130
   26  10  27  1       1.050       0.140
   26  10  28  1       0.420       0.130
   26  10  29  1       0.050       0.150
   26  10  30  1      -0.020       0.700
   26  10  31  1       0.090       0.150
   26  10  32  1       1.540       0.150
   26  10  33  1       0.310       0.150
   26  10  34  1       3.660       0.180
   26  10  35  1       0.060       0.220
   26  12   0  1      11.500       0.340
   26  12   1  1       0.640       0.100
   26  12   2  1       0.760       0.110
   26  12   3  1       9.170       0.260
   26  12   4  1       6.340       0.200
   26  12   5  1      11.580       0.300
   26  12   6  1       4.860       0.170
   26  12   7  1       0.320       0.110
   26  12   8  1       0.810       0.120
   26  12   9  1       6.480       0.220
   26  12  10  1       3.560       0.150
   26  12  11  1       0.370       0.120
   26  12  12  1       3.850       0.160
   26  12  13  1      13.080       0.360
   26  12  14  1       1.690       0.140
   26  12  15  1      -0.040       0.640
   26  12  16  1       4.230       0.170
   26  12  17  1       3.860       0.170
   26  12  18  1       0.330       0.140
   26  12  19  1       4.780       0.180
   26  12  20  1       0.630       0.130
   26  12  21  1       4.070       0.170
   26  12  22  1       2.470       0.150
   26  12  23  1       0.670       0.130
   26  12  24  1       0.020       0.150
   26  12  25  1       0.940       0.140
   26  12  26  1       3.360       0.200
   26  12  27  1       4.350       0.180
   26  12  28  1       1.780       0.180
   26  12  29  1       0.300       0.150
   26  12  30  1       0.080       0.160
   26  12  31  1       0.470       0.150
   26  12  32  1       0.110       0.170
   26  12  33  1       0.070       0.190
   26  14   0  1      14.020       0.410
   26  14   1  1       9.380       0.270
   26  14   2  1       9.400       0.290
   26  14   3  1       3.660       0.160
   26  14   4  1       0.350       0.120
   26  14   5  1       0.290       0.120
   26  14   6  1       2.650       0.160
   26  14   7  1       1.330       0.120
   26  14   8  1       0.380       0.120
   26  14   9  1       1.710       0.140
   26  14  10  1      10.080       0.290
   26  14  11  1       1.100       0.140
   26  14  12  1       4.690       0.180
   26  14  13  1       0.230       0.140
   26  14  14  1       3.080       0.160
   26  14  15  1       1.130       0.130
   26  14  16  1       1.050       0.130
   26  14  17  1       1.560       0.140
   26  14  18  1       1.720       0.150
   26  14  19  1       0.370       0.130
   26  14  20  1       8.760       0.280
   26  14  21  1       4.090       0.170
   26  14  22  1       2.070       0.160
   26  14  23  1       0.460       0.150
   26  14  24  1       0.060       0.140
   26  14  25  1       1.320       0.160
   26  14  26  1       0.460       0.170
   26  14  27  1       0.430       0.150
   26  14  28  1       1.440       0.160
   26  14  29  1       0.080       0.160
   26  16   0  1       3.710       0.230
   26  16   1  1       1.920       0.150
   26  16   2  1      -0.010       0.670
   26  16   3  1       0.430       0.140
   26  16   4  1       0.040       0.130
   26  16   5  1       1.090       0.140
   26  16   6  1       0.850       0.140
   26  16   7  1       1.620       0.170
   26  16   8  1      13.700       0.380
   26  16   9  1       5.600       0.200
   26  16  10  1       0.510       0.140
   26  16  11  1       0.670       0.150
   26  16  12  1       0.470       0.140
   26  16  13  1       2.560       0.180
   26  16  14  1       1.680       0.160
   26  16  15  1       4.300       0.190
   26  16  16  1       2.080       0.150
   26  16  17  1      -0.070       0.660
   26  16  18  1       2.540       0.160
   26  16  19  1       0.050       0.130
   26  16  20  1       0.350       0.130
   26  16  21  1       1.020       0.150
   26  16  22  1       0.020       0.140
   26  16  23  1       1.230       0.180
   26  16  24  1       0.150       0.160
   26  16  25  1       1.600       0.190
   26  18   0  1       0.210       0.220
   26  18   1  1      -0.010       0.680
   26  18   2  1       0.220       0.160
   26  18   3  1      -0.150       0.680
   26  18   4  1       0.290       0.150
   26  18   5  1       0.000       0.170
   26  18   6  1       0.260       0.160
   26  18   7  1       1.150       0.150
   26  18   8  1       1.010       0.150
   26  18   9  1       0.120       0.140
   26  18  10  1       0.110       0.150
   26  18  11  1      -0.020       0.680
   26  18  12  1       0.210       0.140
   26  18  13  1       0.220       0.190
   26  18  14  1       3.850       0.210
   26  18  15  1       0.380       0.140
   26  18  16  1       0.410       0.150
   26  18  17  1       0.310       0.150
   26  18  18  1       0.090       0.220
   26  18  19  1       0.200       0.210
   26  20   0  1       2.210       0.290
   26  20   1  1       0.630       0.170
   26  20   2  1       0.480       0.160
   26  20   3  1       0.470       0.160
   26  20   4  1       0.470       0.160
   26  20   5  1       0.030       0.170
   26  20   6  1       0.420       0.210
   26  20   7  1       0.180       0.160
   26  20   8  1       0.690       0.180
   26  20   9  1       0.450       0.160
   27   1   1  1       1.810       0.060
   27   1   2  1       9.290       0.220
   27   1   3  1       2.960       0.090
   27   1   4  1      26.370       0.600
   27   1   5  1      26.160       0.590
   27   1   6  1      50.140       1.130
   27   1   7  1       4.930       0.130
   27   1   8  1       4.730       0.120
   27   1   9  1      17.800       0.410
   27   1  10  1      21.030       0.500
   27   1  11  1       4.110       0.120
   27   1  12  1      14.130       0.330
   27   1  13  1      13.450       0.330
   27   1  14  1      34.020       0.830
   27   1  15  1       9.780       0.250
   27   1  16  1       4.060       0.130
   27   1  17  1       0.730       0.090
   27   1  18  1      13.960       0.370
   27   1  19  1      18.750       0.480
   27   1  20  1      18.920       0.490
   27   1  21  1      29.620       0.770
   27   1  22  1       6.920       0.200
   27   1  23  1       0.310       0.110
   27   1  24  1      47.990       1.180
   27   1  25  1       1.570       0.130
   27   1  26  1      20.310       0.530
   27   1  27  1       0.540       0.130
   27   1  28  1       1.960       0.130
   27   1  29  1       7.170       0.220
   27   1  30  1       0.350       0.120
   27   1  31  1       5.510       0.190
   27   1  32  1       0.020       0.130
   27   1  33  1       2.320       0.140
   27   1  34  1       1.810       0.140
   27   1  35  1       0.280       0.130
   27   1  36  1       1.160       0.150
   27   1  37  1       0.090       0.130
   27   1  38  1       0.250       0.130
   27   1  39  1       0.310       0.150
   27   1  40  1       0.150       0.160
   27   3   1  1       6.830       0.160
   27   3   2  1      67.440       1.550
   27   3   3  1       1.280       0.060
   27   3   4  1       0.640       0.070
   27   3   5  1       4.010       0.110
   27   3   6  1       0.040       0.060
   27   3   7  1      26.930       0.620
   27   3   8  1      99.270       2.280
   27   3   9  1       2.660       0.090
   27   3  10  1      89.100       2.060
   27   3  11  1     153.590       3.470
   27   3  12  1       6.190       0.160
   27   3  13  1      44.670       1.060
   27   3  14  1      24.410       0.600
   27   3  15  1       4.180       0.130
   27   3  16  1       0.560       0.090
   27   3  17  1       0.840       0.100
   27   3  18  1       1.090       0.100
   27   3  19  1       6.220       0.180
   27   3  20  1      15.880       0.410
   27   3  21  1      25.740       0.660
   27   3  22  1       1.930       0.120
   27   3  23  1      22.910       0.580
   27   3  24  1      11.860       0.340
   27   3  25  1       0.730       0.120
   27   3  26  1       0.640       0.120
   27   3  27  1      25.460       0.650
   27   3  28  1       5.440       0.190
   27   3  29  1       1.040       0.130
   27   3  30  1       2.130       0.140
   27   3  31  1       0.320       0.130
   27   3  32  1       0.400       0.120
   27   3  33  1       5.300       0.190
   27   3  34  1       0.750       0.130
   27   3  35  1       0.220       0.130
   27   3  36  1       0.270       0.130
   27   3  37  1       3.530       0.160
   27   3  38  1       0.900       0.150
   27   3  39  1       0.250       0.140
   27   3  40  1       1.220       0.160
   27   5   1  1       6.020       0.160
   27   5   2  1       1.370       0.070
   27   5   3  1      12.160       0.280
   27   5   4  1      47.550       1.110
   27   5   5  1       3.050       0.100
   27   5   6  1      62.700       1.440
   27   5   7  1       0.090       0.080
   27   5   8  1      39.770       0.900
   27   5   9  1      11.660       0.290
   27   5  10  1      38.480       0.920
   27   5  11  1       6.110       0.180
   27   5  12  1       1.990       0.100
   27   5  13  1       4.410       0.140
   27   5  14  1      11.100       0.290
   27   5  15  1       0.590       0.100
   27   5  16  1      41.080       1.000
   27   5  17  1       1.990       0.110
   27   5  18  1      27.760       0.690
   27   5  19  1       1.890       0.110
   27   5  20  1       0.120       0.110
   27   5  21  1       1.250       0.120
   27   5  22  1       3.230       0.140
   27   5  23  1       1.210       0.130
   27   5  24  1       5.560       0.180
   27   5  25  1       0.900       0.120
   27   5  26  1       7.100       0.220
   27   5  27  1       6.470       0.210
   27   5  28  1       0.130       0.130
   27   5  29  1       1.910       0.150
   27   5  30  1       4.050       0.180
   27   5  31  1       0.620       0.140
   27   5  32  1       3.110       0.160
   27   5  33  1       0.300       0.140
   27   5  34  1       2.910       0.160
   27   5  35  1      -0.120       0.700
   27   5  36  1       0.290       0.140
   27   5  37  1       0.630       0.140
   27   5  38  1       0.530       0.140
   27   5  39  1       0.200       0.200
   27   7   1  1      45.100       1.040
   27   7   2  1      94.840       2.130
   27   7   3  1      26.990       0.630
   27   7   4  1       1.720       0.090
   27   7   5  1       0.570       0.090
   27   7   6  1       4.440       0.130
   27   7   7  1      54.510       1.240
   27   7   8  1      28.730       0.690
   27   7   9  1       2.360       0.110
   27   7  10  1       0.110       0.090
   27   7  11  1      66.950       1.550
   27   7  12  1       0.780       0.100
   27   7  13  1      19.440       0.470
   27   7  14  1       0.250       0.100
   27   7  15  1       0.730       0.100
   27   7  16  1       2.810       0.130
   27   7  17  1       0.070       0.100
   27   7  18  1       5.140       0.170
   27   7  19  1       0.320       0.120
   27   7  20  1       5.820       0.200
   27   7  21  1      46.830       1.110
   27   7  22  1       1.600       0.130
   27   7  23  1      26.490       0.660
   27   7  24  1       0.240       0.130
   27   7  25  1       6.770       0.210
   27   7  26  1       4.970       0.200
   27   7  27  1       8.040       0.250
   27   7  28  1       1.170       0.150
   27   7  29  1       1.270       0.140
   27   7  30  1       0.240       0.140
   27   7  31  1       2.420       0.160
   27   7  32  1       0.540       0.160
   27   7  33  1       0.240       0.160
   27   7  34  1       0.170       0.140
   27   7  35  1       0.770       0.190
   27   7  36  1       0.100       0.160
   27   7  37  1       1.020       0.150
   27   7  38  1       0.090       0.180
   27   9   1  1       0.330       0.090
   27   9   2  1      14.060       0.360
   27   9   3  1      11.410       0.300
   27   9   4  1      44.370       1.020
   27   9   5  1       0.790       0.100
   27   9   6  1      12.170       0.300
   27   9   7  1      17.870       0.420
   27   9   8  1      25.440       0.610
   27   9   9  1       3.150       0.130
   27   9  10  1       5.590       0.190
   27   9  11  1       6.210       0.180
   27   9  12  1       3.570       0.150
   27   9  13  1       0.270       0.110
   27   9  14  1      24.290       0.570
   27   9  15  1       7.610       0.230
   27   9  16  1      14.070       0.370
   27   9  17  1       0.180       0.110
   27   9  18  1       4.340       0.160
   27   9  19  1       2.430       0.140
   27   9  20  1       7.540       0.220
   27   9  21  1       1.050       0.120
   27   9  22  1       7.010       0.210
   27   9  23  1       0.390       0.120
   27   9  24  1      30.780       0.780
   27   9  25  1       1.960       0.140
   27   9  26  1       4.470       0.180
   27   9  27  1       0.290       0.140
   27   9  28  1       1.940       0.150
   27   9  29  1       1.140       0.150
   27   9  30  1       0.430       0.150
   27   9  31  1       0.590       0.150
   27   9  32  1       1.500       0.170
   27   9  33  1       0.320       0.160
   27   9  34  1       0.430       0.170
   27   9  36  1       0.370       0.170
   27  11   1  1       0.140       0.100
   27  11   2  1       0.630       0.110
   27  11   3  1       0.190       0.100
   27  11   4  1       0.500       0.100
   27  11   5  1       5.360       0.160
   27  11   6  1       3.570       0.160
   27  11   7  1       0.080       0.110
   27  11   8  1       1.250       0.110
   27  11   9  1       5.560       0.180
   27  11  10  1       0.860       0.110
   27  11  11  1       4.020       0.160
   27  11  12  1       6.500       0.200
   27  11  13  1      11.710       0.340
   27  11  14  1       7.920       0.260
   27  11  15  1       6.440       0.220
   27  11  16  1       0.270       0.120
   27  11  17  1       1.920       0.130
   27  11  18  1       0.080       0.130
   27  11  19  1      11.270       0.310
[truncated: 416,274 more chars]
