# Supplementary material for: Quantitative analysis of intermolecular interactions in orthorhombic rubrene
Source: IUCrJ. 2015 Aug 14;2(Pt 5):563–74. doi: 10.1107/S2052252515012130 (PMC4547824; doi:10.1107/S2052252515012130)
Supplement: Supplementary file 3 [file m-02-00563-rubrene_100Ksup3.hkl]

data_rubrene_100K

loop_                                                                           
 _refln_index_h                                                                 
 _refln_index_k                                                                 
 _refln_index_l 
 _refln_observed_status                                                                
 _refln_F_squared_calc                                                          
 _refln_F_squared_meas                                                          
 _refln_F_squared_sigma                                                         
 
#RUBRENE      F^2        NDAT    6                                                                   
    0   0   2  1  396435.000    9360.300
    0   0   4  1  303135.000    6690.530
    0   0   6  1  107348.000    2508.640
    0   0   8  1   61485.000    1489.960
    0   0  10  1   83042.500    1927.510
    0   0  12  1    4941.810     138.307
    0   0  14  1    8725.620     300.803
    0   0  16  1    8226.710     444.788
    0   0  18  1    6950.870     197.336
    0   0  20  1    3789.520     212.850
    0   0  22  1   20851.500     984.166
    0   0  24  1     805.616     165.690
    0   0  26  1    2006.640     248.364
    0   0  28  1    2027.200     232.336
    0   0  30  1     319.865      68.018
    0   2   0  1    4546.720     140.404
    0   2   1  1  211530.000    4620.760
    0   2   2  1  510509.000   11971.500
    0   2   3  1   73414.703    1576.440
    0   2   4  1  110880.000    2744.500
    0   2   5  1     265.439      43.334
    0   2   6  1  336899.000    7982.820
    0   2   7  1  103724.000    2355.360
    0   2   8  1   43208.000     977.667
    0   2   9  1      -3.702      29.154
    0   2  10  1       4.287       9.982
    0   2  11  1   21657.699     492.964
    0   2  12  1    8701.720     205.555
    0   2  13  1    2456.840      66.346
    0   2  14  1    2525.920      69.001
    0   2  15  1    8295.130     230.626
    0   2  16  1   10419.400     279.108
    0   2  17  1      50.031      16.394
    0   2  18  1    1629.980      55.882
    0   2  19  1    4143.220     114.472
    0   2  20  1     352.276      29.425
    0   2  21  1     119.313      36.438
    0   2  22  1    4934.200     206.240
    0   2  23  1       9.461      30.334
    0   2  24  1     145.971      40.133
    0   2  25  1      63.839      28.460
    0   2  26  1      75.856      28.714
    0   2  27  1     278.711      39.776
    0   2  28  1    4539.090     241.262
    0   2  29  1    2052.000      93.871
    0   2  30  1      18.768      48.142
    0   4   0  1   25559.400     574.159
    0   4   1  1    3219.580      87.659
    0   4   2  1    6727.040     159.297
    0   4   3  1    2181.850      84.938
    0   4   4  1   12442.800     374.182
    0   4   5  1    4775.600     132.328
    0   4   6  1   21886.199     502.918
    0   4   7  1    6775.890     168.805
    0   4   8  1    4974.480     126.614
    0   4   9  1   36106.398     817.792
    0   4  10  1    2629.400      71.149
    0   4  11  1    4824.120     129.470
    0   4  12  1    2233.970      67.311
    0   4  13  1   45472.699    1112.060
    0   4  14  1     172.777      19.181
    0   4  15  1    1349.470      61.270
    0   4  16  1    3550.170      95.627
    0   4  17  1    2436.450      70.755
    0   4  18  1    1122.960      86.296
    0   4  19  1       7.560      29.326
    0   4  20  1    1193.810      56.850
    0   4  21  1     392.488      36.581
    0   4  22  1      54.265      28.039
    0   4  23  1      23.732      45.522
    0   4  24  1    1191.310      63.998
    0   4  25  1      94.207      77.616
    0   4  26  1      33.678      30.653
    0   4  27  1      21.976      28.551
    0   4  28  1      33.822      45.789
    0   4  29  1     430.884      77.186
    0   4  30  1      48.638      36.886
    0   6   0  1      49.744      14.448
    0   6   1  1   15474.500     349.505
    0   6   3  1   68952.102    1559.020
    0   6   4  1    1174.320      39.220
    0   6   5  1    9252.650     216.728
    0   6   7  1    7375.390     194.471
    0   6   8  1    3925.510     103.184
    0   6   9  1     521.736      39.349
    0   6  10  1     416.520      22.629
    0   6  11  1    2142.040      66.336
    0   6  12  1    1393.420      66.293
    0   6  13  1    8638.490     218.309
    0   6  14  1    9225.390     219.561
    0   6  15  1     541.095      27.063
    0   6  16  1     649.129      29.672
    0   6  17  1    4177.410     114.754
    0   6  18  1    1467.550     163.627
    0   6  19  1     335.394      35.220
    0   6  20  1    6736.560     238.566
    0   6  21  1    5390.330     179.355
    0   6  22  1    1708.570      77.147
    0   6  23  1       2.609      41.496
    0   6  24  1    1076.390      77.952
    0   6  25  1    4993.680     276.605
    0   6  26  1    2336.540     198.573
    0   6  27  1     219.955      43.307
    0   6  28  1      22.247      37.601
    0   8   0  1   33354.398     821.939
    0   8   1  1    5130.470     144.057
    0   8   2  1   25574.500     666.229
    0   8   3  1   17033.100     485.334
    0   8   4  1   10323.000     342.345
    0   8   5  1    3957.690     105.563
    0   8   6  1     385.538      22.686
    0   8   7  1      10.442      14.383
    0   8   8  1    6285.890     310.619
    0   8   9  1     102.459      16.405
    0   8  10  1    7395.320     195.285
    0   8  11  1    3831.450     109.021
    0   8  12  1     255.854      22.703
    0   8  13  1    2090.470      66.742
    0   8  14  1     953.679      56.227
    0   8  15  1    1170.390      64.542
    0   8  16  1    1449.730      76.559
    0   8  17  1     230.632      42.687
    0   8  18  1    2460.940     101.040
    0   8  19  1    4283.810     146.842
    0   8  20  1     118.437      49.634
    0   8  21  1      87.713      52.461
    0   8  22  1    1589.920      80.147
    0   8  23  1     521.198      69.115
    0   8  24  1     600.212      88.328
    0   8  25  1      13.071      29.776
    0   8  26  1     639.255      55.271
    0  10   0  1   10495.000     376.285
    0  10   1  1    3896.650     108.401
    0  10   2  1    7751.790     194.581
    0  10   3  1    3724.290     117.990
    0  10   4  1      -5.234      45.030
    0  10   5  1     222.401      32.179
    0  10   6  1     963.427      61.984
    0  10   7  1     465.338      27.644
    0  10   8  1      87.468      21.485
    0  10   9  1    1374.020      95.639
    0  10  10  1   22372.301     630.153
    0  10  11  1    3279.590     127.690
    0  10  12  1   27725.801     685.322
    0  10  13  1    3083.960     102.450
    0  10  14  1     252.100      31.015
    0  10  15  1    1182.470      57.932
    0  10  16  1    1507.890      66.326
    0  10  17  1     537.146      47.082
    0  10  18  1     441.913      44.109
    0  10  19  1      83.966      41.047
    0  10  20  1     106.241      70.080
    0  10  21  1     140.376      35.781
    0  10  22  1     469.023      45.733
    0  10  23  1     -29.891      58.114
    0  10  24  1     653.268      51.929
    0  12   0  1      82.009      33.282
    0  12   1  1     752.148      61.528
    0  12   2  1     267.338      34.736
    0  12   3  1    3030.360     120.954
    0  12   4  1    9570.680     305.181
    0  12   5  1   13925.200     509.351
    0  12   6  1    8443.040     221.881
    0  12   7  1      26.827      28.756
    0  12   8  1      93.766      39.512
    0  12   9  1     985.671      80.393
    0  12  10  1      -5.705      61.863
    0  12  11  1     -25.747      64.197
    0  12  12  1     108.009      54.684
    0  12  13  1     380.825      61.292
    0  12  14  1    2544.100      96.090
    0  12  15  1     183.288      31.730
    0  12  16  1     229.442      66.324
    0  12  17  1      35.280      35.914
    0  12  18  1    2058.640      99.844
    0  12  19  1     -14.830      70.513
    0  12  20  1     -33.332      62.091
    0  14   0  1    1802.710     201.100
    0  14   1  1    3434.080     142.727
    0  14   2  1    1004.420      58.810
    0  14   3  1     379.306      42.261
    0  14   4  1      28.237      28.937
    0  14   5  1    2421.240     106.868
    0  14   6  1    1245.480      87.478
    0  14   7  1     212.013      50.371
    0  14   8  1     131.479      36.313
    0  14   9  1      46.838      31.488
    0  14  10  1     159.598      40.702
    0  14  11  1     -40.582      59.920
    0  14  12  1     160.269      32.014
    0  14  13  1     218.854      38.490
    0  14  14  1     709.709      50.089
    1   1   1  1   71014.000    1521.660
    1   1   2  1  402215.000    8774.590
    1   1   3  1   92942.500    2138.440
    1   1   4  1  501052.000   11295.300
    1   1   5  1   14418.000     324.046
    1   1   6  1   14953.300     341.819
    1   1   7  1    2895.050      76.594
    1   1   8  1      15.153       7.381
    1   1   9  1    6146.360     141.857
    1   1  10  1       4.271       5.817
    1   1  11  1     156.337       8.268
    1   1  12  1    7765.800     179.527
    1   1  13  1    6540.850     152.861
    1   1  14  1       2.725       6.833
    1   1  15  1    1761.500      47.470
    1   1  16  1    5254.520     130.264
    1   1  17  1     210.941      13.459
    1   1  18  1    1087.490      34.832
    1   1  19  1    9209.030     216.725
    1   1  20  1    4273.980     116.639
    1   1  21  1    1791.160      57.433
    1   1  22  1      90.545      18.390
    1   1  23  1    2077.660      63.762
    1   1  24  1     131.749      17.764
    1   1  25  1    1351.570      47.893
    1   1  26  1     840.974      39.498
    1   1  27  1    3754.330     109.333
    1   1  28  1     175.007      26.689
    1   1  29  1     108.625      33.451
    1   1  30  1     268.838      30.189
    1   1  31  1      87.524      23.668
    1   3   1  1      62.344      10.639
    1   3   2  1     802.362      25.525
    1   3   3  1   12673.100     300.465
    1   3   4  1     283.480      25.540
    1   3   5  1   24586.900     568.880
    1   3   6  1   36189.801     819.356
    1   3   7  1   10866.700     263.503
    1   3   8  1     671.363      23.260
    1   3   9  1    9989.960     226.269
    1   3  10  1   13322.700     304.056
    1   3  11  1   46956.898    1056.660
    1   3  12  1   26150.500     592.628
    1   3  13  1    9457.000     220.139
    1   3  14  1   12850.200     297.988
    1   3  15  1    4470.610     113.608
    1   3  16  1    4660.650     111.641
    1   3  17  1    2164.090      57.051
    1   3  18  1     -35.430      41.553
    1   3  19  1     278.325      21.780
    1   3  20  1     -12.465      54.368
    1   3  21  1    1300.610      47.503
    1   3  22  1    1614.510      56.344
    1   3  23  1     111.475      32.237
    1   3  24  1     -14.250      69.250
    1   3  25  1      45.773      33.754
    1   3  26  1      -3.463      66.876
    1   3  27  1     420.803      31.882
    1   3  28  1     159.177      30.042
    1   3  29  1      41.732      27.545
    1   3  30  1     276.244      28.129
    1   5   1  1      16.574       4.136
    1   5   2  1    3803.440      88.133
    1   5   3  1   13717.800     309.337
    1   5   4  1    9301.290     211.194
    1   5   5  1   44502.000     998.606
    1   5   6  1   14107.200     336.512
    1   5   7  1   35890.000     823.009
    1   5   8  1    5604.770     135.668
    1   5   9  1    2596.250      68.311
    1   5  10  1   13903.400     322.748
    1   5  11  1     373.585      17.253
    1   5  12  1     485.430      19.448
    1   5  13  1     141.173      15.508
    1   5  14  1    1669.270      46.150
    1   5  15  1      -1.082      26.976
    1   5  16  1    5039.550     120.295
    1   5  17  1    8790.390     212.008
    1   5  18  1      41.584      12.740
    1   5  19  1     912.612      43.666
    1   5  20  1    1424.690      51.318
    1   5  21  1      52.714      23.559
    1   5  22  1     -26.146      55.066
    1   5  23  1     -36.221      60.510
    1   5  24  1      24.755      22.221
    1   5  25  1     703.234      38.517
    1   5  26  1     557.508      35.499
    1   5  27  1    1120.600      63.028
    1   5  28  1    1290.440      62.093
    1   5  29  1    1746.670      71.749
    1   7   1  1   76825.297    1735.340
    1   7   2  1   15081.100     341.096
    1   7   3  1    2158.820      52.910
    1   7   4  1   16601.100     390.695
    1   7   5  1    1496.650      40.758
    1   7   6  1    9672.030     225.706
    1   7   7  1     448.828      17.194
    1   7   8  1     845.820      25.476
    1   7   9  1    5474.540     143.560
    1   7  10  1    2083.000      56.389
    1   7  11  1     441.773      17.557
    1   7  12  1     115.333      11.307
    1   7  13  1    3575.710      92.962
    1   7  14  1     109.522      12.505
    1   7  15  1    2734.310      71.503
    1   7  16  1      28.437      11.042
    1   7  17  1     276.141      17.978
    1   7  18  1      18.286      13.686
    1   7  19  1     494.204      35.771
    1   7  20  1    1653.440      73.919
    1   7  21  1    3847.250     118.395
    1   7  22  1     268.227      34.374
    1   7  23  1    6152.090     174.968
    1   7  24  1    2254.000      84.720
    1   7  25  1      43.803      27.181
    1   7  26  1     200.235      31.424
    1   7  27  1      80.333      51.537
    1   9   1  1     929.305      34.417
    1   9   2  1   19154.699     446.351
    1   9   3  1      67.116      11.749
    1   9   4  1       1.728      12.965
    1   9   5  1     181.493      13.118
    1   9   6  1    8822.530     204.921
    1   9   7  1    8472.110     207.043
    1   9   8  1   18814.600     453.984
    1   9   9  1    2697.420      83.734
    1   9  10  1     504.998      24.101
    1   9  11  1    1449.800      45.279
    1   9  12  1    1547.720      49.633
    1   9  13  1     654.180      32.846
    1   9  14  1    3295.470      89.416
    1   9  15  1    7121.430     176.131
    1   9  16  1    2082.500      77.050
    1   9  17  1      53.336      25.895
    1   9  18  1    1428.420      53.538
    1   9  19  1     256.649      25.875
    1   9  20  1     153.697      31.665
    1   9  21  1      99.842      37.190
    1   9  22  1     -39.373      68.262
    1   9  23  1     -10.428      65.046
    1   9  24  1      14.877      21.809
    1   9  25  1      10.219      20.549
    1  11   1  1    1710.300      61.298
    1  11   2  1     571.786      46.706
    1  11   3  1     120.243      20.294
    1  11   4  1     554.737      27.607
    1  11   5  1      10.305      14.330
    1  11   6  1    1615.400      51.125
    1  11   7  1    7698.580     209.432
    1  11   8  1    4762.680     152.466
    1  11   9  1   12042.300     352.092
    1  11  10  1    4553.160     120.847
    1  11  11  1     222.531      29.601
    1  11  12  1     237.302      29.857
    1  11  13  1     126.319      21.165
    1  11  14  1    2553.360      82.851
    1  11  15  1    1421.680      52.023
    1  11  16  1     627.426      35.481
    1  11  17  1     459.549      30.339
    1  11  18  1      61.660      24.590
    1  11  19  1      27.829      25.088
    1  11  20  1     463.408      37.652
    1  11  21  1     508.586      33.675
    1  11  22  1       3.075      19.515
    1  13   1  1    2912.050      82.952
    1  13   2  1    6482.450     163.668
    1  13   3  1    1773.810      63.670
    1  13   4  1     729.117      53.554
    1  13   5  1     300.634      31.882
    1  13   6  1      -0.387      68.523
    1  13   7  1     -57.193      83.176
    1  13   8  1     347.260      44.892
    1  13   9  1     423.055      36.844
    1  13  10  1    1827.600      67.466
    1  13  11  1     108.612      24.645
    1  13  12  1     211.133      39.567
    1  13  13  1      27.573      21.270
    1  13  14  1      -2.413      57.486
    1  13  15  1     270.662      25.896
    1  13  16  1      31.205      21.121
    1  13  17  1     -24.262      48.960
    1  15   1  1     291.265      34.094
    1  15   2  1      17.614      22.341
    1  15   3  1     340.966      33.002
    1  15   4  1     985.903      72.336
    1  15   5  1     679.828      39.576
    1  15   6  1     106.162      25.817
    1  15   7  1      17.511      26.999
    1  15   8  1     220.809      29.387
    1  15   9  1     312.698      27.312
    2   0   2  1   26740.500     605.292
    2   0   4  1    6208.770     157.464
    2   0   6  1    1388.880      43.755
    2   0   8  1    2266.350      62.421
    2   0  10  1   11183.800     258.961
    2   0  12  1   13570.200     315.839
    2   0  14  1      97.898      15.883
    2   0  16  1      99.272      16.610
    2   0  18  1      34.019      14.393
    2   0  20  1     790.134      42.434
    2   0  22  1   11010.300     389.397
    2   0  24  1    7131.930     222.768
    2   0  26  1      41.806      30.344
    2   0  28  1     191.533      40.738
    2   0  30  1     111.825      50.297
    2   2   0  1   69522.203    1478.370
    2   2   1  1    5418.870     132.230
    2   2   2  1   34794.898     761.593
    2   2   3  1   16006.900     375.348
    2   2   4  1    1544.370      47.248
    2   2   5  1   83040.297    2026.790
    2   2   6  1   41205.000     986.092
    2   2   7  1   78971.898    1770.920
    2   2   8  1   17238.301     390.624
    2   2   9  1    8251.000     188.769
    2   2  10  1    9015.320     206.289
    2   2  11  1    2792.430      67.919
    2   2  12  1    6078.930     142.302
    2   2  13  1    2471.140      61.824
    2   2  14  1    5372.780     128.922
    2   2  15  1   12331.600     297.403
    2   2  16  1   10868.000     277.655
    2   2  17  1    8902.010     221.353
    2   2  18  1    1861.990      52.825
    2   2  19  1    3502.260      93.747
    2   2  20  1      27.386      14.476
    2   2  21  1    1416.000      73.905
    2   2  22  1      57.626      20.472
    2   2  23  1      -8.002      70.524
    2   2  24  1      68.334      29.372
    2   2  25  1     -47.322      67.031
    2   2  26  1      56.562      21.032
    2   2  27  1      72.220      26.195
    2   2  28  1     921.400      44.602
    2   2  29  1     745.809      52.648
    2   2  30  1    1688.130      68.690
    2   4   0  1   12911.600     296.186
    2   4   1  1    1174.950      37.266
    2   4   2  1    1233.270      34.550
    2   4   3  1     459.871      15.049
    2   4   4  1    8571.640     197.429
    2   4   5  1      13.512       6.093
    2   4   6  1    1401.640      40.136
    2   4   7  1    1940.520      52.475
    2   4   8  1   82894.703    1872.630
    2   4   9  1   17231.600     391.255
    2   4  10  1   12048.800     279.044
    2   4  11  1     557.794      19.957
    2   4  12  1     341.283      14.295
    2   4  13  1   16836.600     385.975
    2   4  14  1   14632.300     344.079
    2   4  15  1    2436.990      62.118
    2   4  16  1     416.246      19.923
    2   4  17  1     110.803      11.983
    2   4  18  1    5818.790     149.543
    2   4  19  1     -12.440      47.631
    2   4  20  1     675.315      37.024
    2   4  21  1     854.877      37.899
    2   4  22  1     594.482      32.477
    2   4  23  1     229.802      23.450
    2   4  24  1     671.044      36.631
    2   4  25  1     109.933      24.583
    2   4  26  1     384.693      31.802
    2   4  27  1      61.527      22.109
    2   4  28  1       2.509      23.670
    2   4  29  1     -13.702      66.355
    2   4  30  1     446.045      34.753
    2   6   0  1     348.266      16.218
    2   6   1  1   10957.700     247.719
    2   6   2  1   37334.102     837.602
    2   6   3  1   16742.699     376.977
    2   6   4  1   17954.699     405.045
    2   6   5  1    1808.420      46.061
    2   6   6  1   12184.900     278.915
    2   6   7  1     407.510      15.344
    2   6   8  1     308.927      19.173
    2   6   9  1    4768.810     117.476
    2   6  10  1     263.256      13.735
    2   6  11  1    1531.810      42.368
    2   6  12  1     434.669      16.514
    2   6  13  1    1302.200      36.522
    2   6  14  1    3863.250      93.817
    2   6  15  1       5.620       8.916
    2   6  16  1     -12.118      38.463
    2   6  17  1      11.073      11.038
    2   6  18  1    1490.250      49.732
    2   6  19  1     349.557      24.401
    2   6  20  1    6103.940     171.150
    2   6  21  1    2796.690      87.817
    2   6  22  1     143.078      24.346
    2   6  23  1     210.201      32.533
    2   6  24  1     139.504      27.378
    2   6  25  1    2546.340      90.969
    2   6  26  1    1335.970      61.711
    2   6  27  1     235.375      46.707
    2   6  28  1     248.630      28.854
    2   8   0  1   12006.800     282.375
    2   8   1  1    4421.790     112.531
    2   8   2  1     641.808      26.935
    2   8   3  1    4520.890     114.320
    2   8   4  1   12942.200     323.079
    2   8   5  1   21216.400     528.919
    2   8   6  1     617.937      21.305
    2   8   7  1    2364.510      58.964
    2   8   8  1      22.788       8.023
    2   8   9  1     907.477      29.501
    2   8  10  1     861.054      28.837
    2   8  11  1      50.331      10.994
    2   8  12  1     457.591      19.630
    2   8  13  1     304.742      17.927
    2   8  14  1      50.734      12.697
    2   8  15  1    2163.470      62.808
    2   8  16  1      68.527      18.704
    2   8  17  1    1664.810      60.593
    2   8  18  1    5782.750     165.493
    2   8  19  1    3809.030     107.419
    2   8  20  1    1822.120      71.725
    2   8  21  1     865.781      45.895
    2   8  22  1     532.183      38.812
    2   8  23  1      10.547      25.357
    2   8  24  1     150.639      25.233
    2   8  25  1       4.695      21.884
    2   8  26  1    1078.270      48.624
    2  10   0  1    6891.600     174.871
    2  10   1  1    1695.850      55.653
    2  10   2  1     443.691      31.875
    2  10   3  1     137.882      19.521
    2  10   4  1     -16.140      44.094
    2  10   5  1    2059.910      57.838
    2  10   6  1      92.863      16.410
    2  10   7  1     205.181      15.088
    2  10   8  1     482.344      29.916
    2  10   9  1     559.376      32.746
    2  10  10  1    5434.250     178.843
    2  10  11  1     119.672      26.977
    2  10  12  1   11444.500     298.739
    2  10  13  1    2140.800      66.954
    2  10  14  1       0.780      18.457
    2  10  15  1      12.923      23.168
    2  10  16  1     119.804      18.975
    2  10  17  1      83.450      19.418
    2  10  18  1     -27.947      69.264
    2  10  19  1      40.276      20.423
    2  10  20  1     287.503      33.639
    2  10  21  1     669.227      38.933
    2  10  22  1      60.361      22.557
    2  10  23  1      26.837      25.770
    2  10  24  1     278.190      31.788
    2  12   0  1     901.834      74.865
    2  12   1  1     188.896      20.502
    2  12   2  1    1539.750      56.431
    2  12   3  1     540.545      37.680
    2  12   4  1    1607.980      70.990
    2  12   5  1    5902.260     179.105
    2  12   6  1    8057.700     214.314
    2  12   7  1     331.390      43.511
    2  12   8  1      63.524      18.696
    2  12   9  1    1013.590      47.614
    2  12  10  1     197.386      28.659
    2  12  11  1       3.330      21.432
    2  12  12  1     348.792      46.546
    2  12  13  1       1.559      21.081
    2  12  14  1     420.845      31.112
    2  12  15  1     203.947      23.060
    2  12  16  1     655.683      35.756
    2  12  17  1     391.961      30.348
    2  12  18  1    1263.670      49.621
    2  12  19  1      47.804      18.703
    2  12  20  1       2.597      20.018
    2  14   0  1    4026.280     132.745
    2  14   1  1    1930.150      70.414
    2  14   2  1    2530.340     124.009
    2  14   3  1     789.784      45.715
    2  14   4  1     476.613      47.199
    2  14   5  1     508.522      67.219
    2  14   6  1     269.161      30.845
    2  14   7  1      39.722      24.367
    2  14   8  1     740.115      41.555
    2  14   9  1      -7.298      62.095
    2  14  10  1      14.992      26.483
    2  14  11  1      70.289      22.951
    2  14  12  1      92.621      25.693
    2  14  13  1      20.605      19.796
    2  14  14  1      48.954      21.481
    3   1   1  1  159226.000    3571.220
    3   1   2  1   95131.297    2087.530
    3   1   3  1  874153.000   19876.199
    3   1   4  1     667.149      26.485
    3   1   5  1      42.121      10.001
    3   1   6  1   36965.699     839.287
    3   1   7  1   12502.800     296.385
    3   1   8  1   60978.000    1380.020
    3   1   9  1   35382.500     795.955
    3   1  10  1     786.113      25.493
    3   1  11  1    1277.010      34.291
    3   1  12  1     327.236      14.566
    3   1  13  1     532.363      18.896
    3   1  14  1    1821.530      49.870
    3   1  15  1     157.011      10.890
    3   1  16  1      13.190       9.880
    3   1  17  1     103.999      15.188
    3   1  18  1    7733.080     189.734
    3   1  19  1   17574.400     408.599
    3   1  20  1    2102.770      69.991
    3   1  21  1     234.166      18.564
    3   1  22  1     208.373      18.782
    3   1  23  1     654.579      29.182
    3   1  24  1    1506.220      50.404
    3   1  25  1    4303.330     119.463
    3   1  26  1    5620.270     179.372
    3   1  27  1     111.014      22.355
    3   1  28  1    1345.810      53.064
    3   1  29  1     300.258      36.568
    3   1  30  1     212.007      34.974
    3   1  31  1     587.743      44.089
    3   3   1  1    1576.590      43.613
    3   3   2  1   19115.900     426.197
    3   3   3  1   26432.801     633.229
    3   3   4  1  106496.000    2387.490
    3   3   5  1   25445.699     579.701
    3   3   6  1   30927.900     769.013
    3   3   7  1    3955.680     100.718
    3   3   8  1    6156.120     145.161
    3   3   9  1   28120.000     635.013
    3   3  10  1   47417.801    1077.010
    3   3  11  1    9670.280     222.948
    3   3  12  1    5224.990     137.727
    3   3  13  1    8943.200     207.327
    3   3  14  1    8788.680     210.633
    3   3  15  1    2529.240      68.676
    3   3  16  1     101.969       9.811
    3   3  17  1    1093.590      35.522
    3   3  18  1     821.375      29.721
    3   3  19  1     380.630      23.242
    3   3  20  1    1042.920      38.848
    3   3  21  1     533.031      31.807
    3   3  22  1     772.880      35.226
    3   3  23  1     676.878      32.801
    3   3  24  1    1047.040      41.609
    3   3  25  1    1954.540      65.645
    3   3  26  1     -10.379      75.845
    3   3  27  1      77.535      23.631
    3   3  28  1     607.804      35.453
    3   3  29  1     141.322      34.100
    3   3  30  1     476.537      32.881
    3   5   1  1     337.778      11.181
    3   5   2  1    5741.610     131.713
    3   5   3  1    3143.590      73.998
    3   5   4  1    3400.930      80.528
    3   5   5  1   10421.800     238.753
    3   5   6  1   54148.102    1226.260
    3   5   7  1    5305.500     126.763
    3   5   8  1   21807.199     501.635
    3   5   9  1      85.748       9.227
    3   5  10  1    3064.440      79.163
    3   5  11  1       5.480       7.253
    3   5  12  1    3084.870      77.792
    3   5  13  1      28.311       8.092
    3   5  14  1      44.717      13.359
    3   5  15  1    1723.610      45.758
    3   5  16  1    9892.220     229.155
    3   5  17  1    8820.940     209.322
    3   5  18  1     698.945      29.450
    3   5  19  1     519.115      28.016
    3   5  20  1     350.713      25.305
    3   5  21  1     699.133      48.528
    3   5  22  1     718.410      34.813
    3   5  23  1     -15.033      64.941
    3   5  24  1      -9.294      62.568
    3   5  25  1      49.417      38.242
    3   5  26  1     461.580      36.944
    3   5  27  1     254.423      30.516
    3   5  28  1     236.811      27.397
    3   5  29  1    1763.710      72.219
    3   7   1  1    6287.080     148.144
    3   7   2  1    8265.100     189.867
    3   7   3  1    3050.420      74.477
    3   7   4  1   18284.900     418.276
    3   7   5  1     377.597      14.733
    3   7   6  1    5151.100     123.797
    3   7   7  1     687.562      23.344
    3   7   8  1     615.867      21.085
    3   7   9  1     401.802      17.335
    3   7  10  1     222.370      17.836
    3   7  11  1    4643.230     111.157
    3   7  12  1       2.099       9.841
    3   7  13  1       4.290      10.577
    3   7  14  1      -2.440      35.726
    3   7  15  1     882.341      30.403
    3   7  16  1      62.176      12.207
    3   7  17  1     121.956      19.008
    3   7  18  1     455.031      24.238
    3   7  19  1     321.561      37.953
    3   7  20  1     116.309      20.550
    3   7  21  1    2404.080      96.882
    3   7  22  1    1742.480      71.062
    3   7  23  1    4034.180     125.360
    3   7  24  1      81.889      29.642
    3   7  25  1     180.610      36.782
    3   7  26  1      54.271      42.699
    3   7  27  1     371.705      33.354
    3   9   1  1      78.745      10.261
    3   9   2  1   13524.800     308.950
    3   9   3  1     678.018      23.331
    3   9   4  1    6973.070     164.590
    3   9   5  1     381.464      16.388
    3   9   6  1      35.405       9.821
    3   9   7  1    3250.510      81.276
    3   9   8  1      65.059      14.150
    3   9   9  1    2666.450      84.321
    3   9  10  1       0.097      12.814
    3   9  11  1     901.725      44.621
    3   9  12  1     400.466      25.987
    3   9  13  1     -24.700      64.790
    3   9  14  1    2487.210      81.777
    3   9  15  1    3523.660      96.967
    3   9  16  1    6660.840     171.756
    3   9  17  1     592.394      31.893
    3   9  19  1      30.881      21.292
    3   9  20  1     668.231      41.206
    3   9  21  1     195.893      26.818
    3   9  22  1      32.967      29.117
    3   9  23  1       2.166      22.318
    3   9  24  1     451.998      32.587
    3   9  25  1      21.640      20.622
    3  11   1  1     560.479      25.391
    3  11   2  1     154.322      18.661
    3  11   3  1     307.902      25.057
    3  11   4  1    8476.010     203.791
    3  11   5  1     764.754      30.946
    3  11   6  1    1400.180      52.989
    3  11   7  1    1732.120      73.466
    3  11   8  1    1848.570      95.578
    3  11   9  1    4066.570     132.646
    3  11  10  1       9.044      16.850
    3  11  11  1     113.080      20.336
    3  11  12  1    1142.080      62.597
    3  11  13  1    1325.210      61.999
    3  11  14  1     575.913      36.984
    3  11  15  1    3140.280      91.292
    3  11  16  1     238.178      24.824
    3  11  17  1     375.237      28.910
    3  11  18  1      22.012      18.710
    3  11  19  1     179.840      24.017
    3  11  20  1     157.680      26.130
    3  11  21  1     -33.458      58.452
    3  11  22  1     261.847      25.692
    3  13   1  1    1947.160      62.349
    3  13   2  1    7068.900     211.194
    3  13   3  1     489.836      30.452
    3  13   4  1      34.066      18.863
    3  13   5  1      82.579      23.163
    3  13   6  1     628.525      33.974
    3  13   7  1      72.737      24.281
    3  13   8  1    1771.980      66.380
    3  13   9  1      24.291      24.300
    3  13  10  1      76.694      24.136
    3  13  11  1      18.109      22.671
    3  13  12  1     134.895      23.911
    3  13  13  1     393.480      32.262
    3  13  14  1     234.279      27.449
    3  13  15  1      81.162      23.098
    3  13  16  1     147.215      35.976
    3  13  17  1     -24.159      49.287
    3  15   1  1      -3.105      60.450
    3  15   2  1      83.066      24.366
    3  15   3  1      13.889      23.160
    3  15   4  1    3000.970     111.927
    3  15   5  1    2016.410      78.695
    3  15   6  1    1181.410      57.056
    3  15   7  1    1116.020      52.678
    3  15   8  1      51.352      24.130
    3  15   9  1      68.352      24.510
    4   0   0  1    4000.010      92.827
    4   0   2  1   14795.200     340.759
    4   0   4  1   11758.600     289.364
    4   0   6  1    1602.230      55.632
    4   0   8  1    3513.060      90.328
    4   0  10  1   23780.699     552.125
    4   0  12  1    2044.940      60.776
    4   0  14  1    1088.210      50.795
    4   0  16  1    4971.350     135.999
    4   0  18  1    4777.770     126.437
    4   0  20  1     838.803      37.685
    4   0  22  1   17569.801     455.437
    4   0  24  1    8766.670     235.908
    4   0  26  1    3159.960     109.485
    4   0  28  1    1991.620     101.131
    4   0  30  1      -2.740      82.178
    4   2   0  1   11862.000     276.627
    4   2   1  1    2275.910      57.878
    4   2   2  1   74789.500    1649.590
    4   2   3  1   60287.398    1327.280
    4   2   4  1  147545.000    3367.990
    4   2   5  1   50276.699    1118.740
    4   2   6  1   10808.000     264.305
    4   2   7  1   12986.900     310.285
    4   2   8  1    4000.040      97.857
    4   2   9  1    8103.450     186.997
    4   2  10  1    2430.160      60.203
    4   2  11  1    3043.050      74.709
    4   2  12  1    4140.650      99.737
    4   2  13  1     233.064      12.610
    4   2  14  1    4230.800     103.435
    4   2  15  1   11665.500     283.997
    4   2  16  1    2317.230      60.741
    4   2  17  1    3226.980      81.028
    4   2  18  1     831.630      27.763
    4   2  19  1     297.764      16.098
    4   2  20  1    4089.580     115.584
    4   2  21  1     114.614      21.509
    4   2  22  1     662.118      35.281
    4   2  23  1    1121.790      48.363
    4   2  24  1     340.446      40.819
    4   2  25  1    1747.520      57.401
    4   2  26  1     -24.864      71.952
    4   2  27  1     186.727      30.116
    4   2  28  1     537.172      33.006
    4   2  29  1     102.344      23.231
    4   2  30  1    1899.730      75.465
    4   4   0  1   33301.301     748.764
    4   4   1  1     565.950      19.470
    4   4   2  1   14194.200     319.206
    4   4   3  1    3811.680      89.601
    4   4   4  1    4098.700      97.054
    4   4   5  1   11657.000     265.421
    4   4   6  1   70519.000    1589.300
    4   4   7  1     220.451      13.074
    4   4   8  1    2271.060      76.605
    4   4   9  1   18244.801     426.471
    4   4  10  1   18244.400     415.186
    4   4  11  1     183.658      10.420
    4   4  12  1    9496.720     222.110
    4   4  13  1    9799.160     229.367
    4   4  14  1   12867.700     303.645
    4   4  15  1      79.630      12.416
    4   4  16  1    7360.380     192.899
    4   4  17  1      26.699      20.085
    4   4  18  1    1109.330      35.976
    4   4  19  1     348.241      23.809
    4   4  20  1      -4.131      56.233
    4   4  21  1    1869.710      68.707
    4   4  22  1     129.372      21.422
    4   4  23  1     261.338      28.479
    4   4  24  1    1763.890      65.349
    4   4  25  1     641.960      39.688
    4   4  26  1    1023.030      56.852
    4   4  27  1      15.837      22.210
    4   4  28  1      -3.362      76.732
    4   4  29  1      30.639      27.977
    4   4  30  1     362.780      31.006
    4   6   0  1     295.613      18.121
    4   6   1  1   13070.300     296.289
    4   6   2  1   20163.000     454.071
    4   6   3  1    2245.740      55.132
    4   6   4  1   15846.400     358.663
    4   6   5  1   14009.000     318.990
    4   6   6  1     544.627      19.555
    4   6   7  1     122.892       9.695
    4   6   8  1    8612.480     205.296
    4   6   9  1    3793.320      95.783
    4   6  10  1    2254.650      62.386
    4   6  11  1      12.347       8.002
    4   6  12  1    3671.870      88.329
    4   6  13  1     640.101      21.730
    4   6  14  1     123.346      10.842
    4   6  15  1     884.446      28.859
    4   6  16  1     694.618      26.738
    4   6  17  1     786.335      32.252
    4   6  18  1     229.314      22.028
    4   6  19  1    4448.570     120.388
    4   6  20  1     250.834      23.651
    4   6  21  1     545.812      34.875
    4   6  22  1     -11.014      80.052
    4   6  23  1    2001.350      72.152
    4   6  24  1     802.082      50.009
    4   6  25  1    1652.070      74.313
    4   6  26  1     202.945      54.529
    4   6  27  1     192.071      45.211
    4   6  28  1     277.386      33.762
    4   8   0  1   15705.600     358.753
    4   8   1  1    5771.520     137.511
    4   8   2  1    1891.760      50.635
    4   8   3  1     413.301      16.768
    4   8   4  1    1314.400      42.035
    4   8   5  1    7374.550     199.120
    4   8   6  1    2300.900      58.227
    4   8   7  1    6493.490     152.748
    4   8   8  1    3507.770      84.534
    4   8   9  1     114.058      11.734
    4   8  10  1     218.669      14.235
    4   8  11  1    3653.950      92.726
    4   8  12  1     457.700      21.639
    4   8  13  1      19.808      12.547
    4   8  14  1     -16.987      46.688
    4   8  15  1      14.486      14.777
    4   8  16  1    2061.040      60.910
    4   8  17  1     163.851      17.233
    4   8  18  1    6757.050     175.652
    4   8  19  1    1176.040      47.095
    4   8  20  1    3356.700     102.906
    4   8  21  1     -20.602      81.854
    4   8  22  1     322.173      32.252
    4   8  23  1     -25.391      68.374
    4   8  24  1     185.842      28.456
    4   8  25  1     768.327      41.519
    4   8  26  1      20.744      37.012
    4  10   0  1   12695.300     319.273
    4  10   1  1    5032.190     121.419
    4  10   2  1    3847.490     105.480
    4  10   3  1    1793.200      53.228
    4  10   4  1     857.991      31.798
    4  10   5  1     310.451      23.262
    4  10   6  1       1.460      12.450
    4  10   7  1     810.304      31.087
    4  10   8  1    1435.340      47.494
    4  10   9  1     874.424      44.833
    4  10  10  1    2497.550      88.908
    4  10  11  1    2137.600      73.123
    4  10  12  1    6932.420     179.161
    4  10  13  1     329.312      29.955
    4  10  14  1     149.423      22.006
    4  10  15  1     626.724      32.192
    4  10  16  1     717.418      45.639
    4  10  17  1     429.848      39.817
    4  10  18  1     143.559      21.063
    4  10  19  1      26.729      20.008
    4  10  20  1     919.803      60.115
    4  10  21  1      24.494      35.186
    4  10  22  1      32.484      21.688
    4  10  23  1     -20.478      65.292
    4  10  24  1     287.302      26.495
    4  12   0  1      24.877      21.063
    4  12   1  1     100.602      22.295
    4  12   2  1     545.027      35.833
    4  12   3  1      30.580      16.465
    4  12   4  1      27.519      18.811
    4  12   5  1     270.818      22.539
    4  12   6  1     858.056      62.203
    4  12   7  1     -19.203      78.109
    4  12   8  1     771.540      39.246
    4  12   9  1     490.147      43.644
    4  12  10  1       5.357      20.756
    4  12  11  1      46.286      22.633
    4  12  12  1    1226.170      70.451
    4  12  13  1      81.616      22.424
    4  12  14  1     415.419      29.437
    4  12  15  1      11.754      22.227
    4  12  16  1    2401.800      79.323
    4  12  17  1     113.335      22.274
    4  12  18  1    1625.030      81.670
    4  12  19  1     818.389      39.322
    4  12  20  1      12.153      20.018
    4  14   0  1    1457.180     144.518
    4  14   1  1     553.357      38.792
    4  14   2  1     573.182      33.701
    4  14   3  1     720.239      48.675
    4  14   4  1     216.013      28.720
    4  14   5  1     172.508      36.695
    4  14   6  1     556.422      37.843
    4  14   7  1      21.984      23.317
    4  14   8  1     413.801      33.730
    4  14   9  1    1628.760      65.160
    4  14  10  1     149.475      24.872
    4  14  11  1     209.326      25.649
    4  14  12  1     -26.818      55.112
    4  14  13  1     192.820      40.634
    4  14  14  1      66.391      21.898
    5   1   1  1   11334.500     252.513
    5   1   2  1   55126.898    1210.250
    5   1   3  1    2068.570      55.271
    5   1   4  1   24814.600     571.613
    5   1   5  1   12683.200     287.257
    5   1   6  1    5354.930     125.961
    5   1   7  1   22731.801     512.649
    5   1   8  1     576.331      18.701
    5   1   9  1   22735.400     511.958
    5   1  10  1    1112.780      30.919
    5   1  11  1     325.967      12.866
    5   1  12  1    1385.590      37.889
    5   1  13  1    5120.350     122.565
    5   1  14  1    1459.430      41.446
    5   1  15  1     737.168      25.542
    5   1  16  1     150.771      13.316
    5   1  17  1    3017.700      77.854
    5   1  18  1     730.041      27.336
    5   1  19  1      46.050      20.154
    5   1  20  1    1144.880      38.073
    5   1  21  1     907.612      33.210
    5   1  22  1     741.580      32.760
    5   1  23  1    2149.350      65.812
    5   1  24  1    3128.760      97.930
    5   1  25  1      45.356      22.834
    5   1  26  1    1171.900      45.722
    5   1  27  1     431.520      29.103
    5   1  28  1     117.066      23.386
    5   1  29  1     118.680      23.101
    5   1  30  1     867.240      40.406
    5   1  31  1     331.581      27.120
    5   3   1  1   29072.100     645.014
    5   3   2  1   71501.602    1584.800
    5   3   3  1   33644.301     764.627
    5   3   4  1   36445.199     854.402
    5   3   5  1     577.580      20.433
    5   3   6  1    9612.990     219.665
    5   3   7  1   55837.699    1257.760
    5   3   8  1    2894.290      69.664
    5   3   9  1    1558.910      42.943
    5   3  10  1   27338.801     618.067
    5   3  11  1   35056.801     794.010
    5   3  12  1    6254.070     147.099
    5   3  13  1    1469.470      40.652
    5   3  14  1     137.424       9.692
    5   3  15  1      49.732      11.370
    5   3  16  1      -9.801      40.201
    5   3  17  1    4478.550     106.468
    5   3  18  1     560.784      20.468
    5   3  19  1     549.690      21.552
    5   3  20  1     542.812      31.626
    5   3  21  1    1102.750      40.001
    5   3  22  1      35.965      18.424
    5   3  23  1    1689.450      75.573
    5   3  24  1      -1.806      59.678
    5   3  25  1     622.357      39.659
    5   3  26  1     -49.596      70.342
    5   3  27  1     102.444      23.289
    5   3  28  1       7.528      24.551
    5   3  29  1     104.402      27.875
    5   3  30  1      64.234      23.594
    5   5   1  1     131.402       6.713
    5   5   2  1     103.253       5.979
    5   5   3  1     330.806      13.029
    5   5   4  1   31861.000     714.828
    5   5   5  1   15457.900     350.280
    5   5   6  1   31885.900     718.066
    5   5   7  1     457.575      17.652
    5   5   8  1    8219.810     191.402
    5   5   9  1    1570.100      44.677
    5   5  10  1   30027.900     684.243
    5   5  11  1    8993.980     209.278
    5   5  12  1     840.516      27.154
    5   5  13  1     725.721      23.530
    5   5  14  1     588.691      20.354
    5   5  15  1      32.752       7.923
    5   5  16  1     817.154      28.333
    5   5  17  1   15158.500     357.418
    5   5  18  1    2736.640      75.502
    5   5  19  1      75.442      17.004
    5   5  20  1    2267.990      66.093
    5   5  21  1    2191.410      69.425
    5   5  22  1      78.206      27.719
    5   5  23  1     238.434      27.999
    5   5  24  1     221.286      34.084
    5   5  25  1      21.341      35.532
    5   5  26  1      19.079      37.117
    5   5  27  1     377.830      34.283
    5   5  28  1     -23.504      78.560
    5   5  29  1    1172.530      64.753
    5   7   1  1    1144.690      32.566
    5   7   2  1      29.157       8.471
    5   7   3  1    2853.840      70.144
    5   7   4  1    1447.360      39.238
    5   7   5  1    1550.190      42.563
    5   7   6  1     866.641      28.041
    5   7   7  1    4290.660     107.687
    5   7   8  1    1048.790      31.198
    5   7   9  1    2333.210      59.014
    5   7  10  1    3192.170      79.466
    5   7  11  1    3451.920      84.992
    5   7  12  1   10378.300     240.841
    5   7  13  1     911.951      30.717
    5   7  14  1    2007.020      56.248
    5   7  15  1     683.843      31.301
    5   7  16  1     444.242      23.737
    5   7  17  1     344.821      21.199
    5   7  18  1    1828.110      56.610
    5   7  19  1      28.816      17.191
    5   7  20  1     529.482      28.700
    5   7  21  1    1736.110      61.579
    5   7  22  1    3497.680     107.272
    5   7  23  1    4185.360     141.651
    5   7  24  1     128.496      27.857
    5   7  25  1     104.786      37.773
    5   7  26  1      18.708      34.127
    5   7  27  1     666.061      40.075
    5   9   1  1     595.510      22.834
    5   9   2  1      24.665      14.556
    5   9   3  1    1488.220      40.942
    5   9   4  1    8078.430     187.632
    5   9   5  1    1946.090      53.702
    5   9   6  1      61.509      10.012
    5   9   7  1     762.976      25.066
    5   9   8  1    2689.560      74.532
    5   9   9  1     596.141      40.920
    5   9  10  1     100.672      19.482
    5   9  11  1     -12.322      51.333
    5   9  12  1     798.141      30.380
    5   9  13  1      10.873      16.027
    5   9  14  1    4446.820     121.053
    5   9  15  1     138.539      21.601
    5   9  16  1    5051.790     147.295
    5   9  17  1     352.707      24.225
    5   9  18  1    1273.090      47.783
    5   9  19  1     455.208      27.183
    5   9  20  1       1.236      24.699
    5   9  21  1      62.191      23.558
    5   9  22  1      20.203      22.247
    5   9  23  1       5.144      22.193
    5   9  24  1    1664.040      62.724
    5   9  25  1      66.718      25.722
    5  11   1  1     754.912      32.778
    5  11   2  1       8.934      14.928
    5  11   3  1    4959.980     132.270
    5  11   4  1      17.288      15.777
    5  11   5  1     342.737      22.999
    5  11   6  1      30.117      15.442
    5  11   7  1    1793.140      68.199
    5  11   8  1    1031.320      40.504
    5  11   9  1      -2.952      59.550
    5  11  10  1     104.012      25.252
    5  11  11  1      79.896      21.031
    5  11  12  1    3009.980      85.697
    5  11  13  1    1576.000      53.474
    5  11  14  1     622.928      51.002
    5  11  15  1     927.390      67.662
    5  11  16  1      62.227      21.874
    5  11  17  1      19.636      21.048
    5  11  18  1     -15.112      57.581
    5  11  19  1     221.854      25.635
    5  11  20  1     838.716      55.392
    5  11  21  1      24.250      31.991
    5  11  22  1     359.761      28.576
    5  13   1  1     310.918      46.257
    5  13   2  1      79.156      36.725
    5  13   3  1      77.271      19.608
    5  13   4  1    2061.750      77.450
    5  13   5  1     173.417      24.969
    5  13   6  1    1135.330      55.535
    5  13   7  1     115.894      24.008
    5  13   8  1     338.090      52.220
    5  13   9  1     469.875      43.542
    5  13  10  1     418.362      43.422
    5  13  11  1     105.362      33.771
    5  13  12  1     759.370      45.694
    5  13  13  1     690.867      39.801
    5  13  14  1     886.342      48.579
    5  13  15  1      91.731      28.390
    5  13  16  1       7.634      28.822
    5  13  17  1     156.099      39.924
    5  15   1  1     166.349      23.865
    5  15   2  1     108.969      22.261
    5  15   3  1     100.353      26.331
    5  15   4  1      41.397      24.790
    5  15   5  1    1167.850      73.387
    5  15   6  1     162.848      29.527
    5  15   7  1    2268.210      83.595
    5  15   8  1     186.618      28.195
    5  15   9  1       6.973      25.209
    6   0   0  1  202777.000    4865.580
    6   0   2  1      67.828      12.548
    6   0   4  1   30179.801     730.962
    6   0   6  1   37511.699     837.718
    6   0   8  1   16591.801     377.866
    6   0  10  1   12483.500     290.060
    6   0  12  1   15138.700     354.656
    6   0  14  1   19842.600     471.778
    6   0  16  1     148.368      14.579
    6   0  18  1     120.658      21.733
    6   0  20  1    1988.670      83.242
    6   0  22  1    2510.490      98.562
    6   0  24  1      29.584      26.833
    6   0  26  1     852.967      93.090
    6   0  28  1     112.292      30.026
    6   0  30  1      45.118      44.418
    6   2   0  1   11795.700     342.807
    6   2   1  1    3441.290      87.408
    6   2   2  1   83216.203    1835.650
    6   2   3  1   40434.102     895.247
    6   2   4  1    2953.270      74.527
    6   2   5  1   74435.203    1695.230
    6   2   6  1   37455.500     866.573
    6   2   7  1    6806.800     158.220
    6   2   8  1    3383.550      83.685
    6   2   9  1    2646.110      65.739
    6   2  10  1    5178.830     123.650
    6   2  11  1    2394.270      60.649
    6   2  12  1    8091.110     189.009
    6   2  13  1    3340.890      83.142
    6   2  14  1    2619.270      67.498
    6   2  15  1    1938.400      51.547
    6   2  16  1    5906.950     145.794
    6   2  17  1      17.371      10.394
    6   2  18  1    5391.870     137.110
    6   2  19  1     421.517      18.383
    6   2  20  1      92.035      13.949
    6   2  21  1     583.879      27.716
    6   2  22  1    1073.080      43.502
    6   2  23  1     448.448      26.977
    6   2  24  1       2.394      22.507
    6   2  25  1     101.542      20.419
    6   2  26  1      21.403      23.316
    6   2  27  1     984.698      47.344
    6   2  28  1    1071.430      45.483
    6   2  29  1      30.721      21.398
    6   2  30  1      42.387      21.799
    6   4   0  1  131577.000    2981.210
    6   4   1  1   38414.898     859.799
    6   4   2  1   46302.102    1032.300
    6   4   3  1   10718.000     242.048
    6   4   4  1    5893.040     136.316
    6   4   5  1    4767.150     112.394
    6   4   6  1    1816.210      47.916
    6   4   7  1    4332.990     105.802
    6   4   8  1   16920.900     386.299
    6   4   9  1    3727.650      90.610
    6   4  10  1     823.170      25.383
    6   4  11  1    1849.810      49.538
    6   4  12  1     451.357      18.571
    6   4  13  1    1155.800      35.819
    6   4  14  1       1.847       9.492
    6   4  15  1     668.221      24.688
    6   4  16  1    1105.950      32.857
    6   4  17  1     568.594      22.562
    6   4  18  1     -11.044      38.617
    6   4  19  1     -46.801      56.183
    6   4  20  1     241.382      25.027
    6   4  21  1    3347.050      95.386
    6   4  22  1      73.387      19.983
    6   4  23  1     438.843      33.641
    6   4  24  1      -5.256      62.169
    6   4  25  1     990.661      46.514
    6   4  26  1     104.609      32.511
    6   4  27  1      -5.208      97.767
    6   4  28  1     164.987      26.932
    6   4  29  1      42.529      21.192
    6   4  30  1      -8.356      59.336
    6   6   0  1    9579.300     224.945
    6   6   1  1    4029.840      95.477
    6   6   2  1    6296.860     145.469
    6   6   3  1     997.318      30.423
    6   6   4  1    1212.260      32.790
    6   6   5  1      19.418       6.723
    6   6   6  1    1324.300      40.102
    6   6   7  1    4531.090     110.543
    6   6   8  1    6996.190     165.283
    6   6   9  1     128.526      13.803
    6   6  10  1    5495.120     129.020
    6   6  11  1     428.641      16.032
    6   6  12  1    1412.800      38.306
    6   6  13  1    1660.820      44.435
    6   6  14  1    1117.310      34.917
    6   6  15  1    2749.820      73.387
    6   6  16  1     262.497      20.446
    6   6  17  1    1417.440      46.649
    6   6  19  1    1079.610      42.155
    6   6  20  1     324.950      23.851
    6   6  21  1     353.723      29.854
    6   6  22  1     725.596      40.080
    6   6  23  1       9.187      24.247
    6   6  24  1     217.361      29.481
    6   6  25  1     209.217      32.756
    6   6  26  1      66.858      30.272
    6   6  27  1     227.663      31.188
    6   6  28  1       6.582      22.379
    6   8   0  1    1628.050      53.096
    6   8   1  1      50.047      14.677
    6   8   2  1     363.228      18.402
    6   8   3  1      22.183      10.829
    6   8   4  1    1208.450      35.955
    6   8   5  1     846.752      32.025
    6   8   6  1    7241.420     168.466
    6   8   7  1    1153.130      34.669
    6   8   8  1    2580.190      65.201
    6   8   9  1     409.355      18.144
    6   8  10  1     299.101      18.291
    6   8  11  1     432.835      21.615
    6   8  12  1    1441.470      43.706
    6   8  13  1     368.620      19.713
    6   8  14  1     193.765      24.127
    6   8  15  1      63.556      14.936
    6   8  16  1      87.927      15.643
    6   8  17  1     170.817      25.140
    6   8  18  1      56.969      17.027
    6   8  19  1     281.971      23.159
    6   8  20  1      -0.644      55.668
    6   8  21  1     259.334      27.164
    6   8  22  1      -5.622      81.522
    6   8  23  1     112.282      27.992
    6   8  24  1      61.196      24.591
    6   8  25  1      89.693      33.309
    6   8  26  1     159.331      37.664
    6  10   0  1    5134.340     168.364
    6  10   1  1     127.971      17.834
    6  10   2  1       4.537      10.941
    6  10   3  1    1695.680      47.299
    6  10   4  1    1966.520      55.727
    6  10   5  1     690.342      27.335
    6  10   6  1      26.285      13.054
    6  10   7  1      36.521      15.951
    6  10   8  1      54.897      13.216
    6  10   9  1      58.080      14.594
    6  10  10  1     158.321      25.393
    6  10  11  1     580.203      30.762
    6  10  12  1    2009.000      60.880
    6  10  13  1     272.643      29.594
    6  10  14  1     451.305      26.463
    6  10  15  1     178.328      21.382
    6  10  16  1     302.610      24.116
    6  10  17  1      64.251      19.142
    6  10  18  1      22.806      19.303
    6  10  19  1      -3.413      56.204
    6  10  20  1      26.045      24.193
    6  10  21  1     -19.207      65.189
    6  10  22  1    1208.980      51.292
    6  10  23  1      17.344      27.270
    6  12   0  1    3706.000     138.975
    6  12   1  1     346.105      24.225
    6  12   2  1     856.761      44.602
    6  12   3  1      63.111      16.984
    6  12   4  1     351.332      31.089
    6  12   5  1     245.886      27.523
    6  12   6  1     651.417      44.680
    6  12   7  1    1449.370      52.062
    6  12   8  1      79.708      21.834
    6  12   9  1     502.661      42.283
    6  12  10  1     410.981      36.853
    6  12  11  1     483.046      31.759
    6  12  12  1      69.768      20.707
    6  12  13  1      27.181      21.442
    6  12  14  1      -0.326      59.192
    6  12  15  1     732.304      41.759
    6  12  16  1     692.001      40.525
    6  12  17  1     157.658      23.021
    6  12  18  1     105.949      26.354
    6  12  19  1     228.684      26.235
    6  14   0  1     846.893      88.527
    6  14   1  1     258.173      27.822
    6  14   2  1     254.971      27.872
    6  14   3  1      58.905      24.035
    6  14   4  1      22.720      19.877
    6  14   5  1       6.763      22.418
    6  14   6  1      27.154      23.300
    6  14   7  1     103.736      29.711
    6  14   8  1     982.932      50.286
    6  14   9  1    1206.210      64.018
    6  14  10  1    1107.930      69.478
    6  14  11  1     195.708      26.197
    6  14  12  1     249.540      27.816
    6  14  13  1     734.497      57.024
    7   1   1  1     494.454      22.942
    7   1   2  1   55077.500    1249.250
    7   1   3  1   14130.300     337.064
    7   1   4  1      60.421       9.089
    7   1   5  1     355.580      17.062
    7   1   6  1    6739.750     159.807
    7   1   7  1   23098.600     524.583
    7   1   8  1    3027.090      72.653
    7   1   9  1    2121.180      55.133
    7   1  10  1     506.266      18.101
    7   1  11  1     128.308       8.343
    7   1  12  1   22752.400     517.351
    7   1  13  1    3276.750      81.987
    7   1  14  1   22408.900     514.029
    7   1  15  1    1804.940      51.906
    7   1  16  1    1646.790      50.300
    7   1  17  1    1175.940      33.161
    7   1  18  1     964.472      31.804
    7   1  19  1      49.475      13.334
    7   1  20  1     333.098      17.377
    7   1  21  1     229.614      16.689
    7   1  22  1    1239.840      45.694
    7   1  23  1     585.082      30.656
    7   1  24  1    3735.410     103.023
    7   1  25  1     100.859      20.695
    7   1  26  1     590.587      32.431
    7   1  27  1     625.718      33.651
    7   1  28  1       1.221      20.864
    7   1  29  1     113.449      24.412
    7   1  30  1     251.572      30.692
    7   3   1  1  118250.000    2654.770
    7   3   2  1   42421.699     976.558
    7   3   3  1   30601.100     687.405
    7   3   4  1     852.400      28.516
    7   3   5  1    4588.330     110.788
    7   3   6  1       9.364       5.950
    7   3   7  1   16964.000     381.851
    7   3   8  1   15818.100     358.721
    7   3   9  1    2149.240      54.089
    7   3  10  1   15130.800     344.586
    7   3  11  1    8143.010     188.639
    7   3  12  1    3202.060      79.822
    7   3  13  1     602.924      22.878
    7   3  14  1     245.401      12.555
    7   3  15  1    3362.140      86.676
    7   3  16  1     718.320      22.694
    7   3  17  1     119.186      10.415
    7   3  18  1     107.674      10.928
    7   3  19  1      83.283      12.239
    7   3  20  1    4932.460     122.778
    7   3  21  1    4822.640     123.321
    7   3  22  1    2734.020      91.412
    7   3  23  1    2343.210      75.746
    7   3  24  1     634.366      36.431
    7   3  25  1      80.703      26.746
    7   3  26  1      29.747      24.056
    7   3  27  1      19.428      26.610
    7   3  28  1     702.291      40.474
    7   3  29  1      18.369      30.057
    7   3  30  1      18.375      21.161
    7   5   1  1    4329.400     101.273
    7   5   2  1    9107.010     207.134
    7   5   3  1    5809.480     137.627
    7   5   4  1    2940.210      71.078
    7   5   5  1    7542.870     175.118
    7   5   6  1    6038.080     141.865
    7   5   7  1    7484.610     174.547
    7   5   8  1   16182.900     370.793
    7   5   9  1    2933.600      75.458
    7   5  10  1    6497.000     157.641
    7   5  11  1     651.767      23.139
    7   5  12  1    1033.260      32.354
    7   5  13  1      18.304       8.435
    7   5  14  1     590.708      20.898
    7   5  15  1     178.406      11.928
    7   5  16  1      96.624      11.211
    7   5  17  1    1066.950      34.964
    7   5  18  1    2507.250      72.697
    7   5  19  1     167.024      18.697
    7   5  20  1     934.171      40.167
    7   5  21  1     154.588      20.439
    7   5  22  1      16.823      20.066
    7   5  23  1     -38.824      62.294
    7   5  24  1      99.848      28.407
    7   5  25  1     216.041      29.335
    7   5  26  1      56.884      29.657
    7   5  27  1     156.165      26.768
    7   5  28  1     164.894      25.137
    7   5  29  1      91.950      24.123
    7   7   1  1    2178.280      56.195
    7   7   2  1    1531.570      41.120
    7   7   3  1      -0.686      32.482
    7   7   4  1    2846.350      71.594
    7   7   5  1    1403.670      40.353
    7   7   6  1     367.565      16.118
    7   7   7  1     995.720      31.204
    7   7   8  1     865.638      26.061
    7   7   9  1     317.332      16.541
    7   7  10  1   13547.100     312.296
    7   7  11  1   18084.900     415.600
    7   7  12  1    3196.170      82.687
    7   7  13  1    2673.510      70.026
    7   7  14  1      18.878      13.277
    7   7  15  1    1621.920      49.116
    7   7  16  1     301.372      19.266
    7   7  17  1      61.677      24.985
    7   7  18  1     130.206      29.645
    7   7  19  1     -21.970      63.672
    7   7  20  1     349.783      31.432
    7   7  21  1     355.397      28.176
    7   7  22  1    1024.310      46.800
    7   7  23  1     195.686      26.937
    7   7  24  1     373.377      42.014
    7   7  25  1     194.639      30.093
    7   7  26  1      10.116      28.737
    7   7  27  1     390.429      32.028
    7   9   1  1     -30.173      44.406
    7   9   2  1     583.294      25.482
    7   9   3  1    2687.670      67.755
    7   9   4  1    5455.610     130.475
    7   9   5  1    1087.510      34.062
    7   9   6  1     300.123      15.990
    7   9   7  1     164.297      12.736
    7   9   8  1    3043.450      78.150
    7   9   9  1     -17.421      66.185
    7   9  10  1     167.638      16.325
    7   9  11  1      25.694      18.652
    7   9  12  1    3902.050     103.744
    7   9  13  1      37.326      14.159
    7   9  14  1    4271.870     109.437
    7   9  15  1      35.882      15.514
    7   9  16  1     158.833      20.406
    7   9  17  1     166.292      19.489
    7   9  18  1     -34.251      57.841
    7   9  19  1     686.904      32.914
    7   9  20  1      -6.087      60.695
    7   9  21  1      13.337      20.477
    7   9  22  1      96.977      24.392
    7   9  23  1      99.614      33.629
    7   9  24  1    1091.670      52.004
    7   9  25  1     129.883      27.235
    7  11   1  1     228.977      22.996
    7  11   2  1    3763.430      96.381
    7  11   3  1    1499.020      50.320
    7  11   4  1       8.146      16.287
    7  11   5  1       3.116      15.367
    7  11   6  1     826.335      33.145
    7  11   7  1      93.552      18.649
    7  11   8  1     107.921      21.991
    7  11   9  1     -34.155      59.365
    7  11  10  1    1041.780      43.209
    7  11  11  1     444.411      32.928
    7  11  12  1    2513.070     106.846
    7  11  13  1      47.284      18.369
    7  11  14  1     551.317      38.008
    7  11  15  1      62.736      20.283
    7  11  16  1      27.815      21.549
    7  11  17  1      24.506      27.054
    7  11  18  1      92.112      24.401
    7  11  19  1     729.357      35.042
    7  11  20  1     202.891      29.659
    7  11  21  1     422.661      35.787
    7  11  22  1     316.933      43.297
    7  13   1  1      74.081      36.404
    7  13   2  1    1014.570      43.257
    7  13   3  1     177.196      23.379
    7  13   4  1      32.415      19.706
    7  13   5  1       1.895      23.669
    7  13   6  1      11.816      24.300
    7  13   7  1      17.267      21.811
    7  13   8  1    2736.240      95.415
    7  13   9  1     432.512      35.897
    7  13  10  1    3007.110     109.111
    7  13  11  1     744.028      43.465
    7  13  12  1     243.722      29.623
    7  13  13  1     424.286      38.667
    7  13  14  1     276.036      45.920
    7  13  15  1     -22.006      53.993
    7  13  16  1     194.548      24.169
    7  13  17  1      64.294      19.531
    7  15   1  1     139.685      20.940
    7  15   2  1      -1.099      69.943
    7  15   3  1      -9.773      58.300
    7  15   4  1     215.985      30.744
    7  15   5  1     150.546      39.501
    7  15   6  1    1308.990      65.898
    7  15   7  1     163.702      28.524
    7  15   8  1     288.755      31.323
    8   0   0  1   74788.297    1599.550
    8   0   2  1    1894.470      84.466
    8   0   4  1    4890.310     122.801
    8   0   6  1    6441.470     157.546
    8   0   8  1    6449.900     154.055
    8   0  10  1   14743.700     341.547
    8   0  12  1   35918.602     817.479
    8   0  14  1    1530.590      51.136
    8   0  16  1   27654.801     739.386
    8   0  18  1    6466.040     169.085
    8   0  20  1     339.331      25.485
    8   0  22  1   11635.900     296.015
    8   0  24  1     727.484      46.203
    8   0  26  1    6218.830     181.672
    8   0  28  1    1270.850      59.932
    8   0  30  1      35.124      62.733
    8   2   0  1      82.645      13.642
    8   2   1  1    3735.450      96.296
    8   2   2  1    4721.360     113.046
    8   2   3  1      16.617       7.462
    8   2   4  1    1570.170      48.940
    8   2   5  1   10006.200     235.075
    8   2   6  1    4814.820     113.217
    8   2   7  1    4242.010     100.846
    8   2   8  1    5110.200     119.293
    8   2   9  1     269.408      12.067
    8   2  10  1   14304.300     326.131
    8   2  11  1    1718.680      46.059
    8   2  12  1      61.869       9.736
    8   2  13  1     168.398      10.885
    8   2  14  1   10654.400     257.532
    8   2  15  1    6773.670     162.159
    8   2  16  1      87.828       9.475
    8   2  17  1    5555.850     135.993
    8   2  18  1    5764.250     142.671
    8   2  19  1    1245.770      37.494
    8   2  20  1   13159.300     322.499
    8   2  21  1      10.003      13.253
    8   2  22  1     613.097      30.190
    8   2  23  1    1484.480      50.942
    8   2  24  1    1016.030      41.358
    8   2  25  1    2297.770      71.895
    8   2  26  1     779.374      40.072
    8   2  27  1     831.973      41.238
    8   2  28  1       5.582      20.579
    8   2  29  1       5.123      20.934
    8   2  30  1     467.387      31.271
    8   4   0  1    1005.720      34.403
    8   4   1  1   21679.100     490.067
    8   4   2  1    3069.970      73.186
    8   4   3  1   12718.700     286.815
    8   4   4  1     309.042      11.845
    8   4   5  1    8094.630     192.340
    8   4   6  1   13025.400     296.580
    8   4   7  1    2468.030      61.765
    8   4   8  1   25536.600     577.566
    8   4   9  1   11221.900     259.123
    8   4  10  1    5193.150     127.141
    8   4  11  1     172.309      10.934
    8   4  12  1    8907.470     208.796
    8   4  13  1    7367.260     182.154
    8   4  14  1      27.410      11.665
    8   4  15  1     686.465      22.705
    8   4  16  1   11576.300     267.426
    8   4  17  1     143.088      13.514
    8   4  18  1    2049.500      61.974
    8   4  19  1    3206.160      86.958
    8   4  20  1    8226.350     208.063
    8   4  21  1     297.805      22.936
    8   4  22  1    1101.390      47.910
    8   4  23  1     726.982      39.029
    8   4  24  1      17.145      25.120
    8   4  25  1     650.449      43.624
    8   4  26  1     193.310      30.377
    8   4  27  1      -1.723      82.699
    8   4  28  1     271.768      29.105
    8   4  29  1       2.649      27.840
    8   6   0  1     383.155      17.876
    8   6   1  1    3338.590      80.468
    8   6   2  1      52.910       6.056
    8   6   3  1    3126.860      75.259
    8   6   4  1    4902.880     115.199
    8   6   5  1    5676.610     135.170
    8   6   6  1    2427.440      64.166
    8   6   7  1      28.501       8.807
    8   6   8  1     460.251      19.972
    8   6   9  1   35816.699     841.554
    8   6  10  1    1550.770      43.610
    8   6  11  1     156.859      14.206
    8   6  12  1    1082.300      31.952
    8   6  13  1   16249.200     379.941
    8   6  14  1   17246.900     395.452
    8   6  15  1      28.929      11.810
    8   6  16  1     744.748      29.724
    8   6  17  1     295.665      20.583
    8   6  18  1      44.123      22.246
    8   6  19  1    3909.180     106.965
    8   6  20  1    1044.090      41.065
    8   6  21  1     313.003      24.320
    8   6  22  1     330.692      30.465
    8   6  23  1    2138.900      88.353
    8   6  24  1     695.259      54.726
    8   6  25  1     597.867      50.477
    8   6  26  1      90.822      36.053
    8   6  27  1      41.087      21.248
    8   6  28  1     108.024      32.047
    8   8   0  1     714.217      45.757
    8   8   1  1       0.430      10.739
    8   8   2  1      91.949      10.099
    8   8   3  1     230.567      13.117
    8   8   4  1     763.783      25.619
    8   8   5  1    3254.470      81.752
    8   8   6  1    2488.460      63.896
    8   8   7  1    6023.980     141.611
    8   8   8  1    8146.340     194.217
    8   8   9  1     481.504      30.711
    8   8  10  1     202.865      16.285
    8   8  11  1     405.550      21.693
    8   8  12  1      70.262      13.083
    8   8  13  1     367.445      22.212
    8   8  14  1    1644.940      51.497
    8   8  15  1    8454.750     205.401
    8   8  16  1     578.128      29.571
    8   8  17  1    1264.180      44.389
    8   8  18  1    4584.720     140.585
    8   8  19  1     386.191      26.493
    8   8  20  1    1725.800      72.150
    8   8  21  1     197.593      22.238
    8   8  22  1     251.387      25.287
    8   8  23  1     277.166      38.436
    8   8  24  1      71.173      28.082
    8   8  25  1    1009.660      52.970
    8   8  26  1     115.150      26.320
    8  10   0  1   12499.500     326.960
    8  10   1  1     -12.587      47.081
    8  10   2  1     441.636      23.389
    8  10   3  1     399.453      22.851
    8  10   4  1    2965.310      77.407
    8  10   5  1     -18.793      45.806
    8  10   6  1      55.854      13.610
    8  10   7  1     351.671      18.379
    8  10   8  1      41.323      14.370
    8  10   9  1      -7.876      53.919
    8  10  10  1    3556.360     107.297
    8  10  11  1     670.978      42.722
    8  10  12  1    2010.980      61.054
    8  10  13  1     223.229      24.552
    8  10  14  1     645.174      35.773
    8  10  15  1    2083.600      67.451
    8  10  16  1    2175.910      70.001
    8  10  17  1      84.421      19.461
    8  10  18  1     358.417      27.212
    8  10  19  1      -8.106      66.614
    8  10  20  1     865.421      42.744
    8  10  21  1     427.072      31.936
    8  10  22  1    2903.980      92.846
    8  10  23  1     329.590      42.646
    8  12   0  1      63.029      38.142
    8  12   1  1     -44.144      59.099
    8  12   2  1      67.788      20.622
    8  12   3  1      -0.451      61.695
    8  12   4  1      -5.608      51.553
    8  12   5  1      80.386      27.295
    8  12   6  1    2771.080      95.656
    8  12   7  1     911.095      41.655
    8  12   8  1    2028.760      67.650
    8  12   9  1     819.138      41.442
    8  12  10  1       0.503      20.663
    8  12  11  1      66.552      22.814
    8  12  12  1     907.019      45.911
    8  12  13  1     168.276      24.325
    8  12  14  1     475.865      33.712
    8  12  15  1     195.488      27.134
    8  12  16  1     -17.481      69.428
    8  12  17  1    1543.790      64.658
    8  12  18  1     153.699      38.641
    8  12  19  1     324.342      25.595
    8  14   0  1     181.987      39.300
    8  14   1  1      -5.315      67.202
    8  14   2  1      66.418      21.356
    8  14   3  1     115.240      22.419
    8  14   4  1      75.849      22.747
    8  14   5  1      27.776      24.474
    8  14   6  1     452.303      35.398
    8  14   7  1      57.681      26.895
    8  14   8  1       3.453      35.466
    8  14   9  1      31.411      25.930
    8  14  10  1     877.863      68.015
    8  14  11  1      17.106      24.633
    8  14  12  1     673.354      55.165
    8  14  13  1     199.189      30.935
    9   1   1  1   29202.301     671.209
    9   1   2  1    2696.510      67.804
    9   1   3  1   53030.102    1249.180
    9   1   4  1    1712.420      47.708
    9   1   5  1   76722.203    1751.600
    9   1   6  1   17900.600     406.545
    9   1   7  1   39719.199     896.334
    9   1   8  1   15539.000     351.935
    9   1   9  1    7380.020     171.542
    9   1  10  1    2698.320      67.621
    9   1  11  1   20841.199     473.912
    9   1  12  1    1252.320      36.309
    9   1  13  1   20238.600     462.795
    9   1  14  1    3135.990      80.431
    9   1  15  1   20718.199     494.337
    9   1  16  1   10295.000     272.409
    9   1  17  1   11885.100     276.539
    9   1  18  1    2835.750      75.623
    9   1  19  1    2957.720      75.615
    9   1  20  1     230.852      16.285
    9   1  21  1     170.938      16.018
    9   1  22  1     536.489      24.854
    9   1  23  1    1413.790      51.098
    9   1  24  1    2648.270      83.782
    9   1  25  1       9.845      25.061
    9   1  26  1     781.881      45.219
    9   1  27  1     194.299      23.007
    9   1  28  1     -28.409      66.907
    9   1  29  1     742.195      43.413
    9   1  30  1      71.824      18.641
    9   3   1  1    2826.990     102.700
    9   3   2  1     841.405      29.671
    9   3   3  1   10615.100     257.569
    9   3   4  1   11805.000     267.006
    9   3   5  1      48.748       8.513
    9   3   6  1     799.153      38.751
    9   3   7  1   10971.400     248.908
    9   3   8  1    1443.150      38.559
    9   3  10  1     479.704      17.540
    9   3  11  1   26509.500     601.917
    9   3  12  1    1324.440      38.392
    9   3  13  1     646.885      21.986
    9   3  14  1    3526.760      86.038
    9   3  15  1     476.932      18.415
    9   3  16  1    2573.650      64.271
    9   3  17  1    2602.630      68.966
    9   3  18  1     234.739      17.884
    9   3  19  1    8715.570     204.858
    9   3  20  1    1268.880      39.794
    9   3  21  1    7637.860     191.477
    9   3  23  1     225.710      30.315
    9   3  24  1    4627.890     129.322
    9   3  25  1      67.353      37.194
    9   3  26  1     615.404      38.181
    9   3  27  1     655.811      40.814
    9   3  28  1     170.251      37.390
    9   3  29  1    1184.740      58.151
    9   3  30  1      14.527      18.963
    9   5   1  1    1215.620      32.424
    9   5   2  1   25875.301     583.450
    9   5   3  1     277.951      11.626
    9   5   4  1    1314.280      35.927
    9   5   5  1     157.742       9.393
    9   5   6  1    5730.650     134.921
    9   5   7  1    2267.630      57.910
    9   5   8  1     361.388      15.108
    9   5   9  1      53.893       8.889
    9   5  10  1      69.561       9.022
    9   5  11  1    3578.340      89.830
    9   5  12  1       6.299       9.912
    9   5  13  1      16.875      13.130
    9   5  14  1     217.900      19.544
    9   5  15  1     152.438      12.740
    9   5  16  1   10286.400     239.222
    9   5  17  1     644.470      25.298
    9   5  18  1   18111.801     421.328
    9   5  19  1    2930.440      80.616
    9   5  20  1    1356.990      47.526
    9   5  21  1     667.985      32.250
    9   5  22  1    4435.040     128.287
    9   5  23  1     294.723      41.911
    9   5  24  1       9.037      33.814
    9   5  25  1      49.994      37.188
    9   5  26  1    1506.440      68.890
    9   5  27  1      57.770      23.213
    9   5  28  1    1634.620      84.526
    9   5  29  1     249.261      25.669
    9   7   1  1      47.895       7.043
    9   7   2  1    2136.530      56.032
    9   7   3  1     330.877      14.604
    9   7   4  1     365.681      16.450
    9   7   5  1    2775.160      73.093
    9   7   6  1     211.645      12.348
    9   7   7  1      84.325       9.596
    9   7   8  1     413.331      17.655
    9   7   9  1    1008.360      30.795
    9   7  10  1     395.370      21.398
    9   7  11  1    3094.690      80.798
    9   7  12  1     168.743      18.082
    9   7  13  1    8409.820     199.369
    9   7  14  1    1855.640      54.179
    9   7  15  1    1155.920      40.000
    9   7  16  1      29.703      14.179
    9   7  17  1    1376.770      64.164
    9   7  18  1    3788.900      99.283
    9   7  19  1    1584.890      53.954
    9   7  20  1     614.627      31.734
    9   7  21  1    3112.980      89.368
    9   7  22  1     877.745      41.232
    9   7  23  1    1946.980      72.337
    9   7  24  1     706.624      42.320
    9   7  25  1     181.926      26.185
    9   7  26  1      58.228      25.983
    9   7  27  1     958.713      70.022
    9   9   1  1       5.008      11.068
    9   9   2  1     390.517      19.553
    9   9   3  1    3093.970      78.506
    9   9   4  1     152.901      14.601
    9   9   5  1      83.728      11.427
    9   9   6  1    6886.500     168.684
    9   9   7  1    3132.940      78.503
    9   9   8  1     986.364      32.411
    9   9   9  1     900.649      39.133
    9   9  10  1     347.209      26.381
    9   9  11  1     275.010      28.126
    9   9  12  1    3873.560     124.843
    9   9  13  1      81.757      16.204
    9   9  14  1    2169.990      65.680
    9   9  15  1     545.586      29.187
    9   9  16  1    8138.600     201.526
    9   9  17  1      23.114      16.221
    9   9  18  1     334.435      29.452
    9   9  19  1     847.234      35.629
    9   9  20  1     145.327      22.029
    9   9  21  1      -7.849      70.083
    9   9  22  1     -10.506      69.503
    9   9  23  1     170.577      35.088
    9   9  24  1    1822.660      74.969
    9   9  25  1     142.420      24.082
    9  11   1  1     915.523      34.430
    9  11   2  1    2054.080      59.121
    9  11   3  1    2873.080      77.290
    9  11   4  1    1265.940      50.912
    9  11   5  1    2249.480      76.662
    9  11   6  1     -19.506      56.798
    9  11   7  1     378.354      45.086
    9  11   8  1    1410.360      54.093
    9  11   9  1     252.514      34.024
    9  11  10  1     745.078      37.677
    9  11  11  1      25.925      18.633
    9  11  12  1    2289.360      74.638
    9  11  13  1    1881.540      74.142
    9  11  14  1      90.535      24.777
    9  11  15  1    2459.860      77.662
    9  11  16  1     403.205      28.821
    9  11  17  1     165.226      21.830
    9  11  18  1     869.366      42.026
    9  11  19  1    2466.120      75.145
    9  11  20  1     225.455      27.706
    9  11  21  1     966.976      54.383
    9  13   1  1     639.608      37.698
    9  13   2  1      66.010      21.498
    9  13   3  1      25.493      20.125
    9  13   4  1      92.588      21.308
    9  13   5  1     -16.450      69.526
    9  13   6  1     609.712      41.025
    9  13   7  1     -16.985      64.791
    9  13   8  1    1273.770      57.599
    9  13   9  1     255.408      29.526
    9  13  10  1    1898.310      67.752
    9  13  11  1     872.721      42.722
    9  13  12  1     552.019      41.539
    9  13  13  1     169.721      48.619
    9  13  14  1     586.402      39.923
    9  13  15  1     -11.807      70.747
    9  13  16  1      41.274      22.950
    9  15   1  1      73.793      18.563
    9  15   2  1     179.887      22.686
    9  15   3  1      99.979      21.308
    9  15   4  1     184.167      25.901
    9  15   5  1      37.289      25.146
    9  15   6  1    1339.220      60.217
    9  15   7  1     -16.789      57.482
    9  15   8  1     -21.910      56.957
   10   0   0  1    8870.430     221.147
   10   0   2  1    7742.460     189.039
   10   0   4  1   37703.898     846.198
   10   0   6  1   45850.398    1030.640
   10   0   8  1    6386.410     159.329
   10   0  10  1     206.877      17.368
   10   0  12  1   18128.100     421.397
   10   0  14  1   24699.301     582.928
   10   0  16  1    4676.040     148.234
   10   0  18  1     447.122      28.617
   10   0  20  1     771.568      36.749
   10   0  22  1    6963.020     205.450
   10   0  24  1    1001.230      52.812
   10   0  26  1     768.253      48.136
   10   0  28  1     678.636      48.208
   10   0  30  1     131.577      29.593
   10   2   0  1    5648.960     152.884
   10   2   1  1   15811.500     359.944
   10   2   2  1    2194.830      59.075
   10   2   3  1   24275.600     582.119
   10   2   4  1   38088.199     891.344
   10   2   5  1   36327.699     812.438
   10   2   6  1    3454.550      83.846
   10   2   7  1   36823.301     840.895
   10   2   8  1      15.233       5.381
   10   2   9  1     259.209      10.896
   10   2  10  1    1532.610      40.014
   10   2  11  1    1531.280      40.823
   10   2  12  1       8.699       7.439
   10   2  13  1    3905.710     102.404
   10   2  14  1    9933.170     242.989
   10   2  15  1   11402.600     260.491
   10   2  16  1   17450.500     399.281
   10   2  17  1   22647.600     522.634
   10   2  18  1     711.909      28.455
   10   2  19  1     415.932      19.217
   10   2  20  1      25.376      19.632
   10   2  21  1    2297.680      62.687
   10   2  22  1    1054.810      36.166
   10   2  23  1    1130.920      42.908
   10   2  24  1       7.584      19.159
   10   2  25  1     988.316      43.890
   10   2  26  1     775.561      39.637
   10   2  27  1    1592.880      59.280
   10   2  28  1      27.163      19.838
   10   2  29  1      55.264      23.305
   10   2  30  1     226.198      27.845
   10   4   0  1   15214.700     345.378
   10   4   1  1    1646.380      42.825
   10   4   2  1      18.916       5.013
   10   4   3  1    2782.920      67.021
   10   4   4  1    5007.420     117.588
   10   4   5  1     167.760       9.916
   10   4   6  1    4038.110      95.714
   10   4   7  1     275.571      11.674
   10   4   8  1   13324.200     305.580
   10   4   9  1    9495.710     220.814
   10   4  10  1    3317.900      84.054
   10   4  11  1     184.932      13.491
   10   4  12  1     876.706      29.631
   10   4  13  1    5164.690     126.741
   10   4  14  1    1856.930      52.108
   10   4  15  1     320.765      16.975
   10   4  16  1     382.141      17.038
   10   4  17  1      41.636      12.035
   10   4  18  1   16944.699     395.384
   10   4  19  1     797.064      30.415
   10   4  20  1   13374.300     330.441
   10   4  21  1      55.768      18.757
   10   4  22  1     939.251      43.844
   10   4  23  1     688.495      39.442
   10   4  24  1      20.814      24.182
   10   4  25  1     785.677      47.982
   10   4  26  1     237.523      30.736
   10   4  27  1     -32.986      74.816
   10   4  28  1    1397.150      56.355
   10   4  29  1      12.885      21.292
   10   6   0  1     682.054      28.930
   10   6   1  1      54.075       6.858
   10   6   2  1      58.826       6.247
   10   6   3  1      11.026       5.940
   10   6   4  1    1070.340      31.295
   10   6   5  1     165.829      10.635
   10   6   6  1    3833.420      96.667
   10   6   7  1     184.615      13.050
   10   6   8  1   11186.400     267.096
   10   6   9  1    5635.420     140.357
   10   6  10  1     634.888      25.105
   10   6  11  1    1029.410      30.888
   10   6  12  1      24.005       9.647
   10   6  13  1    1172.770      35.219
   10   6  14  1      45.691      11.363
   10   6  15  1    2098.790      58.068
   10   6  16  1    1898.090      53.275
   10   6  17  1    2357.700      66.729
   10   6  18  1    8907.320     216.771
   10   6  19  1    1497.520      52.118
   10   6  20  1    4768.820     126.206
   10   6  21  1       6.570      20.874
   10   6  22  1     466.904      31.950
   10   6  23  1    1341.830      57.695
   10   6  24  1      67.337      24.160
   10   6  25  1    2382.350      79.647
   10   6  26  1      15.804      20.920
   10   6  27  1     214.445      27.593
   10   6  28  1     419.224      40.242
   10   8   0  1    6214.160     206.785
   10   8   1  1    1026.420      32.550
   10   8   2  1     686.965      29.264
   10   8   3  1     272.012      15.428
   10   8   4  1   17067.699     390.330
   10   8   5  1    4859.520     115.659
   10   8   6  1    2960.980      73.176
   10   8   7  1    2587.980      68.136
   10   8   8  1       1.124      10.920
   10   8   9  1     405.000      18.534
   10   8  10  1    1003.620      47.484
   10   8  11  1       1.281      13.473
   10   8  12  1     419.622      24.997
   10   8  13  1     363.891      30.348
   10   8  14  1   13585.400     322.335
   10   8  15  1    1558.880      61.244
   10   8  16  1    4797.490     124.036
   10   8  17  1    4164.850     110.291
   10   8  18  1     749.981      33.333
   10   8  19  1     592.044      30.296
   10   8  20  1     798.144      40.438
   10   8  21  1     281.119      24.221
   10   8  22  1     -17.985      62.865
   10   8  23  1     319.862      31.034
   10   8  24  1       8.009      29.396
   10   8  25  1     195.900      29.648
   10   8  26  1      94.691      24.980
   10  10   0  1    1857.830     103.365
   10  10   1  1     235.888      19.391
   10  10   2  1     821.848      34.880
   10  10   3  1     523.241      22.527
   10  10   4  1     393.416      22.784
   10  10   5  1      24.637      15.117
   10  10   6  1    2183.160      60.628
   10  10   7  1     480.718      22.294
   10  10   8  1    1289.800      44.541
   10  10   9  1     657.729      28.296
   10  10  10  1    1856.220      64.777
   10  10  11  1     588.093      29.387
   10  10  12  1    6160.700     153.480
   10  10  14  1    1910.060      61.385
   10  10  15  1     773.028      42.951
   10  10  16  1     573.069      32.604
   10  10  17  1     783.015      36.243
   10  10  18  1     329.621      29.071
   10  10  19  1     181.245      23.799
   10  10  20  1     207.671      32.544
   10  10  21  1      53.193      23.445
   10  10  22  1     825.509      48.310
   10  10  23  1     388.161      34.430
   10  12   0  1     109.734      22.680
   10  12   1  1     451.411      35.608
   10  12   2  1     346.029      31.349
   10  12   3  1     -14.330      59.453
   10  12   4  1     841.237      56.047
   10  12   5  1    2691.330     113.899
   10  12   6  1     119.927      19.730
   10  12   7  1    1767.590      61.705
   10  12   8  1      54.209      21.206
   10  12   9  1     -12.530      66.061
   10  12  10  1      66.946      28.964
   10  12  11  1      37.559      21.374
   10  12  12  1     405.151      30.567
   10  12  13  1     144.688      36.036
   10  12  14  1     103.349      23.549
   10  12  15  1    1010.700      45.728
   10  12  16  1     613.029      40.472
   10  12  17  1    2472.790      80.345
   10  12  18  1     231.768      25.605
   10  12  19  1      81.876      18.078
   10  14   0  1     -32.135      90.301
   10  14   1  1     800.942      39.584
   10  14   2  1       3.001      20.554
   10  14   3  1     996.131      51.521
   10  14   4  1      44.713      20.483
   10  14   5  1      26.554      25.061
   10  14   6  1       9.809      26.317
   10  14   7  1     -55.822      67.173
   10  14   8  1     526.626      39.828
   10  14   9  1     107.917      28.424
   10  14  10  1     387.973      35.467
   10  14  11  1      -5.051      74.121
   10  14  12  1      94.079      27.504
   10  14  13  1     276.498      33.213
   11   1   1  1    2202.160      57.856
   11   1   2  1    6234.340     146.998
   11   1   3  1   48628.301    1109.170
   11   1   4  1    6253.450     157.094
   11   1   5  1    1271.990      39.369
   11   1   6  1     188.957       9.004
   11   1   7  1     573.787      17.788
   11   1   8  1   15559.500     353.441
   11   1  10  1   25295.500     573.429
   11   1  11  1    8053.630     188.686
   11   1  12  1    2930.600      74.823
   11   1  13  1     590.395      22.407
   11   1  14  1     459.286      18.005
   11   1  15  1     148.926      12.349
   11   1  16  1      40.439       9.736
   11   1  17  1    1814.690      60.792
   11   1  18  1    3785.470      93.116
   11   1  19  1   12627.400     298.899
   11   1  20  1    4201.250     106.274
   11   1  21  1    2298.350      63.080
   11   1  22  1     187.918      17.552
   11   1  23  1    1460.490      56.400
   11   1  24  1     216.193      21.223
   11   1  25  1     880.834      41.138
   11   1  26  1     454.485      28.969
   11   1  27  1     143.098      33.591
   11   1  28  1      25.158      19.895
   11   1  29  1     773.434      37.936
   11   1  30  1     126.112      21.408
   11   3   1  1    1672.380      43.966
   11   3   2  1    6667.540     152.977
   11   3   3  1    3357.740      80.952
   11   3   4  1     438.717      15.468
   11   3   5  1    1816.700      47.544
   11   3   6  1    6655.470     153.917
   11   3   7  1      48.854       6.719
   11   3   8  1       4.222       6.076
   11   3   9  1    5860.660     138.520
   11   3  10  1    1371.290      37.996
   11   3  11  1    4239.190     103.268
   11   3  12  1   25107.400     572.358
   11   3  13  1   14058.000     327.390
   11   3  14  1   13823.400     334.190
   11   3  15  1     181.077      14.908
   11   3  16  1      49.500      10.626
   11   3  17  1    5667.530     137.634
   11   3  18  1     292.691      20.250
   11   3  19  1      55.016      12.354
   11   3  20  1      92.781      14.457
   11   3  21  1     560.333      32.956
   11   3  22  1    3055.470      84.784
   11   3  23  1    2917.320      96.213
   11   3  24  1    1763.700      63.472
   11   3  25  1     516.705      42.366
   11   3  26  1     644.163      48.796
   11   3  27  1    1141.240      51.035
   11   3  28  1      20.284      22.630
   11   3  29  1      54.917      22.106
   11   3  30  1     -13.334      94.114
   11   5   1  1      84.029       7.631
   11   5   2  1     401.436      14.038
   11   5   3  1       8.928       5.512
   11   5   4  1     949.316      26.865
   11   5   5  1     122.076       8.831
   11   5   6  1   10259.100     235.363
   11   5   7  1    1908.680      49.387
   11   5   8  1     417.873      15.623
   11   5   9  1      -0.673      39.410
   11   5  10  1   13465.200     308.553
   11   5  11  1     996.028      32.377
   11   5  12  1     205.590      16.486
   11   5  13  1    1767.600      48.037
   11   5  14  1    6463.040     152.998
   11   5  15  1     925.961      30.983
   11   5  16  1   17702.301     408.060
   11   5  17  1     143.243      16.622
   11   5  18  1     136.321      16.050
   11   5  19  1     130.506      16.269
   11   5  20  1    1420.330      47.496
   11   5  21  1     -36.315      54.298
   11   5  22  1    1339.610      54.603
   11   5  23  1     542.306      49.468
   11   5  24  1    2356.070      81.427
   11   5  25  1      20.264      22.773
   11   5  26  1    1158.780      54.699
   11   5  27  1     324.639      30.920
   11   5  28  1     639.563      46.217
   11   5  29  1     186.865      23.347
   11   7   1  1    6820.890     169.238
   11   7   2  1    5027.870     123.450
   11   7   3  1     394.654      17.861
   11   7   4  1     466.402      22.513
   11   7   5  1     177.808      14.109
   11   7   6  1    5060.120     121.798
   11   7   7  1    2368.650      60.006
   11   7   8  1     326.777      15.413
   11   7   9  1     102.757      11.074
   11   7  10  1     421.240      28.413
   11   7  11  1    5762.830     140.527
   11   7  12  1   12765.100     306.038
   11   7  13  1     272.815      20.529
   11   7  14  1    2234.430      65.969
   11   7  15  1     332.567      20.875
   11   7  16  1     793.069      31.936
   11   7  17  1      50.705      16.642
   11   7  18  1      -6.208      52.123
   11   7  19  1     399.955      26.441
   11   7  20  1      12.728      19.839
   11   7  21  1    4119.660     114.997
   11   7  22  1     438.321      42.040
   11   7  23  1    1645.900      65.601
   11   7  24  1     269.133      42.274
   11   7  25  1       5.138      23.048
   11   7  26  1     242.125      28.760
   11   7  27  1     166.942      25.085
   11   9   1  1     392.994      23.050
   11   9   2  1     440.827      20.451
   11   9   3  1     893.793      30.809
   11   9   4  1      15.957      11.467
   11   9   5  1      16.692      15.548
   11   9   6  1     157.646      13.218
   11   9   7  1    4003.030      99.144
   11   9   8  1    8587.500     210.814
   11   9   9  1     819.485      31.704
   11   9  10  1    9047.950     230.041
   11   9  11  1    1304.410      43.463
   11   9  12  1      49.121      14.342
   11   9  13  1      65.243      20.395
   11   9  14  1     122.823      17.648
   11   9  15  1    2093.500      64.240
   11   9  16  1     310.010      29.511
   11   9  17  1      20.121      17.108
   11   9  18  1    1490.590      53.149
   11   9  19  1     378.694      29.485
   11   9  20  1     278.640      28.154
   11   9  21  1      78.567      23.320
   11   9  22  1      30.911      26.679
   11   9  23  1      -3.038      61.011
   11   9  24  1       1.789      25.322
   11  11   1  1     -12.363      51.121
   11  11   2  1      46.648      24.267
   11  11   3  1     583.682      36.777
   11  11   4  1      -8.657      52.957
   11  11   5  1     493.575      37.732
   11  11   6  1     995.577      36.591
   11  11   7  1     806.698      43.766
   11  11   8  1    2103.000      65.281
   11  11   9  1    1517.020      70.337
   11  11  10  1    1532.190      72.407
   11  11  11  1     156.491      22.394
   11  11  12  1     872.630      43.732
   11  11  13  1     767.544      42.721
   11  11  14  1      90.273      24.087
   11  11  15  1    1512.860      56.155
   11  11  16  1     177.364      22.130
   11  11  17  1     141.348      20.509
   11  11  18  1      63.966      21.592
   11  11  19  1    1013.450      64.695
   11  11  20  1     209.300      23.954
   11  11  21  1     161.391      26.916
   11  13   1  1    1315.110      64.801
   11  13   2  1    1121.330      57.447
   11  13   3  1     202.821      24.928
   11  13   4  1     -31.668      64.246
   11  13   5  1      -5.720      64.973
   11  13   6  1      15.602      22.721
   11  13   7  1     -35.890      66.786
   11  13   8  1     -31.225     102.373
   11  13   9  1      41.662      28.745
   11  13  10  1      91.585      24.603
   11  13  11  1     299.824      29.796
   11  13  12  1     281.097      41.558
   11  13  13  1     158.208      33.996
   11  13  14  1    1008.160      52.061
   11  13  15  1      69.322      26.875
   11  13  16  1     313.830      28.684
   11  15   1  1      -6.453      55.994
   11  15   2  1      47.504      17.869
   11  15   3  1      11.996      17.983
   11  15   4  1     391.695      30.182
   11  15   5  1     179.572      29.436
   11  15   6  1     220.166      26.358
   11  15   7  1      -3.731      81.407
   12   0   0  1  552084.000   12722.000
   12   0   2  1   76837.398    1749.500
   12   0   4  1   58245.500    1422.250
   12   0   6  1     312.938      16.822
   12   0   8  1   18697.699     427.414
   12   0  10  1   33889.801     770.791
   12   0  12  1    6491.450     162.054
   12   0  14  1   28178.801     649.029
   12   0  16  1      14.455      18.103
   12   0  18  1    4142.830     110.817
   12   0  20  1    2844.250      86.278
   12   0  22  1    3013.230     100.609
   12   0  24  1      83.056      30.150
   12   0  26  1     111.521      29.709
   12   0  28  1     -10.445      66.481
   12   0  30  1      52.294      33.925
   12   2   0  1    6552.060     194.070
   12   2   1  1   20461.400     490.665
   12   2   2  1    2619.250      74.784
   12   2   3  1   12781.100     300.926
   12   2   4  1   11551.300     261.861
   12   2   5  1       2.689       5.418
   12   2   6  1   11910.800     270.244
   12   2   7  1    3736.540      89.162
   12   2   8  1   34932.000     786.805
   12   2   9  1    5931.450     138.760
   12   2  10  1    6053.250     142.033
   12   2  11  1    1601.990      43.166
   12   2  12  1     381.891      16.938
   12   2  13  1    5498.720     133.605
   12   2  14  1   13216.400     304.002
   12   2  15  1     524.174      17.953
   12   2  16  1     454.883      18.340
   12   2  17  1      99.960      11.228
   12   2  18  1     222.637      14.284
   12   2  19  1      19.815      15.899
   12   2  20  1    3328.510      85.058
   12   2  21  1      79.845      18.438
   12   2  22  1      28.587      13.822
   12   2  23  1     107.611      20.547
   12   2  24  1      78.451      22.395
   12   2  25  1      50.694      21.674
   12   2  26  1     485.243      31.383
   12   2  27  1      24.423      25.765
   12   2  28  1     289.660      29.397
   12   2  29  1     234.953      25.655
   12   2  30  1     106.968      22.756
   12   4   0  1    4587.600     117.341
   12   4   1  1     871.836      26.729
   12   4   2  1    1968.510      50.816
   12   4   3  1     438.784      14.948
   12   4   4  1     980.765      32.080
   12   4   5  1      -4.131      24.848
   12   4   6  1      83.938       6.939
   12   4   7  1     125.788       8.014
   12   4   8  1    6254.080     146.852
   12   4   9  1    1593.380      43.829
   12   4  10  1      31.558       8.332
   12   4  11  1    1461.990      41.208
   12   4  12  1    2947.430     174.982
   12   4  13  1    5093.370     138.053
   12   4  14  1    6047.190     142.627
   12   4  15  1    4812.180     121.474
   12   4  16  1    4053.880      99.032
   12   4  17  1    1650.900      46.557
   12   4  18  1     422.352      22.206
   12   4  19  1     416.214      21.103
   12   4  20  1    2370.320      69.173
   12   4  21  1     999.042      40.248
   12   4  22  1    1360.310      54.390
   12   4  23  1     237.543      36.824
   12   4  24  1     384.922      36.993
   12   4  25  1     523.687      60.489
   12   4  26  1     590.005      42.047
   12   4  27  1     141.809      26.753
   12   4  28  1      12.856      20.700
   12   4  29  1      26.673      24.574
   12   6   0  1     641.782      28.098
   12   6   1  1    8402.120     202.336
   12   6   2  1    1891.360      50.271
   12   6   3  1    7935.640     184.135
   12   6   4  1     200.961      11.177
   12   6   5  1      -2.548      37.046
   12   6   6  1     486.725      27.075
   12   6   7  1      42.898       9.661
   12   6   8  1    4867.000     127.959
   12   6   9  1     365.127      31.967
   12   6  10  1    1419.060      39.708
   12   6  11  1      48.796       9.374
   12   6  12  1    1563.760      70.441
   12   6  13  1     576.560      30.102
   12   6  14  1    4525.150     111.008
   12   6  15  1    2422.270      65.005
   12   6  16  1     159.501      14.048
   12   6  17  1    2276.920      62.313
   12   6  18  1      52.059      18.707
   12   6  19  1      37.318      25.397
   12   6  20  1    3585.570     107.917
   12   6  21  1    4919.420     167.937
   12   6  22  1     142.117      23.005
   12   6  23  1     397.690      29.229
   12   6  24  1     119.544      32.836
   12   6  25  1    2584.890      94.447
   12   6  26  1     602.919      41.325
   12   6  27  1      20.061      22.055
   12   6  28  1      30.224      26.924
   12   8   0  1    2634.220      93.646
   12   8   1  1     108.636      11.811
   12   8   2  1    3279.580      88.525
   12   8   3  1    5645.100     135.352
   12   8   4  1     719.419      26.796
   12   8   5  1     809.282      26.700
   12   8   6  1      30.353      13.890
   12   8   7  1     690.069      23.978
   12   8   8  1     -10.207      38.790
   12   8   9  1    2817.520      77.793
   12   8  10  1    1871.890      55.943
   12   8  11  1     706.673      30.126
   12   8  12  1     194.886      21.340
   12   8  13  1    3205.700      94.276
   12   8  14  1    1163.330      42.604
   12   8  15  1    2446.320      74.999
   12   8  16  1     113.184      26.940
   12   8  17  1     639.086      32.514
   12   8  18  1     429.953      33.936
   12   8  19  1    2940.490      88.819
   12   8  20  1     693.716      34.755
   12   8  21  1     762.757      44.033
   12   8  22  1     159.107      28.252
   12   8  23  1      31.950      49.377
   12   8  24  1      73.916      27.810
   12   8  25  1       7.036      23.320
   12   8  26  1     119.909      25.026
   12  10   0  1    3089.720      91.931
   12  10   1  1     163.744      15.722
   12  10   2  1     622.486      29.804
   12  10   3  1    1489.740      52.903
   12  10   4  1     501.370      24.160
   12  10   5  1     158.674      15.264
   12  10   6  1       0.984      14.374
   12  10   7  1     233.978      25.396
   12  10   8  1      72.311      15.287
   12  10   9  1    3100.860      85.773
   12  10  10  1    4952.630     157.926
   12  10  11  1     828.837      35.784
   12  10  12  1    6371.420     173.685
   12  10  13  1    3310.580      98.379
   12  10  14  1      99.342      18.758
   12  10  15  1    1688.940      56.536
   12  10  16  1     683.939      32.032
   12  10  17  1       2.000      18.035
   12  10  18  1      25.775      19.437
   12  10  19  1     638.912      32.239
   12  10  20  1      -0.969      62.031
   12  10  21  1     498.619      33.239
   12  10  22  1       0.401      29.136
   12  10  23  1       5.598      22.568
   12  12   0  1     227.452      36.134
   12  12   1  1       2.699      16.594
   12  12   2  1       7.929      16.527
   12  12   3  1     229.272      20.943
   12  12   4  1    1990.350      62.245
   12  12   5  1    2462.460     118.499
   12  12   6  1    1023.530      77.254
   12  12   7  1     255.957      29.020
   12  12   8  1     231.381      40.703
   12  12   9  1     668.193      39.809
   12  12  10  1     142.020      26.168
   12  12  11  1      12.386      21.448
   12  12  12  1     125.102      33.596
   12  12  13  1      23.809      26.708
   12  12  14  1     539.042      36.467
   12  12  15  1    1153.220      49.219
   12  12  16  1     213.135      26.879
   12  12  17  1      20.555      17.553
   12  12  18  1     548.259      34.548
   12  12  19  1     101.304      22.244
   12  14   0  1     874.369      52.225
   12  14   1  1     726.315      49.137
   12  14   2  1     275.132      26.889
   12  14   3  1     331.164      29.869
   12  14   4  1      17.992      21.596
   12  14   5  1     487.484      36.493
   12  14   6  1      54.727      26.281
   12  14   7  1      13.128      24.923
   12  14   8  1     109.797      29.053
   12  14   9  1     199.405      32.728
   12  14  10  1      28.582      22.293
   12  14  11  1      41.868      25.636
   12  14  12  1     -12.703      62.718
   13   1   1  1   23112.301     519.610
   13   1   2  1   65956.102    1498.630
   13   1   3  1    4175.190     122.744
   13   1   4  1   74291.398    1669.160
   13   1   5  1     924.423      28.143
   13   1   6  1     136.769       9.302
   13   1   7  1    1155.140      31.426
   13   1   8  1    8993.770     206.537
   13   1   9  1     334.714      13.220
   13   1  10  1   14062.100     320.798
   13   1  11  1    2940.140      73.889
   13   1  12  1   23458.600     536.205
   13   1  13  1   10238.100     239.851
   13   1  14  1    2603.700      67.835
   13   1  15  1    2778.610      69.819
   13   1  16  1    2090.880      54.179
   13   1  17  1     954.560      30.477
   13   1  18  1     159.570      20.508
   13   1  19  1    2689.710      70.192
   13   1  20  1      21.430      12.870
   13   1  21  1     326.866      18.750
   13   1  22  1     559.361      25.077
   13   1  23  1    1617.030      49.170
   13   1  24  1     365.677      28.632
   13   1  25  1     587.014      32.248
   13   1  26  1     439.101      29.078
   13   1  27  1    1698.870      60.647
   13   1  28  1     147.687      22.194
   13   1  29  1     -12.117      60.901
   13   1  30  1     -35.389      79.876
   13   3   1  1     222.473      10.152
   13   3   2  1      35.327       5.883
   13   3   3  1    1538.700      40.113
   13   3   4  1      20.470       4.214
   13   3   5  1    3437.240      81.501
   13   3   6  1    3996.820      94.503
   13   3   7  1    7572.520     174.905
   13   3   8  1    6011.670     140.287
   13   3   9  1    2499.460      63.164
   13   3  10  1   18497.600     422.164
   13   3  11  1    2726.460      69.640
   13   3  12  1     112.138       8.128
   13   3  13  1    2752.290      74.299
   13   3  14  1     275.569      14.190
   13   3  15  1    2105.450      53.985
   13   3  16  1    5126.520     125.311
   13   3  17  1    2122.660      56.530
   13   3  18  1     358.994      18.039
   13   3  19  1    2039.570      55.822
   13   3  20  1     588.989      25.215
   13   3  21  1    1665.140      50.862
   13   3  22  1     183.969      18.032
   13   3  23  1      41.902      17.739
   13   3  24  1    1846.580      65.911
   13   3  25  1      79.873      31.586
   13   3  26  1     441.164      35.349
   13   3  27  1      46.762      27.597
   13   3  28  1       0.416      23.101
   13   3  29  1     150.230      24.348
   13   5   1  1     141.338      11.498
   13   5   2  1     236.738      14.956
   13   5   3  1    1782.920      47.165
   13   5   4  1    1224.230      33.430
   13   5   5  1    7821.840     180.329
   13   5   6  1    4786.610     115.201
   13   5   7  1   12401.100     284.771
   13   5   8  1      -7.632      30.885
   13   5   9  1     185.307       9.573
   13   5  10  1       1.486       7.446
   13   5  11  1     102.461      12.681
   13   5  12  1    4622.300     118.399
   13   5  13  1      19.399       9.372
   13   5  14  1     449.261      23.911
   13   5  15  1     -26.299      36.511
   13   5  16  1     -10.478      37.526
   13   5  17  1    1221.120      41.366
   13   5  18  1     658.919      32.945
   13   5  19  1    1289.040      43.848
   13   5  20  1     247.149      20.529
   13   5  21  1     230.479      20.733
   13   5  22  1    1872.890      64.503
   13   5  23  1      36.599      20.715
   13   5  24  1     498.695      34.252
   13   5  25  1      88.412      38.362
   13   5  26  1      98.064      25.317
   13   5  27  1     348.227      39.516
   13   5  28  1      46.253      21.746
   13   7   1  1   23370.400     589.140
   13   7   2  1    1929.170      60.048
   13   7   3  1     349.118      17.169
   13   7   4  1    4729.280     117.302
   13   7   5  1    1124.660      33.610
   13   7   6  1    2260.850      60.041
   13   7   7  1     128.595      11.084
   13   7   8  1    5246.880     124.492
   13   7   9  1    1467.520      52.392
   13   7  10  1    2981.960      77.194
   13   7  11  1     192.833      18.575
   13   7  12  1    1582.770      60.653
   13   7  13  1    3694.360      98.235
   13   7  14  1    2897.550      81.407
   13   7  15  1    1769.140      61.942
   13   7  16  1     161.979      17.301
   13   7  17  1      15.536      14.694
   13   7  18  1     816.269      33.865
   13   7  19  1     352.270      23.275
   13   7  20  1    1528.220      54.850
   13   7  21  1     452.892      29.881
   13   7  22  1     393.509      30.614
   13   7  23  1     740.819      39.387
   13   7  24  1       7.419      32.234
   13   7  25  1       6.957      29.953
   13   7  26  1      -7.508      56.932
   13   7  27  1      73.879      23.448
   13   9   1  1     141.572      15.553
   13   9   2  1    9604.180     227.108
   13   9   3  1      19.901      12.791
   13   9   4  1      20.340      15.107
   13   9   5  1     -30.691      44.778
   13   9   6  1     100.062      12.686
   13   9   7  1    1670.930      48.279
   13   9   8  1    1433.100      43.559
   13   9   9  1     567.679      28.316
   13   9  10  1    3790.500     116.421
   13   9  11  1     237.561      21.870
   13   9  12  1    8974.340     217.969
   13   9  13  1     502.816      30.187
   13   9  14  1    2230.700      67.013
   13   9  15  1    2096.380      66.002
   13   9  16  1      42.245      18.809
   13   9  17  1      50.296      17.493
   13   9  18  1     849.357      38.557
   13   9  19  1      55.945      19.116
   13   9  20  1     760.817      48.292
   13   9  21  1      -5.312      87.772
   13   9  22  1     212.829      38.390
   13   9  23  1     -55.248      63.674
   13   9  24  1     -12.154      59.396
   13  11   1  1     533.819      26.856
   13  11   2  1     704.473      30.852
   13  11   3  1     315.910      25.927
   13  11   4  1      39.203      21.193
   13  11   5  1     140.665      23.263
   13  11   6  1     274.847      28.278
   13  11   7  1    2463.780      85.552
   13  11   8  1       2.736      18.552
   13  11   9  1    3075.940      94.907
   13  11  10  1     -20.283      64.344
   13  11  11  1     125.607      20.505
   13  11  12  1     623.739      33.340
   13  11  13  1      96.022      22.037
   13  11  14  1    2596.050      83.280
   13  11  15  1     101.954      24.406
   13  11  16  1     796.763      36.982
   13  11  17  1      86.319      18.847
   13  11  18  1     281.418      31.841
   13  11  19  1      98.200      20.104
   13  11  20  1     574.399      39.937
   13  11  21  1     358.593      29.770
   13  13   1  1     373.443      43.843
   13  13   2  1    1543.670      61.704
   13  13   3  1     332.056      35.448
   13  13   4  1     599.023      37.179
   13  13   5  1     111.942      31.132
   13  13   6  1      83.569      29.018
   13  13   7  1     -26.346      65.507
   13  13   8  1      43.034      34.612
   13  13   9  1     347.827      36.192
   13  13  10  1     158.853      32.919
   13  13  11  1      -7.185      60.785
   13  13  12  1     194.482      41.179
   13  13  13  1      83.517      30.213
   13  13  14  1     210.453      30.736
   13  13  15  1     117.843      26.226
   13  13  16  1     119.150      35.598
   13  15   1  1     249.857      26.238
   13  15   2  1     -12.729      54.902
   13  15   3  1     190.399      27.614
   13  15   4  1     161.916      30.628
   13  15   5  1     103.273      34.965
   13  15   6  1     -11.674      55.868
   14   0   0  1  166187.000    3935.970
   14   0   2  1    8391.810     223.185
   14   0   4  1   16062.600     376.699
   14   0   6  1    5129.230     125.864
   14   0   8  1   73123.398    1661.520
   14   0  10  1    6037.630     149.975
   14   0  12  1   63573.602    1471.790
   14   0  14  1    2035.360      61.177
   14   0  16  1    8048.220     193.771
   14   0  18  1    4290.560     114.596
   14   0  20  1     558.382      38.241
   14   0  22  1    2222.210      75.485
   14   0  24  1     853.319      40.239
   14   0  26  1     171.560      50.322
   14   0  28  1     745.041      63.497
   14   0  30  1     265.373      59.376
   14   2   0  1   54446.801    1216.380
   14   2   1  1    2837.530      70.468
   14   2   2  1      14.437       7.124
   14   2   3  1     129.502       7.320
   14   2   4  1    9340.920     214.845
   14   2   5  1    4406.890     103.230
   14   2   6  1   78329.000    1761.550
   14   2   7  1   16096.200     365.764
   14   2   8  1    2623.840      65.529
   14   2   9  1   14153.900     327.446
   14   2  10  1      16.490       7.226
   14   2  11  1    8487.730     198.636
   14   2  12  1      52.865       8.364
   14   2  13  1    2427.760      63.355
   14   2  14  1    7117.460     178.985
   14   2  15  1     523.730      18.247
   14   2  16  1     207.433      14.923
   14   2  17  1     192.537      16.711
   14   2  18  1      21.763      15.395
   14   2  19  1    5810.540     139.725
   14   2  20  1    2265.120      65.830
   14   2  21  1      -6.774      60.263
   14   2  22  1      53.652      14.591
   14   2  23  1     927.977      35.655
   14   2  24  1      90.983      16.384
   14   2  25  1    1402.720      53.480
   14   2  26  1      34.059      21.789
   14   2  27  1     391.918      28.827
   14   2  28  1    1670.300      65.119
   14   2  29  1     668.497      43.291
   14   2  30  1     185.224      29.181
   14   4   0  1     312.788      24.079
   14   4   1  1    9773.790     225.720
   14   4   2  1    7301.250     171.032
   14   4   3  1    2266.720      56.648
   14   4   4  1    6576.810     152.220
   14   4   5  1    4493.130     106.927
   14   4   6  1    4195.400     100.590
   14   4   7  1    1005.910      29.048
   14   4   8  1    5728.090     135.413
   14   4   9  1    1866.190      50.751
   14   4  10  1     228.768      11.030
   14   4  11  1     109.432      11.390
   14   4  12  1      -7.318      49.395
   14   4  13  1    5682.820     141.037
   14   4  14  1    1245.560      38.576
   14   4  15  1      25.509      11.217
   14   4  16  1    2999.180      76.919
   14   4  17  1      -3.460      62.500
   14   4  18  1    1484.960      44.649
   14   4  19  1      85.476      15.622
   14   4  20  1    5767.600     145.221
   14   4  21  1    2253.900      74.988
   14   4  22  1    7122.240     200.246
   14   4  23  1     383.475      36.531
   14   4  24  1     294.617      29.214
   14   4  25  1     737.514      40.219
   14   4  26  1     351.250      45.153
   14   4  27  1      73.382      32.570
   14   4  28  1     318.615      34.659
   14   4  29  1      -7.954      63.202
   14   6   0  1    3643.820      99.951
   14   6   1  1       5.890       8.660
   14   6   2  1    7997.930     192.747
   14   6   3  1    9187.280     219.924
   14   6   4  1    6595.120     157.031
   14   6   5  1   13705.800     317.129
   14   6   6  1     466.165      17.518
   14   6   7  1    2055.450      53.111
   14   6   8  1     373.253      14.497
   14   6   9  1    8925.180     210.093
   14   6  10  1     701.253      23.413
   14   6  11  1    2601.650      68.709
   14   6  12  1     348.747      17.238
   14   6  13  1     283.921      17.274
   14   6  14  1      33.839      13.979
   14   6  15  1    3842.540      99.315
   14   6  16  1    1196.410      37.724
   14   6  17  1     536.002      23.191
   14   6  18  1     939.555      34.162
   14   6  19  1      15.165      15.059
   14   6  20  1      16.096      16.883
   14   6  21  1      83.235      20.141
   14   6  22  1     308.189      36.557
   14   6  23  1    1043.970      46.881
   14   6  24  1      23.564      27.125
   14   6  25  1       3.125      23.264
   14   6  26  1     653.434      39.638
   14   6  27  1     195.906      32.520
   14   8   0  1     212.258      20.365
   14   8   1  1     157.903      13.977
   14   8   2  1      51.940      11.389
   14   8   3  1    2139.230      57.950
   14   8   4  1      92.655      14.652
   14   8   5  1    3011.010      80.356
   14   8   6  1    1152.970      34.403
   14   8   7  1       3.952      10.814
   14   8   8  1    2333.030      61.952
   14   8   9  1    3093.890      81.990
   14   8  10  1      23.880      14.920
   14   8  11  1     880.471      36.011
   14   8  12  1    3223.600      89.319
   14   8  13  1     373.512      25.215
   14   8  14  1    4203.270     113.526
   14   8  15  1    1149.840      42.071
   14   8  16  1    4376.270     118.977
   14   8  17  1      58.314      15.895
   14   8  18  1    3613.770     109.826
   14   8  19  1     189.151      27.329
   14   8  20  1     137.900      23.542
   14   8  21  1     -47.361      64.517
   14   8  22  1     259.452      32.497
   14   8  23  1     -18.987      57.959
   14   8  24  1     -17.768      89.501
   14   8  25  1      43.356      20.118
   14  10   0  1    7176.810     190.887
   14  10   1  1      56.132      17.836
   14  10   2  1     967.886      39.718
   14  10   3  1     134.072      18.256
   14  10   4  1     175.254      19.840
   14  10   5  1     491.503      26.601
   14  10   6  1    2762.030      74.793
   14  10   7  1      24.194      15.068
   14  10   8  1    1097.270      39.822
   14  10   9  1     889.827      38.331
   14  10  10  1    1235.470      45.803
   14  10  11  1    1080.170      41.317
   14  10  12  1     468.511      27.451
   14  10  13  1      38.311      16.789
   14  10  14  1    1133.670      43.411
   14  10  15  1      90.853      18.010
   14  10  16  1    1177.020      53.777
   14  10  17  1     138.764      18.873
   14  10  18  1     365.766      25.851
   14  10  19  1     248.911      24.257
   14  10  20  1      45.602      24.353
   14  10  21  1       7.742      20.017
   14  10  22  1     669.803      37.008
   14  12   0  1    1468.680      77.831
   14  12   1  1     228.574      20.347
   14  12   2  1    1611.190      55.548
   14  12   3  1     410.900      28.699
   14  12   4  1     104.115      19.733
   14  12   5  1    1745.030      71.383
   14  12   6  1    3048.210      90.416
   14  12   7  1     460.500      31.448
   14  12   8  1     274.556      34.375
   14  12   9  1     662.883      53.108
   14  12  10  1      35.379      28.898
   14  12  11  1     112.771      28.220
   14  12  12  1      19.660      25.559
   14  12  13  1      79.389      25.606
   14  12  14  1      35.660      28.433
   14  12  15  1     309.038      36.308
   14  12  16  1    1327.610      56.026
   14  12  17  1     160.712      33.358
   14  12  18  1    1946.080      90.527
   14  14   0  1    1748.080      76.561
   14  14   1  1     525.675      31.630
   14  14   2  1    1746.230      60.258
   14  14   3  1      56.520      20.148
   14  14   4  1     444.920      31.088
   14  14   5  1     671.724      50.116
   14  14   6  1     121.023      30.369
   14  14   7  1     103.158      24.091
   14  14   8  1      62.341      23.344
   14  14   9  1      58.938      20.181
   14  14  10  1     314.049      40.733
   14  14  11  1      69.561      30.695
   14  14  12  1     424.735      40.359
   15   1   1  1     113.249       8.505
   15   1   2  1    5396.100     126.454
   15   1   3  1   16016.400     366.271
   15   1   4  1    2329.940      58.183
   15   1   5  1    8176.400     192.481
   15   1   6  1    3356.490      80.443
   15   1   7  1    4095.090     100.403
   15   1   8  1   35853.102     807.270
   15   1   9  1     992.876      29.014
   15   1  10  1   12165.000     278.851
   15   1  11  1   10326.200     239.390
   15   1  12  1     701.881      24.500
   15   1  13  1      53.097      10.444
   15   1  14  1    7175.000     176.346
   15   1  15  1    1995.320      52.314
   15   1  16  1    2563.670      65.564
   15   1  17  1    4429.950     107.550
   15   1  18  1     106.296      14.274
   15   1  19  1     178.102      17.081
   15   1  20  1     369.624      21.954
   15   1  21  1     492.008      28.017
   15   1  22  1     474.720      26.196
   15   1  23  1      -8.996      53.849
   15   1  24  1     307.501      20.639
   15   1  25  1     220.313      22.110
   15   1  26  1     526.044      40.484
   15   1  27  1     654.697      33.684
   15   1  28  1     728.943      37.370
   15   1  29  1     443.363      37.798
   15   1  30  1     -15.054      95.776
   15   3   1  1   11374.200     257.935
   15   3   2  1    3341.110      80.066
   15   3   3  1    3203.390      76.888
   15   3   4  1   22446.000     504.785
   15   3   5  1    2109.480      52.301
   15   3   6  1   18146.699     409.565
   15   3   7  1    1010.650      28.341
   15   3   8  1      -2.361      41.975
   15   3   9  1    1411.260      38.589
   15   3  10  1     262.058      12.378
   15   3  11  1    4845.440     115.500
   15   3  12  1     104.135      11.811
   15   3  13  1    1715.230      46.054
   15   3  14  1     944.871      30.305
   15   3  15  1     153.091      11.687
   15   3  16  1      35.286      19.534
   15   3  17  1    1687.620      46.382
   15   3  18  1    1134.950      35.221
   15   3  19  1     192.218      16.617
   15   3  20  1    2383.680      64.644
   15   3  21  1    3272.180      87.127
   15   3  22  1      61.943      16.629
   15   3  23  1    7711.860     207.594
   15   3  24  1    2962.620      94.363
   15   3  25  1      75.216      33.863
   15   3  26  1     949.700      48.515
   15   3  27  1     687.377      40.245
   15   3  28  1      90.806      23.758
   15   3  29  1      41.239      29.273
   15   5   1  1      29.367       9.480
   15   5   2  1    2952.130      72.925
   15   5   3  1    1038.630      30.516
   15   5   4  1    9560.390     221.415
   15   5   5  1   27257.100     618.771
   15   5   6  1    4430.210     107.703
   15   5   7  1    6771.620     160.539
   15   5   8  1     468.580      16.071
   15   5   9  1     876.105      26.077
   15   5  10  1     902.994      27.061
   15   5  11  1    1444.740      40.758
   15   5  12  1    1617.640      43.706
   15   5  13  1    3429.280      85.521
   15   5  14  1     872.767      27.663
   15   5  15  1      85.481      12.689
   15   5  16  1    2054.600      57.058
   15   5  17  1   13757.200     322.790
   15   5  18  1     538.513      30.525
   15   5  19  1     244.875      18.730
   15   5  20  1     988.686      37.065
   15   5  21  1       0.367      16.918
   15   5  22  1       5.573      18.683
   15   5  23  1     726.017      38.881
   15   5  24  1    1965.080      69.114
   15   5  25  1     322.573      31.697
   15   5  26  1     944.394      47.966
   15   5  27  1      77.411      22.611
   15   5  28  1      38.606      20.995
   15   7   1  1    4467.440     123.765
   15   7   2  1    4564.550     123.081
   15   7   3  1     403.265      21.680
   15   7   4  1     139.105      12.172
   15   7   5  1     189.048      12.347
   15   7   6  1    7296.170     169.001
   15   7   7  1    7468.690     174.388
   15   7   8  1    1139.250      35.093
   15   7   9  1      67.795      14.935
   15   7  10  1    2225.810      73.585
   15   7  11  1   28152.900     651.952
   15   7  12  1    3525.300      94.063
   15   7  13  1    3754.410     102.938
   15   7  14  1     141.657      18.152
   15   7  15  1     166.269      24.219
   15   7  16  1    1538.500      49.421
   15   7  17  1     641.628      29.150
   15   7  18  1     972.202      41.575
   15   7  19  1     787.686      41.872
   15   7  20  1      58.016      22.284
   15   7  21  1     428.535      31.416
   15   7  22  1     468.019      30.405
   15   7  23  1     634.291      36.799
   15   7  24  1     574.808      52.294
   15   7  25  1     246.186      42.553
   15   7  26  1      28.858      21.395
   15   9   1  1       1.242      14.714
   15   9   2  1    1079.740      41.621
   15   9   3  1    2628.620      71.961
   15   9   4  1    8791.910     226.412
   15   9   5  1    1321.080      41.640
   15   9   6  1     542.827      29.803
   15   9   7  1      44.310      14.669
   15   9   8  1     429.429      25.381
   15   9   9  1     367.879      23.593
   15   9  10  1    6669.980     167.439
   15   9  11  1      28.382      16.275
   15   9  12  1    1281.580      46.241
   15   9  13  1     -13.043      59.349
   15   9  14  1      21.808      16.418
   15   9  15  1     574.170      29.364
   15   9  16  1    1177.030      43.897
   15   9  17  1    1126.570      43.416
   15   9  18  1    3757.860     106.429
   15   9  19  1     414.443      29.979
   15   9  20  1     416.632      38.153
   15   9  22  1     520.124      32.734
   15   9  23  1      -1.825      58.776
   15   9  24  1      36.833      22.194
   15  11   1  1      39.602      16.513
   15  11   2  1    3933.080     105.702
   15  11   3  1    1635.080      52.675
   15  11   4  1    2830.180      95.650
   15  11   5  1     110.940      18.287
   15  11   6  1    1585.840      70.346
   15  11   7  1    1709.190      58.381
   15  11   8  1     249.010      26.907
   15  11   9  1    2078.380      79.757
   15  11  10  1     534.259      32.879
   15  11  11  1     602.957      32.662
   15  11  12  1     722.116      35.833
   15  11  13  1      23.592      19.253
   15  11  14  1      19.905      23.301
   15  11  15  1      59.965      19.232
   15  11  16  1      39.007      21.931
   15  11  17  1      66.137      18.864
   15  11  18  1     124.829      20.870
   15  11  19  1    1089.200      56.638
   15  11  20  1     632.229      39.052
   15  13   1  1     198.499      25.773
   15  13   2  1    2390.930      74.904
   15  13   3  1     509.228      33.172
   15  13   4  1    1479.120      63.833
   15  13   5  1     141.219      25.977
   15  13   6  1     529.517      35.181
   15  13   7  1      30.486      25.693
   15  13   8  1      81.806      44.836
   15  13   9  1     482.496      45.823
   15  13  10  1    1399.210      63.047
   15  13  11  1     177.734      30.337
   15  13  12  1      46.754      25.513
   15  13  13  1     915.044      50.016
   15  13  14  1    1146.630      51.710
   15  13  15  1      25.781      26.000
   15  15   1  1      72.658      17.340
   15  15   2  1      38.520      21.400
   15  15   3  1       3.174      18.159
   15  15   4  1     601.536      38.724
   15  15   5  1     370.241      30.586
   16   0   0  1     684.588      57.874
   16   0   2  1     111.520      10.038
   16   0   4  1    1495.630      45.415
   16   0   6  1     695.239      28.878
   16   0   8  1      78.670       8.850
   16   0  10  1   64571.801    1478.510
   16   0  12  1   26733.199     620.676
   16   0  14  1    5204.420     157.144
   16   0  16  1     107.963      15.802
   16   0  18  1    1059.850      55.731
   16   0  20  1    8077.260     213.578
   16   0  22  1    1444.450      57.873
   16   0  24  1    4537.130     149.092
   16   0  26  1      18.217      55.098
   16   0  28  1       6.644      48.265
   16   0  30  1     283.889      51.181
   16   2   0  1    1894.820      53.560
   16   2   1  1    1649.830      42.169
   16   2   2  1    6515.040     150.397
   16   2   3  1    6669.950     155.165
   16   2   4  1   30528.199     695.372
   16   2   5  1   13917.800     316.171
   16   2   6  1     390.057      14.168
   16   2   7  1      59.218       5.902
   16   2   8  1    9854.030     226.676
   16   2   9  1      27.065       7.231
   16   2  10  1     722.330      24.142
   16   2  11  1      46.846       8.273
   16   2  12  1       8.797       7.412
   16   2  13  1      53.646      10.132
   16   2  14  1    1186.790      34.752
   16   2  15  1     846.046      28.317
   16   2  16  1   16582.801     378.312
   16   2  17  1    3723.580      91.622
   16   2  18  1   16763.199     390.187
   16   2  19  1    3792.490      95.852
   16   2  20  1      -6.703      73.079
   16   2  21  1    1276.930      41.272
   16   2  22  1      27.980      14.199
   16   2  23  1      93.102      16.607
   16   2  24  1      -4.913      69.276
   16   2  25  1      38.606      23.020
   16   2  26  1      44.062      24.589
   16   2  27  1    1835.350      64.867
   16   2  28  1     241.887      32.329
   16   2  29  1      55.408      25.509
   16   4   0  1    7712.500     183.802
   16   4   1  1    4745.240     111.717
   16   4   2  1    7672.810     178.343
   16   4   3  1    5052.480     118.768
   16   4   4  1   18637.600     422.713
   16   4   5  1    1442.460      38.954
   16   4   6  1     857.492      26.065
   16   4   7  1      16.758       6.344
   16   4   8  1    1396.020      38.919
   16   4   9  1    4145.480     101.575
   16   4  10  1   11366.200     261.370
   16   4  11  1      -6.466      40.700
   16   4  12  1       2.300       7.042
   16   4  13  1    2282.780      58.805
   16   4  14  1    1651.450      44.376
   16   4  15  1     316.746      15.227
   16   4  16  1     389.791      18.680
   16   4  17  1      59.098      13.429
   16   4  18  1      26.836      13.170
   16   4  19  1     108.159      14.499
   16   4  20  1    1243.670      41.346
   16   4  21  1    4461.880     120.505
   16   4  22  1    1286.300      46.859
   16   4  23  1     275.015      24.889
   16   4  24  1    2074.150      71.371
   16   4  25  1    2659.220      99.275
   16   4  26  1     444.378      37.149
   16   4  27  1      44.066      38.419
   16   4  28  1     296.729      39.498
   16   4  29  1       8.476      24.109
   16   6   0  1      36.124      14.964
   16   6   1  1    4324.500     108.777
   16   6   2  1    5927.320     147.301
   16   6   3  1    2487.330      68.546
   16   6   4  1     769.428      28.061
   16   6   5  1    2581.900      66.643
   16   6   6  1    5769.880     135.513
   16   6   7  1    1360.420      40.608
   16   6   8  1    1753.990      44.727
   16   6   9  1    2513.960      64.693
   16   6  10  1    1830.080      50.213
   16   6  11  1    2466.460      68.210
   16   6  12  1      -9.533      37.112
   16   6  13  1    3722.240      97.165
   16   6  14  1    7074.230     168.915
   16   6  15  1    7847.250     186.039
   16   6  16  1    3242.700      83.689
   16   6  17  1      21.273      14.810
   16   6  18  1      94.437      16.964
   16   6  19  1     617.803      29.527
   16   6  20  1     149.408      18.750
   16   6  21  1     191.654      22.413
   16   6  22  1     -14.561      61.704
   16   6  23  1     101.306      24.664
   16   6  24  1      97.649      25.010
   16   6  25  1      13.391      22.388
   16   6  26  1      86.216      22.232
   16   6  27  1      38.503      19.713
   16   8   0  1    1276.800      52.059
   16   8   1  1    2202.830      66.902
   16   8   2  1     115.084      15.899
   16   8   3  1     397.352      19.978
   16   8   4  1     529.216      26.124
   16   8   5  1    1458.030      42.455
   16   8   6  1    5205.430     129.388
   16   8   7  1   12418.400     297.270
   16   8   8  1   10573.400     263.844
   16   8   9  1    2186.000      61.749
   16   8  10  1    1051.260      37.583
   16   8  11  1    1635.260      53.501
   16   8  12  1     278.740      24.919
   16   8  13  1     -11.681      48.206
   16   8  14  1     395.614      26.393
   16   8  15  1    1379.290      48.901
   16   8  16  1     674.842      40.161
   16   8  17  1    1512.420      51.118
   16   8  18  1      36.630      20.351
   16   8  19  1     181.711      22.459
   16   8  20  1     246.467      27.855
   16   8  21  1     444.864      31.811
   16   8  22  1       2.883      23.129
   16   8  23  1     294.477      33.594
   16   8  24  1     172.043      27.565
   16   8  25  1      19.472      29.337
   16  10   0  1   19467.100     484.669
   16  10   1  1    2955.450      89.912
   16  10   2  1    2557.060      74.148
   16  10   3  1     216.891      32.102
   16  10   4  1     203.698      21.040
   16  10   5  1    1691.080      53.035
   16  10   6  1       9.869      23.745
   16  10   7  1     589.182      29.565
   16  10   8  1    1551.250      50.453
   16  10   9  1      81.565      18.345
   16  10  10  1       3.559      25.735
   16  10  11  1     513.849      29.529
   16  10  12  1    1604.080      61.812
   16  10  13  1      75.743      23.630
   16  10  14  1      23.894      22.707
   16  10  15  1      66.594      22.703
   16  10  16  1     317.391      24.285
   16  10  17  1      50.555      17.287
   16  10  18  1     498.121      29.045
   16  10  19  1     229.807      24.680
   16  10  20  1     232.819      26.999
   16  10  21  1      19.418      20.100
   16  10  22  1    1883.010      79.328
   16  12   0  1     115.218      25.376
   16  12   1  1     525.118      28.159
   16  12   2  1     430.582      26.488
   16  12   3  1     342.622      33.067
   16  12   4  1     562.949      31.276
   16  12   5  1    1143.660      61.243
   16  12   6  1    6852.430     177.937
   16  12   7  1     851.271      42.602
   16  12   8  1     504.462      43.781
   16  12   9  1     279.420      30.167
   16  12  10  1      -8.861      65.172
   16  12  11  1      10.436      26.620
   16  12  12  1     -37.314      63.819
   16  12  13  1     190.402      30.299
   16  12  14  1     226.527      27.842
   16  12  15  1    1495.880      60.116
   16  12  16  1     635.705      38.227
   16  12  17  1     846.456      42.809
   16  12  18  1     532.795      39.464
   16  14   0  1     822.802      51.560
   16  14   1  1      79.371      22.559
   16  14   2  1      89.108      20.069
   16  14   3  1      16.175      28.103
   16  14   4  1     101.557      21.665
   16  14   5  1     247.893      27.719
   16  14   6  1      69.968      26.827
   16  14   7  1      92.643      23.335
   16  14   8  1      88.762      27.717
   16  14   9  1    1715.670      88.946
   16  14  10  1     723.264      49.788
   16  14  11  1      83.250      29.562
   17   1   1  1   10901.000     250.756
   17   1   2  1    2158.450      55.227
   17   1   3  1   24475.301     552.987
   17   1   4  1   10902.500     250.919
   17   1   5  1    5018.580     116.669
   17   1   6  1    3309.390      79.190
   17   1   7  1   15983.500     362.812
   17   1   8  1    2319.250      57.808
   17   1   9  1   51053.801    1154.660
   17   1  10  1    9579.570     223.000
   17   1  11  1    8834.160     207.058
   17   1  12  1    4064.400      99.898
   17   1  13  1      26.422       8.957
   17   1  14  1    7636.580     180.243
   17   1  15  1   15576.200     354.133
   17   1  16  1    9263.770     214.160
   17   1  17  1     391.830      22.551
   17   1  18  1     633.516      26.076
   17   1  19  1     -10.447      60.990
   17   1  20  1    3318.840      88.812
   17   1  21  1     128.661      14.674
   17   1  22  1     876.513      34.090
   17   1  23  1      99.945      17.163
   17   1  24  1     225.638      19.614
   17   1  25  1     510.008      32.427
   17   1  26  1     -23.355      66.258
   17   1  27  1     365.267      31.355
   17   1  28  1     322.166      32.086
   17   1  29  1     640.180      48.382
   17   3   1  1   11458.700     261.046
   17   3   2  1   63230.398    1422.410
   17   3   3  1   50954.199    1145.490
   17   3   4  1     859.105      25.224
   17   3   5  1    1993.370      49.637
   17   3   6  1    7795.650     179.778
   17   3   7  1   18727.600     425.120
   17   3   8  1    8753.230     203.437
   17   3   9  1     796.812      25.903
   17   3  10  1    4467.120     107.349
   17   3  11  1    2680.550      66.673
   17   3  12  1    2393.450      68.185
   17   3  13  1     687.914      23.918
   17   3  14  1    2776.510      68.060
   17   3  15  1     248.707      17.106
   17   3  16  1      43.389      12.535
   17   3  17  1     371.605      19.978
   17   3  18  1     576.385      22.964
   17   3  19  1    1416.380      42.611
   17   3  20  1    2528.800      68.269
   17   3  21  1     566.754      37.186
   17   3  22  1    1617.570      51.139
   17   3  23  1    3235.540     100.841
   17   3  24  1     867.724      37.219
   17   3  25  1    2432.410     110.007
   17   3  26  1     191.508      45.085
   17   3  27  1     361.703      31.494
   17   3  28  1      83.459      24.494
   17   3  29  1      47.966      24.441
   17   5   1  1     489.275      18.052
   17   5   2  1    9034.730     209.682
   17   5   3  1    7447.100     175.859
   17   5   4  1   52424.000    1190.050
   17   5   5  1   10703.000     248.714
   17   5   6  1   42534.898     966.698
   17   5   7  1      27.146       6.332
   17   5   8  1     729.791      23.364
   17   5   9  1      -5.930      26.595
   17   5  10  1      68.947       7.839
   17   5  11  1     687.839      25.891
   17   5  12  1    1126.670      33.164
   17   5  13  1     778.377      26.015
   17   5  14  1     473.583      19.716
   17   5  15  1     296.670      18.971
   17   5  16  1    2074.860      59.200
   17   5  17  1   12515.000     297.498
   17   5  18  1    2232.860      65.356
   17   5  19  1    1195.410      41.273
   17   5  20  1    1300.000      44.889
   17   5  21  1    1239.130      43.753
   17   5  22  1      54.528      20.033
   17   5  23  1      -7.326      62.719
   17   5  24  1    1620.520      60.610
   17   5  25  1     126.090      25.647
   17   5  26  1     300.557      37.028
   17   5  27  1     164.893      28.004
   17   5  28  1     117.211      33.450
   17   7   1  1      -6.662      46.267
   17   7   2  1    3318.950      86.193
   17   7   3  1     420.273      29.421
   17   7   4  1     282.712      16.497
   17   7   5  1      13.017       8.874
   17   7   6  1      -5.287      33.270
   17   7   7  1     893.378      29.182
   17   7   8  1   11992.000     281.290
   17   7   9  1    8334.490     221.508
   17   7  10  1    8260.690     212.098
   17   7  11  1   15286.600     377.125
   17   7  12  1     235.430      24.586
   17   7  13  1    1251.420      52.876
   17   7  14  1     192.719      23.117
   17   7  15  1     187.671      18.820
   17   7  16  1     776.177      33.461
   17   7  17  1     -25.377      51.264
   17   7  18  1     113.997      20.279
   17   7  19  1     433.445      33.994
   17   7  20  1     394.529      29.680
   17   7  21  1      49.142      25.275
   17   7  22  1     274.907      25.189
   17   7  23  1    1458.050      54.321
   17   7  24  1      82.664      21.346
   17   7  25  1     165.045      24.308
   17   7  26  1     653.310      55.349
   17   9   1  1     474.103      24.252
   17   9   2  1    2585.010      73.082
   17   9   3  1    8426.680     203.427
   17   9   4  1    4158.240     120.845
   17   9   5  1    3885.580     102.111
   17   9   6  1      11.980      14.699
   17   9   7  1     -10.098      46.365
   17   9   8  1    2474.300      71.880
   17   9   9  1     237.003      19.499
   17   9  10  1    4459.440     117.209
   17   9  11  1      45.938      17.868
   17   9  12  1    2803.940      94.235
   17   9  13  1      36.188      16.431
   17   9  14  1     -21.967      51.112
   17   9  15  1     -26.971      55.436
   17   9  16  1     104.084      19.433
   17   9  17  1     807.947      38.876
   17   9  18  1    1276.020      48.820
   17   9  19  1    1974.410      68.171
   17   9  20  1      71.153      22.984
   17   9  21  1     136.111      23.038
   17   9  22  1     376.201      27.202
   17   9  23  1     170.287      22.158
   17   9  24  1      62.658      25.337
   17  11   1  1     267.085      23.148
   17  11   2  1     106.006      24.783
   17  11   3  1    8927.740     217.572
   17  11   4  1    1548.150      60.105
   17  11   5  1      68.885      17.938
   17  11   6  1     243.264      22.345
   17  11   7  1    2137.380      74.504
   17  11   8  1    3919.440     112.752
   17  11   9  1      10.661      23.171
   17  11  10  1     558.233      60.341
   17  11  11  1      63.181      32.681
   17  11  12  1      33.692      19.925
   17  11  13  1     349.043      26.581
   17  11  14  1      64.130      20.486
   17  11  15  1     101.228      19.892
   17  11  16  1      15.118      21.068
   17  11  17  1      70.432      18.616
   17  11  18  1     170.492      23.301
   17  11  19  1    2126.640      73.686
   17  11  20  1     645.115      39.241
   17  13   1  1     268.854      22.829
   17  13   2  1     315.482      36.849
   17  13   3  1     173.195      22.747
   17  13   4  1    2867.240      92.369
   17  13   5  1      97.530      27.422
   17  13   6  1     994.957      44.571
   17  13   7  1     164.496      26.070
   17  13   8  1     382.826      33.299
   17  13   9  1     808.686      44.435
   17  13  10  1    2176.420      82.872
   17  13  11  1    1033.470      54.147
   17  13  12  1     470.706      38.209
   17  13  13  1    1542.350      64.659
   17  13  14  1    1474.020      59.896
   17  13  15  1      44.569      20.207
   17  15   1  1     131.218      22.307
   17  15   2  1     111.079      19.129
   17  15   3  1     362.559      33.026
   18   0   0  1    8925.670     356.462
   18   0   2  1   14272.300     332.088
   18   0   4  1   12694.700     290.456
   18   0   6  1    1111.440      33.845
   18   0   8  1     440.671      19.551
   18   0  10  1   16515.100     394.105
   18   0  12  1   15950.100     389.536
   18   0  14  1    2603.690      87.048
   18   0  16  1    6853.460     167.632
   18   0  20  1      29.241      18.531
   18   0  22  1      -9.501      83.618
   18   0  24  1     350.573      30.454
   18   0  26  1     163.193      32.838
   18   0  28  1     176.846      41.874
   18   2   0  1   80945.000    1825.260
   18   2   1  1      72.620       6.948
   18   2   2  1    5490.290     127.733
   18   2   3  1   26922.400     605.443
   18   2   4  1   11046.900     251.656
   18   2   5  1   53781.699    1209.070
   18   2   6  1    3281.910      78.877
   18   2   7  1      94.480       7.044
   18   2   8  1    3618.760      87.430
   18   2   9  1    9088.720     211.489
   18   2  10  1    3068.260      77.573
   18   2  11  1    3856.280      95.075
   18   2  12  1     992.726      30.319
   18   2  13  1    1541.040      41.825
   18   2  14  1     227.246      13.480
   18   2  15  1     270.017      15.697
   18   2  16  1    1842.550      49.287
   18   2  17  1     248.593      17.976
   18   2  18  1   11015.500     256.293
   18   2  19  1     657.443      26.469
   18   2  20  1    2737.850      73.514
   18   2  21  1     387.746      22.335
   18   2  22  1      88.591      15.997
   18   2  23  1     102.927      16.839
   18   2  24  1     665.535      33.634
   18   2  25  1      45.613      17.613
   18   2  26  1    1572.680      75.829
   18   2  27  1    2251.000      80.799
   18   2  28  1     445.008      42.191
   18   2  29  1     420.662      36.939
   18   4   0  1   47290.602    1077.100
   18   4   1  1   12669.100     289.886
   18   4   2  1  105708.000    2391.900
   18   4   3  1   17540.000     398.824
   18   4   4  1   17075.100     391.781
   18   4   5  1      27.142       7.269
   18   4   6  1   28985.301     658.706
   18   4   7  1     157.042       9.984
   18   4   8  1    4831.580     115.634
   18   4   9  1     414.744      15.655
   18   4  10  1    2230.880      58.282
   18   4  11  1    1215.340      35.419
   18   4  12  1     488.832      20.735
   18   4  13  1     111.119      10.072
   18   4  14  1    6259.130     148.021
   18   4  15  1      66.414      11.343
   18   4  16  1      90.050      12.782
   18   4  17  1     352.353      22.802
   18   4  18  1      36.386      15.090
   18   4  19  1     593.170      25.886
   18   4  20  1    1238.680      46.732
   18   4  21  1    3996.840     108.541
   18   4  22  1     283.062      23.588
   18   4  23  1     249.503      23.087
   18   4  24  1     253.452      24.041
   18   4  25  1    2926.600     104.507
   18   4  26  1     834.676      61.692
   18   4  27  1      37.815      23.479
   18   4  28  1      87.628      28.827
   18   6   0  1   34990.398     947.226
   18   6   1  1     120.774      12.401
   18   6   2  1    2370.010      69.915
   18   6   3  1    3765.630      95.011
   18   6   4  1     651.857      24.118
   18   6   5  1    3757.650      92.489
   18   6   6  1     451.472      33.179
   18   6   7  1      90.564      11.667
   18   6   8  1   34682.301     795.751
   18   6   9  1    6252.420     153.622
   18   6  10  1    9302.280     231.604
   18   6  11  1     114.230      16.191
   18   6  12  1     508.587      21.663
   18   6  13  1   17721.801     408.267
   18   6  14  1   10186.100     239.370
   18   6  15  1    1658.230      56.922
   18   6  16  1     -17.147      43.135
   18   6  17  1    1321.170      44.044
   18   6  18  1     615.635      41.230
   18   6  19  1     670.981      29.874
   18   6  20  1    2049.830      64.292
   18   6  21  1     274.949      23.681
   18   6  22  1     235.960      24.048
   18   6  23  1      65.458      24.589
   18   6  24  1     531.982      33.579
   18   6  25  1      95.795      23.097
   18   6  26  1     486.913      32.252
   18   6  27  1      66.644      21.813
   18   8   0  1     669.012      41.795
   18   8   1  1    3227.620      91.948
   18   8   2  1    1435.490      44.521
   18   8   3  1      91.470      13.874
   18   8   4  1    2157.630      61.257
   18   8   5  1      27.878      12.935
   18   8   6  1   10070.800     236.851
   18   8   7  1   18197.699     440.154
   18   8   8  1   12607.400     294.058
   18   8   9  1      97.512      18.320
   18   8  10  1     626.650      29.775
   18   8  11  1    2020.470      62.715
   18   8  12  1    3955.130     107.179
   18   8  13  1     140.685      18.250
   18   8  14  1     290.098      23.998
   18   8  15  1    4958.180     130.324
   18   8  16  1     320.373      26.579
   18   8  17  1     447.257      26.083
   18   8  18  1     -25.471      54.452
   18   8  19  1    1630.990      59.231
   18   8  20  1     105.687      24.591
   18   8  21  1      15.417      25.369
   18   8  22  1       0.084      20.674
   18   8  23  1      59.084      19.804
   18   8  24  1     112.729      22.018
   18   8  25  1      -8.340      54.262
   18  10   0  1   17009.400     456.091
   18  10   1  1    5343.830     135.890
   18  10   2  1     291.507      30.169
   18  10   3  1    2625.870      81.972
   18  10   4  1    3811.180     103.462
   18  10   5  1      -6.782      64.003
   18  10   6  1      19.038      21.609
   18  10   7  1    1625.000      54.061
   18  10   8  1      68.425      22.227
   18  10   9  1    1491.690      63.132
   18  10  10  1     199.791      27.203
   18  10  11  1    1714.840      59.731
   18  10  12  1    2319.030      72.087
   18  10  13  1      21.730      24.594
   18  10  14  1     921.573      38.606
   18  10  15  1      58.399      27.138
   18  10  16  1     719.367      37.328
   18  10  17  1     296.412      22.720
   18  10  18  1      35.901      18.746
   18  10  19  1      38.747      19.510
   18  10  20  1      63.265      28.882
   18  10  21  1     288.074      26.302
   18  10  22  1    3707.960     111.811
   18  12   0  1   10222.000     267.374
   18  12   1  1      82.871      24.334
   18  12   2  1    1267.320      49.879
   18  12   3  1     583.782      29.738
   18  12   4  1     658.880      37.030
   18  12   5  1    3409.720     117.066
   18  12   6  1    3146.900     105.894
   18  12   7  1    1424.130      55.264
   18  12   8  1     205.269      28.285
   18  12   9  1     212.732      34.239
   18  12  10  1     825.971      45.275
   18  12  11  1     531.874      43.768
   18  12  12  1      66.791      26.505
   18  12  13  1      57.411      28.721
   18  12  14  1      36.757      22.746
   18  12  15  1    1069.890      50.010
   18  12  16  1    2597.350      88.898
   18  12  17  1     885.412      48.438
   18  14   0  1     995.776      77.999
   18  14   1  1     194.189      22.758
   18  14   2  1     951.011      41.384
   18  14   3  1     234.480      23.931
   18  14   4  1     217.805      30.389
   18  14   5  1     458.838      32.668
   18  14   6  1     282.301      34.227
   18  14   7  1      54.123      26.615
   18  14   8  1    1775.700      72.120
   18  14   9  1    2861.690     107.300
   18  14  10  1    3519.620     123.273
   19   1   1  1    4251.150     100.748
   19   1   2  1    7965.120     182.601
   19   1   3  1      40.532       5.612
   19   1   4  1    1477.100      37.906
   19   1   5  1    2082.930      52.007
   19   1   6  1      38.916       6.716
   19   1   7  1   33409.398     753.051
   19   1   8  1   10383.400     238.499
   19   1   9  1   16430.801     375.017
   19   1  10  1    1068.800      31.975
   19   1  11  1    2185.180      57.391
   19   1  12  1    4893.420     126.531
   19   1  13  1    1795.280      51.139
   19   1  14  1   10907.900     249.185
   19   1  15  1    2747.040      71.550
   19   1  16  1     536.795      23.899
   19   1  17  1     958.135      34.576
   19   1  18  1    2992.570      82.608
   19   1  19  1     712.653      29.138
   19   1  20  1      -2.710      90.462
   19   1  21  1    1399.160      44.770
   19   1  22  1     191.277      18.134
   19   1  23  1      42.742      15.799
   19   1  24  1     103.041      18.009
   19   1  25  1     -17.648      76.801
   19   1  26  1     129.447      25.089
   19   1  27  1      45.835      26.102
   19   1  28  1     -20.372      87.193
   19   1  29  1     313.252      34.205
   19   3   1  1  101937.000    2304.600
   19   3   2  1   71497.102    1612.420
   19   3   3  1     832.714      26.799
   19   3   4  1    8295.460     190.867
   19   3   5  1    8554.970     196.529
   19   3   6  1     903.241      26.932
   19   3   7  1     277.955      13.127
   19   3   8  1     638.921      20.845
   19   3   9  1    1733.570      46.528
   19   3  10  1    2782.430      71.488
   19   3  11  1    1820.420      48.727
   19   3  12  1    1733.550      47.456
   19   3  13  1    6477.220     149.849
   19   3  14  1     846.857      25.656
   19   3  15  1    7824.730     183.034
   19   3  16  1     496.328      20.790
   19   3  17  1     -27.790      47.024
   19   3  18  1    3449.960      88.351
   19   3  19  1     298.476      19.354
   19   3  20  1    2270.510      68.236
   19   3  21  1    2804.500      89.096
   19   3  22  1    1191.550      43.128
   19   3  23  1    5145.160     157.953
   19   3  24  1    2984.900     105.937
   19   3  25  1     287.790      26.626
   19   3  26  1     133.190      29.937
   19   3  27  1      26.254      23.344
   19   3  28  1     333.641      36.047
   19   5   1  1    3882.840      97.994
   19   5   2  1   14296.400     328.823
   19   5   3  1    1967.950      54.775
   19   5   4  1   30027.301     687.923
   19   5   5  1   11691.500     271.721
   19   5   6  1   12681.400     294.013
   19   5   7  1    7237.090     175.696
   19   5   8  1    1019.930      29.621
   19   5   9  1    3394.080      83.188
   19   5  10  1    2694.420      67.549
   19   5  11  1     -17.937      30.756
   19   5  12  1    6559.590     153.630
   19   5  13  1     304.087      20.349
   19   5  14  1     577.022      22.710
   19   5  15  1    1379.950      41.287
   19   5  16  1     113.069      14.739
   19   5  17  1    7957.590     199.088
   19   5  18  1     338.352      27.221
   19   5  19  1     308.802      32.967
   19   5  20  1     476.559      25.214
   19   5  21  1     192.549      23.507
   19   5  22  1     234.777      29.232
   19   5  23  1      12.086      18.730
   19   5  24  1     151.157      25.965
   19   5  25  1      77.281      20.352
   19   5  26  1      64.924      24.325
   19   5  27  1     916.731      77.234
   19   7   1  1    2134.880      59.379
   19   7   2  1    1386.180      41.099
   19   7   3  1      31.381      10.658
   19   7   4  1    2198.590      57.692
   19   7   5  1    4799.820     117.325
   19   7   6  1       4.509      10.302
   19   7   7  1     321.131      15.980
   19   7   8  1     252.950      19.276
   19   7   9  1    3419.530      94.675
   19   7  10  1    8965.520     238.610
   19   7  11  1   29775.100     764.839
   19   7  12  1     338.867      22.887
   19   7  13  1    1589.210      50.950
   19   7  14  1    4875.830     126.964
   19   7  15  1    5608.860     143.349
   19   7  16  1      35.691      17.056
   19   7  17  1      87.221      17.805
   19   7  18  1     -22.744      53.341
   19   7  19  1     178.977      27.398
   19   7  20  1     -41.431      77.053
   19   7  21  1     125.512      31.900
   19   7  22  1     189.678      24.621
   19   7  23  1     339.417      29.125
   19   7  24  1      14.474      21.858
   19   7  25  1      34.910      20.531
   19   7  26  1      -2.227      53.935
   19   9   1  1     799.215      31.048
   19   9   2  1    3568.110      95.464
   19   9   3  1    6162.370     153.788
   19   9   4  1   19128.600     448.019
   19   9   5  1    4026.210     106.290
   19   9   6  1     -10.733      49.835
   19   9   7  1      62.532      16.238
   19   9   8  1    4139.290     109.326
   19   9   9  1     262.590      19.410
   19   9  10  1      -5.562      49.759
   19   9  11  1      47.577      19.325
   19   9  12  1    2000.190      62.930
   19   9  13  1      58.238      21.986
   19   9  14  1     398.457      28.428
   19   9  15  1      -5.442      53.553
   19   9  16  1    1592.570      56.447
   19   9  17  1     824.768      36.537
   19   9  18  1     110.577      22.081
   19   9  19  1    2335.040      81.450
   19   9  20  1     713.582      41.152
   19   9  21  1     172.017      23.853
   19   9  22  1     121.202      18.951
   19   9  23  1      80.572      21.558
   19  11   1  1    3654.030     101.709
   19  11   2  1    4656.960     132.504
   19  11   3  1    8579.100     210.270
   19  11   4  1     158.955      28.607
   19  11   5  1     297.349      24.046
   19  11   6  1     575.508      31.454
   19  11   7  1    2054.640      69.007
   19  11   8  1      69.209      24.147
   19  11   9  1      47.171      25.784
   19  11  10  1      52.981      25.797
   19  11  11  1     308.109      46.889
   19  11  12  1      31.014      33.236
   19  11  13  1     716.100      35.990
   19  11  14  1      76.781      20.160
   19  11  15  1    1228.070      48.715
   19  11  16  1     200.297      35.243
   19  11  17  1      49.623      20.370
   19  11  18  1     409.526      30.637
   19  11  19  1    1041.720      46.873
   19  13   1  1     122.681      19.315
   19  13   2  1    1484.170      52.348
   19  13   3  1     534.809      33.089
   19  13   4  1    1556.480      63.051
   19  13   5  1      36.071      25.228
   19  13   6  1      18.645      19.111
   19  13   7  1      53.211      27.863
   19  13   8  1    1180.730      63.096
   19  13   9  1    1422.510      69.558
   19  13  10  1    1039.000      54.963
   19  13  11  1    1948.460      73.380
   19  13  12  1    3827.980     136.081
   19  13  13  1    1767.430      67.628
   19  13  14  1    2217.070      77.149
   20   0   0  1    1662.740      90.001
   20   0   2  1   36041.398     814.624
   20   0   4  1     341.403      15.459
   20   0   6  1   26532.301     603.691
   20   0   8  1    1519.290      47.650
   20   0  10  1   34521.398     795.292
   20   0  12  1   78603.602    1934.180
   20   0  14  1    4674.750     123.478
   20   0  16  1    3955.900     104.150
   20   0  18  1     843.597      36.668
   20   0  20  1     340.142      29.993
   20   0  22  1    2305.410      81.021
   20   0  24  1      52.255      25.772
   20   0  26  1     256.872      32.084
   20   0  28  1     419.147      87.246
   20   2   0  1   46468.398    1047.780
   20   2   1  1     518.586      18.672
   20   2   2  1     623.279      19.133
   20   2   3  1   23228.400     524.792
   20   2   4  1    7280.200     173.184
   20   2   5  1   37923.500     859.657
   20   2   6  1   34028.199     768.618
   20   2   7  1    2978.860      72.743
   20   2   8  1    6188.820     145.727
   20   2   9  1     552.716      19.804
   20   2  10  1    5199.610     127.291
   20   2  11  1     476.312      19.035
   20   2  12  1    1035.340      31.902
   20   2  13  1    5215.920     135.968
   20   2  14  1    1006.930      29.614
   20   2  15  1     756.955      24.863
   20   2  16  1    1304.540      38.536
   20   2  17  1      97.262      12.748
   20   2  18  1    4677.080     117.360
   20   2  19  1    1657.990      49.743
   20   2  20  1     264.513      19.473
   20   2  21  1     215.291      20.282
   20   2  22  1      96.705      18.507
   20   2  23  1      23.650      17.126
   20   2  24  1    1529.730      53.211
   20   2  25  1     161.888      20.948
   20   2  26  1     497.985      29.682
   20   2  27  1    1918.650      79.839
   20   2  28  1    2919.000     107.834
   20   2  29  1      31.109      23.727
   20   4   0  1   26933.801     619.511
   20   4   1  1   47077.500    1065.580
   20   4   2  1     871.849      31.437
   20   4   3  1   20142.301     458.950
   20   4   4  1    4215.830     102.687
   20   4   5  1    8225.660     192.520
   20   4   6  1      87.826       8.300
   20   4   7  1    1638.900      44.701
   20   4   8  1     130.548      13.462
   20   4   9  1      25.691       7.065
   20   4  10  1     543.424      20.191
   20   4  11  1    2915.180      72.767
   20   4  12  1    2418.160      67.438
   20   4  13  1      55.252       9.092
   20   4  14  1    7880.070     183.257
   20   4  15  1      26.122      11.188
   20   4  16  1     487.990      22.112
   20   4  17  1    1155.830      37.679
   20   4  18  1     -19.281      52.900
   20   4  19  1     929.149      33.989
   20   4  20  1    4831.220     123.081
   20   4  21  1    5623.370     144.643
   20   4  22  1    3421.830     114.287
   20   4  23  1    1338.470      48.842
   20   4  24  1     163.496      22.557
   20   4  25  1    1691.940      75.326
   20   4  26  1     773.818      49.763
   20   4  27  1      35.526      29.571
   20   4  28  1     124.165      25.036
   20   6   0  1    4458.230     142.204
   20   6   1  1   10524.700     260.483
   20   6   2  1    3218.840      83.657
   20   6   3  1    2899.450      73.832
   20   6   4  1     377.234      14.455
   20   6   5  1    5403.300     128.032
   20   6   6  1    1772.940      47.856
   20   6   7  1    4680.880     110.541
   20   6   8  1    5702.170     138.163
   20   6   9  1   12486.300     303.300
   20   6  10  1      72.779      10.565
   20   6  11  1    1521.550      43.887
   20   6  12  1     227.484      15.889
   20   6  13  1   15043.900     358.153
   20   6  14  1    3864.750      98.418
   20   6  15  1    1871.440      54.381
   20   6  16  1     229.956      17.634
   20   6  17  1    1396.450      50.669
   20   6  18  1    1227.860      43.133
   20   6  19  1     -11.742      48.460
   20   6  20  1     396.059      25.524
   20   6  21  1     -10.812      56.713
   20   6  22  1      27.301      16.541
   20   6  23  1     725.616      38.397
   20   6  24  1     218.661      24.225
   20   6  25  1     206.886      31.797
   20   6  26  1     204.684      35.543
   20   8   0  1    4882.790     180.287
   20   8   1  1     595.157      25.206
   20   8   2  1    5979.430     145.437
   20   8   3  1     159.374      18.552
   20   8   4  1     329.176      26.550
   20   8   5  1    3778.010      95.278
   20   8   6  1   11509.500     273.318
   20   8   7  1    3925.770     103.892
   20   8   8  1   13614.500     330.810
   20   8   9  1     -21.576      54.350
   20   8  10  1     384.203      28.585
   20   8  11  1      24.673      20.736
   20   8  12  1     -20.337      56.380
   20   8  13  1     325.298      22.917
   20   8  14  1    1252.320      46.195
   20   8  15  1    5133.630     135.009
   20   8  16  1     884.942      38.446
   20   8  17  1     605.185      32.326
   20   8  18  1     347.214      25.680
   20   8  19  1    1614.730      59.376
   20   8  20  1     388.689      30.652
   20   8  21  1      62.166      24.930
   20   8  22  1     252.823      25.757
   20   8  23  1      25.568      20.659
   20   8  24  1     -20.488      80.937
   20  10   0  1   53400.102    1450.800
   20  10   1  1     385.462      48.938
   20  10   2  1    7724.450     201.884
   20  10   3  1    1496.980      50.003
   20  10   4  1    1251.030      44.471
   20  10   5  1    2092.870      63.511
   20  10   6  1      15.736      24.591
   20  10   7  1     -22.262      79.121
   20  10   8  1     415.710      32.117
   20  10   9  1     678.247      37.570
   20  10  10  1     867.395      41.944
   20  10  11  1       4.481      20.418
   20  10  12  1      83.799      24.329
   20  10  13  1       3.858      22.672
   20  10  14  1     335.825      24.764
   20  10  15  1      36.435      17.816
   20  10  16  1     301.855      23.615
   20  10  17  1     186.927      20.555
   20  10  18  1     162.391      20.283
   20  10  19  1       0.770      16.857
   20  10  20  1      32.149      19.123
   20  10  21  1     176.441      32.114
   20  12   0  1     199.077      30.321
   20  12   1  1    1318.260      47.205
   20  12   2  1     551.498      29.622
   20  12   3  1     574.463      29.626
   20  12   4  1     105.018      22.453
   20  12   5  1     161.129      21.184
   20  12   6  1    2631.340      80.095
   20  12   7  1    3379.830     109.932
   20  12   8  1     558.180      38.040
   20  12   9  1      59.925      25.282
   20  12  10  1     -19.784      68.658
   20  12  11  1     952.392      48.139
   20  12  12  1      24.816      29.094
   20  12  13  1     -24.893      58.857
   20  12  14  1     278.514      28.736
   20  12  15  1     570.277      37.121
   20  12  16  1    2780.140      94.583
   20  12  17  1     595.558      35.632
   20  14   1  1     719.724      35.574
   20  14   2  1     212.572      23.288
   20  14   3  1     131.940      21.390
   20  14   4  1     180.328      22.216
   20  14   5  1      11.736      23.465
   20  14   6  1      45.276      22.378
   20  14   7  1     220.429      44.047
   20  14   8  1     829.710      47.649
   20  14   9  1    1905.730      77.269
   21   1   1  1    7046.750     162.566
   21   1   2  1    1992.520      50.244
   21   1   3  1   13350.500     307.351
   21   1   4  1    7991.620     183.812
   21   1   5  1      42.683       7.280
   21   1   6  1   32796.801     740.154
   21   1   7  1   32635.100     736.906
   21   1   8  1   27462.900     623.430
   21   1   9  1    3780.220      92.629
   21   1  10  1    1295.330      37.619
   21   1  11  1    3336.380      83.029
   21   1  12  1     215.027      14.600
   21   1  13  1    3368.600      84.229
   21   1  14  1    5388.270     129.681
   21   1  15  1   11370.800     267.334
   21   1  16  1    6030.410     144.137
   21   1  17  1     543.008      23.225
   21   1  18  1     356.974      20.014
   21   1  19  1     541.104      25.822
   21   1  20  1    1721.520      52.892
   21   1  21  1    1550.430      53.141
   21   1  22  1      52.086      16.880
   21   1  23  1      25.415      18.309
   21   1  24  1      -3.618      62.980
   21   1  25  1      74.011      25.320
   21   1  26  1     628.040      32.535
   21   1  27  1     790.784      44.237
   21   1  28  1     415.649      36.523
   21   1  29  1     386.708      39.246
   21   3   1  1   33995.801     766.362
   21   3   2  1     257.808      11.922
   21   3   3  1    1505.190      39.887
   21   3   4  1    8409.190     194.850
   21   3   5  1     580.596      19.594
   21   3   6  1    9155.610     217.452
   21   3   7  1     684.617      22.509
   21   3   8  1    5160.760     122.400
   21   3   9  1    3230.380      79.964
   21   3  10  1    3635.830      91.946
   21   3  11  1    1324.490      37.012
   21   3  12  1     518.815      18.110
   21   3  13  1    1998.530      50.960
   21   3  14  1     119.220      11.772
   21   3  15  1      -6.215      38.885
   21   3  16  1     381.055      19.820
   21   3  17  1       4.693      11.959
   21   3  18  1      54.237      17.842
   21   3  19  1     261.342      20.435
   21   3  20  1    1451.720      45.760
   21   3  21  1    4906.500     144.088
   21   3  22  1     904.968      44.802
   21   3  23  1    2277.390      87.046
   21   3  24  1    3697.520     111.643
   21   3  25  1      85.762      22.680
   21   3  26  1    1764.580      82.131
   21   3  27  1      95.389      26.652
   21   3  28  1      -3.232      79.606
   21   5   1  1    1197.060      35.694
   21   5   2  1    4629.560     115.996
   21   5   3  1    4223.750     104.277
   21   5   4  1    3809.680      96.938
   21   5   5  1   21033.600     487.010
   21   5   6  1      54.412      11.430
   21   5   7  1    8332.000     194.499
   21   5   8  1    1529.770      40.438
   21   5   9  1    4527.650     107.312
   21   5  10  1    7372.990     170.918
   21   5  11  1     199.493      13.860
   21   5  12  1      -9.886      33.174
   21   5  13  1      37.262       9.894
   21   5  14  1     668.983      24.309
   21   5  15  1       4.121      11.490
   21   5  16  1    2932.380      77.120
   21   5  17  1    7719.640     193.263
   21   5  18  1    4463.270     114.854
   21   5  19  1     895.644      35.768
   21   5  20  1      85.041      18.237
   21   5  21  1      23.258      16.797
   21   5  22  1    1443.640      53.490
   21   5  23  1      -2.532      58.141
   21   5  24  1      -5.218      93.363
   21   5  25  1     298.244      30.831
   21   5  26  1     445.676      37.684
   21   5  27  1     822.257      51.089
   21   7   1  1    3271.760      82.942
   21   7   2  1   11736.000     270.520
   21   7   3  1    3565.100      88.778
   21   7   4  1     427.806      21.678
   21   7   5  1     238.105      15.182
   21   7   6  1    9821.470     227.498
   21   7   7  1    1237.630      61.339
   21   7   8  1    4758.850     120.727
   21   7   9  1    1074.720      35.145
   21   7  10  1    3992.520     114.071
   21   7  11  1   15204.700     356.987
   21   7  12  1     835.820      35.632
   21   7  13  1    3758.280     112.076
   21   7  14  1    2595.080      75.100
   21   7  15  1      86.985      18.520
   21   7  16  1     380.427      24.206
   21   7  17  1     127.999      21.071
   21   7  18  1      27.798      24.692
   21   7  19  1    1053.380      43.364
   21   7  20  1     -39.290      63.856
   21   7  21  1      65.695      24.213
   21   7  22  1     -30.239      58.578
   21   7  23  1     445.261      33.546
   21   7  24  1      68.211      26.441
   21   7  25  1      20.536      21.818
   21   9   1  1      55.016      16.003
   21   9   2  1     114.984      24.811
   21   9   3  1    4744.680     133.073
   21   9   4  1   33815.199     800.446
   21   9   5  1    2473.770      71.140
   21   9   6  1    7166.870     182.691
   21   9   7  1      -6.840      56.325
   21   9   8  1     569.219      26.097
   21   9  10  1    1166.500      49.158
   21   9  11  1      -5.069      68.048
   21   9  12  1     -15.874      69.673
   21   9  13  1     -22.341      52.009
   21   9  14  1      27.151      18.588
   21   9  15  1     122.376      22.117
   21   9  16  1      18.759      17.140
   21   9  17  1     680.624      39.024
   21   9  18  1     783.190      37.132
   21   9  19  1    1496.550      56.660
   21   9  20  1      69.399      21.153
   21   9  21  1     247.864      23.845
   21   9  22  1      27.035      25.622
   21   9  23  1     116.039      20.980
   21  11   2  1   10340.900     253.251
   21  11   3  1    7889.250     208.318
   21  11   4  1    3144.550      87.985
   21  11   5  1     259.142      24.177
   21  11   6  1    1375.800      48.870
   21  11   7  1     444.785      29.932
   21  11   8  1     929.623      48.352
   21  11   9  1     279.306      29.881
   21  11  10  1     139.158      32.109
   21  11  11  1     -13.167      61.746
   21  11  12  1      63.468      22.456
   21  11  13  1      31.915      21.018
   21  11  14  1     136.930      29.708
   21  11  15  1      13.616      19.688
   21  11  16  1     279.551      27.785
   21  11  17  1      -4.847      51.772
   21  11  18  1     229.092      27.143
   21  11  19  1    1674.120      70.908
   21  13   1  1       0.850      18.262
   21  13   2  1     276.841      28.718
   21  13   3  1     509.846      29.746
   21  13   4  1     775.541      41.010
   21  13   5  1      70.027      21.632
   21  13   6  1     924.183      56.121
   21  13   7  1     -39.760      60.434
   21  13   8  1     186.928      27.616
   21  13   9  1     897.921      50.375
   21  13  10  1     498.269      38.085
   21  13  11  1     832.285      45.047
   21  13  12  1    1304.690      56.649
   21  13  13  1     838.349      56.246
   22   0   0  1   14667.900     387.418
   22   0   2  1     583.321      21.821
   22   0   4  1   19489.600     444.660
   22   0   6  1     894.898      35.203
   22   0   8  1     114.853      13.987
   22   0  10  1    5849.400     151.834
   22   0  12  1   27478.801     628.730
   22   0  14  1    8540.670     204.393
   22   0  16  1     319.845      36.516
   22   0  18  1     536.444      32.446
   22   0  20  1     147.763      30.908
   22   0  22  1     885.686      46.231
   22   0  24  1     430.153      50.799
   22   0  26  1     512.652      50.869
   22   0  28  1     438.744      90.214
   22   2   0  1     233.149      14.667
   22   2   1  1   14406.200     327.566
   22   2   2  1    4024.350      96.208
   22   2   3  1    1614.760      42.667
   22   2   4  1   17770.400     405.017
   22   2   5  1   17228.000     392.601
   22   2   6  1   10816.200     250.027
   22   2   7  1      11.538       7.171
   22   2   8  1      16.813       6.483
   22   2   9  1    1458.690      39.853
   22   2  10  1     310.415      17.075
   22   2  11  1    1442.510      41.135
   22   2  12  1      73.224      10.722
   22   2  13  1    1605.980      42.195
   22   2  14  1     587.212      20.958
   22   2  15  1      41.762      12.415
   22   2  16  1      26.198      11.750
   22   2  17  1    6528.210     156.907
   22   2  18  1    2074.910      59.614
   22   2  19  1    1958.950      58.986
   22   2  20  1     647.379      32.458
   22   2  21  1     885.027      37.190
   22   2  22  1     662.946      32.048
   22   2  23  1      78.906      20.113
   22   2  24  1     477.839      29.824
   22   2  25  1     346.809      27.246
   22   2  26  1     575.286      32.930
   22   2  27  1    1648.610      88.348
   22   2  28  1     498.945      38.378
   22   4   0  1   13294.500     315.796
   22   4   1  1    7232.510     170.871
   22   4   2  1     398.387      14.993
   22   4   3  1    3304.140      82.584
   22   4   4  1    4621.120     111.543
   22   4   5  1     311.728      14.203
   22   4   6  1     820.760      26.989
   22   4   7  1      24.568       6.929
   22   4   8  1     412.969      15.811
   22   4   9  1     484.601      17.899
   22   4  10  1    2479.900      61.538
   22   4  11  1     236.634      12.403
   22   4  12  1     387.398      15.818
   22   4  13  1     776.685      27.111
   22   4  14  1      67.004      11.630
   22   4  15  1     166.762      15.864
   22   4  16  1     301.034      21.817
   22   4  17  1     -20.193      46.908
   22   4  18  1    2022.310      58.166
   22   4  19  1     943.537      35.015
   22   4  20  1    9907.250     243.906
   22   4  21  1    1363.010      45.006
   22   4  22  1    1001.970      41.217
   22   4  23  1     370.345      34.561
   22   4  24  1     263.043      34.944
   22   4  25  1     992.707      44.050
   22   4  26  1     588.212      55.207
   22   4  27  1      71.599      34.076
   22   6   0  1    3470.280      94.270
   22   6   1  1    2327.390      61.497
   22   6   2  1    6331.030     150.665
   22   6   3  1    3747.510      89.842
   22   6   4  1     198.910      10.875
   22   6   5  1     141.920      12.819
   22   6   6  1      21.715       9.528
   22   6   7  1     799.965      29.059
   22   6   8  1    7120.800     172.471
   22   6   9  1    7112.790     166.122
   22   6  10  1      87.514      13.583
   22   6  11  1    1421.810      45.106
   22   6  12  1     188.415      15.883
   22   6  13  1    2980.290      78.400
   22   6  14  1    4801.220     119.921
   22   6  15  1    2519.040      69.430
   22   6  16  1      20.189      13.346
   22   6  17  1     890.877      41.488
   22   6  18  1    1865.030      58.738
   22   6  19  1      27.822      16.844
   22   6  20  1      11.973      21.506
   22   6  21  1    1057.500      42.308
   22   6  22  1      78.156      17.404
   22   6  23  1     347.187      29.593
   22   6  24  1      29.516      27.474
   22   6  25  1      50.811      25.292
   22   6  26  1     317.842      34.116
   22   8   0  1     370.017      28.077
   22   8   1  1      81.603      21.923
   22   8   2  1     318.398      23.193
   22   8   3  1    2919.170      76.739
   22   8   4  1    1487.440      44.866
   22   8   5  1     119.305      17.859
   22   8   6  1     813.190      30.547
   22   8   7  1    8207.800     203.396
   22   8   8  1    3007.740      83.237
   22   8   9  1      69.336      20.715
   22   8  10  1      86.986      20.689
   22   8  11  1       8.556      16.045
   22   8  12  1     -34.907      49.829
   22   8  13  1     934.481      38.398
   22   8  14  1    6130.040     157.460
   22   8  15  1    4146.810     113.022
   22   8  16  1    3026.180      88.157
   22   8  17  1    1626.430      56.475
   22   8  18  1      74.407      21.219
   22   8  19  1    1033.260      45.616
   22   8  20  1     -23.360      60.446
   22   8  21  1       9.511      19.645
   22   8  22  1      37.782      22.200
   22   8  23  1      36.173      24.756
   22   8  24  1     -17.663      67.884
   22  10   0  1   13377.900     390.799
   22  10   2  1    2243.350      67.345
   22  10   3  1     623.978      30.917
   22  10   4  1      88.013      17.955
   22  10   5  1     101.908      23.144
   22  10   6  1     648.477      39.092
   22  10   7  1     349.056      23.634
   22  10   8  1      42.090      19.505
   22  10   9  1     159.718      23.019
   22  10  10  1      85.838      36.434
   22  10  11  1     244.246      26.709
   22  10  12  1     488.611      34.924
   22  10  13  1    1167.680      56.771
   22  10  14  1     425.167      30.798
   22  10  15  1     519.556      31.459
   22  10  16  1     133.650      27.263
   22  10  17  1     298.395      27.959
   22  10  18  1     -10.435      54.200
   22  10  19  1     -39.645      53.096
   22  10  20  1     -16.632      56.670
   22  10  21  1     103.466      24.669
   22  12   0  1     259.827      47.370
   22  12   1  1     107.587      19.814
   22  12   2  1    1172.150      43.496
   22  12   3  1     440.218      31.937
   22  12   4  1      61.203      17.858
   22  12   5  1       0.483      18.145
   22  12   6  1    3511.110     120.454
   22  12   7  1     895.958      40.587
   22  12   8  1     482.201      37.034
   22  12   9  1      19.863      24.692
   22  12  10  1     -11.208      61.517
   22  12  11  1      27.674      21.474
   22  12  12  1      67.630      25.891
   22  12  13  1     108.425      27.588
   22  12  14  1      47.262      20.040
   22  12  15  1     370.758      30.765
   22  12  16  1    1470.870      67.550
   22  14   0  1    1316.530      71.359
   22  14   1  1     115.531      18.903
   22  14   2  1     500.387      29.630
   22  14   3  1      36.764      26.185
   22  14   4  1     -25.970      66.034
   22  14   5  1      37.829      23.665
   22  14   6  1      -0.318      79.719
   22  14   7  1      95.262      26.981
   22  14   8  1     146.088      24.352
   23   1   1  1      91.196       6.727
   23   1   2  1    8668.620     199.464
   23   1   3  1   18063.801     411.066
   23   1   4  1   33894.199     766.885
   23   1   5  1    6212.020     145.518
   23   1   6  1    3470.400      84.455
   23   1   7  1     229.059      12.049
   23   1   8  1    6440.190     153.628
   23   1   9  1    7983.300     188.199
   23   1  10  1    5194.750     125.793
   23   1  11  1    2073.830      55.154
   23   1  12  1    3218.230      90.550
   23   1  13  1    3092.400      77.276
   23   1  14  1     595.138      27.189
   23   1  15  1    8001.910     188.706
   23   1  16  1    3912.700      98.570
   23   1  17  1     243.519      19.094
   23   1  18  1      23.688      15.137
   23   1  19  1     238.539      22.081
   23   1  20  1      -7.463      54.798
   23   1  21  1     325.881      22.987
   23   1  22  1      44.258      22.212
   23   1  23  1     484.670      29.397
   23   1  24  1     659.787      33.602
   23   1  25  1    1499.220      52.757
   23   1  26  1     -22.945      67.612
   23   1  27  1      71.918      19.445
   23   1  28  1     -62.096      61.835
   23   3   1  1     176.112       8.858
   23   3   2  1   18160.000     413.924
   23   3   3  1    4573.800     110.295
   23   3   4  1     352.478      14.935
   23   3   5  1     529.353      19.082
   23   3   6  1    1436.970      38.459
   23   3   7  1    1141.300      33.301
   23   3   8  1    3435.520      84.006
   23   3   9  1    7805.950     190.589
   23   3  10  1    1692.920      45.146
   23   3  11  1      13.256       7.279
   23   3  12  1     446.218      16.579
   23   3  13  1     111.698      13.186
   23   3  14  1      23.791       8.654
   23   3  15  1      47.330      11.055
   23   3  16  1    1771.860      48.552
   23   3  17  1     110.587      12.510
   23   3  18  1     122.783      21.224
   23   3  19  1    1311.660      46.169
   23   3  20  1     604.348      29.927
   23   3  21  1    1569.010      53.585
   23   3  22  1      23.702      19.983
   23   3  23  1    1961.400      67.656
   23   3  24  1    2442.420      75.865
   23   3  25  1     531.874      38.151
   23   3  26  1     -22.487      67.247
   23   3  27  1    1147.970      55.797
   23   3  28  1     179.518      27.097
   23   5   1  1    1875.050      54.185
   23   5   2  1    3425.120      85.277
   23   5   3  1     932.414      32.761
   23   5   4  1    5398.710     131.654
   23   5   5  1    7579.610     195.387
   23   5   6  1    1249.940      35.908
   23   5   7  1    4948.650     116.271
   23   5   8  1      10.280       7.435
   23   5   9  1     650.686      21.465
   23   5  10  1    2927.660      72.339
   23   5  11  1     151.075      11.187
   23   5  12  1     -13.321      37.167
   23   5  13  1    1175.340      37.210
   23   5  14  1     610.002      24.291
   23   5  15  1     -36.381      45.791
   23   5  16  1    1265.780      41.396
   23   5  17  1    3182.620      85.922
   23   5  18  1    2372.570      81.957
   23   5  19  1    1077.800      40.539
   23   5  20  1     258.167      21.210
   23   5  21  1       9.934      17.065
   23   5  22  1     473.332      29.120
   23   5  23  1      45.605      40.278
   23   5  24  1      56.928      25.825
   23   5  25  1      40.984      24.620
   23   5  26  1     486.886      36.697
   23   5  27  1      26.868      47.956
   23   7   1  1    5243.900     125.933
   23   7   2  1    3945.060      97.976
   23   7   3  1    1064.750      37.562
   23   7   4  1    1197.830      36.956
   23   7   5  1     944.760      31.537
   23   7   6  1     838.047      29.415
   23   7   7  1    4225.980     106.427
   23   7   8  1    1259.210      47.276
   23   7   9  1     -13.719      40.583
   23   7  10  1     -10.503      39.759
   23   7  11  1    6993.160     181.675
   23   7  12  1    1875.920      58.049
   23   7  13  1    4031.200     107.256
   23   7  14  1    1435.970      49.116
   23   7  15  1     364.401      24.341
   23   7  16  1     140.239      19.821
   23   7  17  1      25.176      20.803
   23   7  18  1     355.069      29.745
   23   7  19  1     273.848      26.312
   23   7  20  1      30.646      20.653
   23   7  21  1     120.965      31.895
   23   7  22  1     131.207      29.709
   23   7  23  1     154.539      24.932
   23   7  24  1      39.263      27.080
   23   7  25  1     225.015      40.821
   23   9   1  1     -39.696      61.214
   23   9   2  1      15.047      17.034
   23   9   3  1    2857.320      79.681
   23   9   4  1    2325.390      68.199
   23   9   5  1     487.662      27.160
   23   9   6  1    3307.570      90.263
   23   9   7  1      45.201      22.387
   23   9   8  1      10.833      20.070
   23   9   9  1     200.277      22.165
   23   9  10  1    1265.580      51.787
   23   9  11  1     -12.006      54.860
   23   9  12  1     844.947      47.386
   23   9  13  1      34.525      20.651
   23   9  14  1     373.362      35.901
   23   9  15  1     381.801      26.440
   23   9  16  1       7.136      18.209
   23   9  17  1     167.899      24.675
   23   9  18  1    1309.720      49.894
   23   9  19  1     215.375      24.152
   23   9  20  1     969.067      43.518
   23   9  21  1       1.726      18.968
   23   9  22  1      31.635      22.817
   23  11   1  1     921.345      39.031
   23  11   2  1      76.513      20.907
   23  11   3  1    1177.730      45.925
   23  11   4  1     540.859      30.813
   23  11   5  1     484.856      36.262
   23  11   6  1     256.922      27.106
   23  11   7  1     769.610      37.585
   23  11   8  1    2115.990      72.059
   23  11   9  1    1442.500      63.709
   23  11  10  1       9.040      23.866
   23  11  11  1      19.737      25.013
   23  11  12  1     166.016      23.991
   23  11  13  1     215.029      25.532
   23  11  14  1     307.061      27.921
   23  11  15  1       7.480      20.918
   23  11  16  1     188.085      28.387
   23  11  17  1      -9.808      52.197
   23  11  18  1      86.602      20.178
   23  13   1  1     145.343      19.619
   23  13   2  1    1543.360      55.739
   23  13   3  1     223.642      22.427
   23  13   4  1      -7.723      60.643
   23  13   5  1      11.188      18.753
   23  13   6  1     -20.340      72.402
   23  13   7  1      21.836      22.855
   23  13   8  1     245.567      27.077
   23  13   9  1     130.479      23.326
   23  13  10  1    2056.090      75.088
   23  13  11  1     432.501      34.058
   23  13  12  1      52.078      21.757
   24   0   0  1    9897.580     259.165
   24   0   2  1   41640.801     942.554
   24   0   4  1   22177.801     508.671
   24   0   6  1   20971.600     487.030
   24   0   8  1   24415.600     566.773
   24   0  10  1    2256.840      63.945
   24   0  12  1    6581.070     170.261
   24   0  14  1     665.874      32.291
   24   0  16  1      83.460      20.330
   24   0  18  1     640.286      39.232
   24   0  20  1    2892.700      97.662
   24   0  22  1     876.160      52.008
   24   0  24  1    1386.550      67.302
   24   0  26  1       0.259      32.794
   24   0  28  1      46.913      52.795
   24   2   0  1   42601.602     975.163
   24   2   1  1     854.239      27.282
   24   2   2  1    4578.020     109.029
   24   2   3  1      -1.012      33.755
   24   2   4  1    1300.640      36.802
   24   2   5  1    8548.480     199.683
   24   2   6  1       9.276       7.672
   24   2   7  1    2754.490      69.278
   24   2   8  1    5337.870     125.711
   24   2   9  1    7876.270     184.454
   24   2  10  1    5802.040     142.615
   24   2  11  1    2499.330      65.748
   24   2  12  1      -1.169      32.150
   24   2  13  1    1062.570      32.178
   24   2  14  1      35.403      11.082
   24   2  15  1     581.567      24.093
   24   2  16  1    2865.330      75.818
   24   2  17  1      59.071      18.417
   24   2  18  1    3545.000      92.925
   24   2  19  1    3632.330      97.077
   24   2  20  1      -0.160      69.535
   24   2  21  1      46.134      15.993
   24   2  22  1      33.609      19.174
   24   2  23  1    1058.860      44.244
   24   2  24  1    1286.050      50.125
   24   2  25  1     316.948      26.766
   24   2  26  1      41.594      19.395
   24   2  27  1      37.034      23.900
   24   2  28  1       8.345      30.877
   24   4   0  1     401.423      28.053
   24   4   1  1      97.471       9.068
   24   4   2  1   12130.500     278.616
   24   4   3  1     680.457      22.289
   24   4   4  1    4766.250     115.717
   24   4   5  1      44.616       7.236
   24   4   6  1     104.800      11.604
   24   4   7  1    1121.770      31.304
   24   4   8  1    8417.000     202.294
   24   4   9  1    1154.290      32.008
   24   4  10  1     103.430       9.972
   24   4  11  1     259.261      15.525
   24   4  12  1    6883.840     180.739
   24   4  13  1     713.375      24.393
   24   4  14  1     136.083      12.787
   24   4  15  1      10.779      10.506
   24   4  16  1      78.237      14.065
   24   4  17  1     -21.553      47.833
   24   4  18  1     120.428      17.219
   24   4  19  1      -3.452      63.819
   24   4  20  1     121.088      21.040
   24   4  21  1    1080.540      41.510
   24   4  22  1     129.464      28.588
   24   4  23  1      -1.218      69.791
   24   4  24  1     277.951      30.863
   24   4  25  1    1203.440      55.618
   24   4  26  1     334.728      40.187
   24   4  27  1      61.522      23.822
   24   6   0  1   21111.199     497.808
   24   6   1  1    5063.830     120.976
   24   6   2  1      17.718       8.663
   24   6   3  1    4927.560     117.327
   24   6   4  1    1132.320      31.641
   24   6   5  1    1362.140      37.319
   24   6   6  1    5644.000     137.652
   24   6   7  1     937.559      29.655
   24   6   8  1     589.130      24.320
   24   6   9  1    6804.780     160.187
   24   6  10  1    4857.760     117.780
   24   6  11  1    5952.480     143.442
   24   6  12  1    1473.280      49.387
   24   6  13  1     991.082      34.394
   24   6  14  1    1893.850      55.169
   24   6  15  1    1173.590      39.575
   24   6  16  1     107.868      14.471
   24   6  17  1       9.124      15.500
   24   6  18  1     567.090      30.831
   24   6  19  1      -6.325      52.533
   24   6  20  1     673.859      31.736
   24   6  21  1       9.681      18.868
   24   6  22  1     -18.223      56.866
   24   6  23  1     -22.315      60.885
   24   6  24  1     755.994      44.426
   24   6  25  1     144.830      25.689
   24   8   0  1    2856.580     102.028
   24   8   1  1    2973.390      80.238
   24   8   2  1   10124.300     238.856
   24   8   3  1    1273.380      41.057
   24   8   4  1    7294.490     175.630
   24   8   5  1    9976.210     247.361
   24   8   6  1     642.388      27.517
   24   8   7  1    2463.820      69.774
   24   8   8  1    2514.870      95.379
   24   8   9  1    2265.310      67.409
   24   8  10  1     173.891      21.520
   24   8  11  1     -33.463      55.772
   24   8  12  1      31.611      26.045
   24   8  13  1     126.270      23.312
   24   8  14  1      21.820      17.681
   24   8  15  1     213.180      22.106
   24   8  16  1     246.323      25.445
   24   8  17  1      30.033      20.518
   24   8  18  1     578.269      35.855
   24   8  19  1      -3.719      70.401
   24   8  20  1     311.071      27.216
   24   8  21  1      27.749      21.279
   24   8  22  1    1216.770      71.535
   24   8  23  1     260.824      31.099
   24  10   0  1      69.237      26.025
   24  10   1  1    1357.280      48.098
   24  10   2  1    2218.820      70.209
   24  10   3  1     221.467      25.220
   24  10   4  1    1712.170      56.361
   24  10   5  1    3744.290     102.170
   24  10   6  1     536.680      33.229
   24  10   7  1     345.556      25.864
   24  10   8  1    1132.210      48.504
   24  10   9  1     460.730      30.291
   24  10  10  1    2048.870      77.187
   24  10  11  1     -17.828      59.838
   24  10  12  1    1641.780      63.825
   24  10  13  1      81.170      23.370
   24  10  14  1      12.679      21.606
   24  10  15  1      30.893      19.997
   24  10  16  1      13.501      19.765
   24  10  17  1     114.530      20.902
   24  10  18  1      22.418      27.346
   24  10  19  1     330.736      30.860
   24  10  20  1      38.339      22.806
   24  12   0  1     931.884      49.684
   24  12   1  1     160.420      20.364
   24  12   2  1      15.068      17.628
   24  12   3  1     535.581      29.047
   24  12   4  1     668.075      32.151
   24  12   5  1     320.232      29.822
   24  12   6  1    3513.410     119.713
   24  12   7  1      64.126      26.982
   24  12   8  1     207.087      42.590
   24  12   9  1     178.529      37.680
   24  12  10  1     260.718      29.724
   24  12  11  1     328.727      28.950
   24  12  12  1     346.533      35.820
   24  12  13  1     -16.261      57.214
   24  12  14  1     329.868      27.258
   24  12  15  1     333.206      27.229
   24  14   0  1     114.786      27.372
   24  14   1  1       0.615      16.515
   24  14   2  1      14.239      19.814
   24  14   3  1      15.492      17.631
   24  14   4  1      78.632      26.921
   24  14   5  1      12.195      21.846
   24  14   6  1     159.852      37.967
   25   1   1  1     691.327      21.128
   25   1   2  1     211.982       9.997
   25   1   3  1   11804.100     270.989
   25   1   4  1    9524.520     220.854
   25   1   5  1    1042.160      30.992
   25   1   6  1    5999.320     142.010
   25   1   7  1    8431.930     200.598
   25   1   8  1     106.179       9.518
   25   1   9  1      83.143       9.285
   25   1  10  1     908.131      28.614
   25   1  11  1    2444.220      62.208
   25   1  12  1    2270.070      58.754
   25   1  13  1     972.679      33.769
   25   1  14  1    1306.530      40.198
   25   1  15  1      58.124      13.552
   25   1  16  1     214.324      17.773
   25   1  17  1    3929.830     103.423
   25   1  18  1     343.333      24.606
   25   1  19  1     277.625      21.958
   25   1  20  1     827.263      36.506
   25   1  21  1     447.817      27.822
   25   1  22  1     606.429      48.254
   25   1  23  1     248.405      26.149
   25   1  24  1      70.417      21.398
   25   1  25  1     360.083      27.503
   25   1  26  1      15.655      22.201
   25   1  27  1      -6.810      61.099
   25   1  28  1      29.934      38.461
   25   3   1  1     143.605       8.600
   25   3   2  1    1670.300      44.583
   25   3   3  1       0.271       7.839
   25   3   4  1     781.212      26.500
   25   3   5  1     228.279      14.003
   25   3   6  1      91.926       8.647
   25   3   7  1      11.966       7.235
   25   3   8  1    3510.170      85.691
   25   3   9  1    2451.330      62.643
   25   3  10  1    1384.690      37.312
   25   3  11  1    6168.360     147.297
   25   3  12  1    3721.950      90.895
   25   3  13  1      38.181      13.065
   25   3  14  1    4966.730     121.688
   25   3  15  1     284.928      16.023
   25   3  16  1     187.652      15.849
   25   3  17  1     443.435      25.477
   25   3  18  1     429.749      22.041
   25   3  19  1     413.359      22.556
   25   3  20  1     487.412      26.714
   25   3  21  1      55.163      28.334
   25   3  22  1     159.680      21.654
   25   3  23  1    1381.520      62.717
   25   3  24  1     167.898      27.778
   25   3  25  1     -16.450      62.122
   25   3  26  1     125.053      30.829
   25   3  27  1     271.243      29.336
   25   5   1  1     526.569      19.009
   25   5   2  1     172.210      14.257
   25   5   3  1      71.124       8.072
   25   5   4  1     701.007      24.577
   25   5   5  1    4718.410     114.351
   25   5   6  1     401.659      15.980
   25   5   7  1    1151.360      33.494
   25   5   8  1     792.825      25.063
   25   5   9  1     -13.632      34.326
   25   5  10  1    6107.900     144.781
   25   5  11  1     642.865      25.286
   25   5  12  1    5011.840     121.171
   25   5  13  1     898.289      29.341
   25   5  14  1     547.323      21.836
   25   5  15  1       9.732      18.566
   25   5  16  1     270.536      17.927
   25   5  17  1    3236.450      88.307
   25   5  18  1     256.286      20.679
   25   5  19  1     -33.943      53.759
   25   5  20  1     714.651      33.836
   25   5  21  1     242.564      24.429
   25   5  22  1    1026.790      43.815
   25   5  23  1     267.456      36.137
   25   5  24  1     -13.158      62.603
   25   5  25  1      58.554      43.758
   25   5  26  1      89.694      35.160
   25   7   1  1    4667.090     114.470
   25   7   2  1      34.190      14.194
   25   7   3  1     792.749      29.255
   25   7   4  1     434.233      21.181
   25   7   5  1      51.158      15.535
   25   7   6  1      64.626      13.561
   25   7   7  1    2770.450      73.630
   25   7   8  1    2196.820      61.253
   25   7   9  1     554.059      27.678
   25   7  10  1    3969.640     104.509
   25   7  11  1    1154.880      43.302
   25   7  12  1     -14.765      47.662
   25   7  13  1      13.276      19.459
   25   7  14  1     503.240      27.788
   25   7  15  1     -20.700      58.106
   25   7  16  1     974.733      39.815
   25   7  17  1     619.871      33.194
   25   7  18  1     811.247      39.917
   25   7  20  1      -8.349      58.678
   25   7  21  1      54.094      30.261
   25   7  22  1     179.637      25.035
   25   7  23  1     885.844      52.031
   25   7  24  1     974.138      69.670
   25   9   1  1     -55.926      55.782
   25   9   2  1       5.438      16.682
   25   9   3  1     146.198      31.838
   25   9   4  1     632.169      31.076
   25   9   5  1      70.186      17.919
   25   9   6  1    6368.620     175.182
   25   9   7  1     543.318      30.451
   25   9   8  1     954.802      40.610
   25   9   9  1     562.432      29.728
   25   9  10  1      39.277      23.139
   25   9  11  1      26.100      20.869
   25   9  12  1    1975.170      70.360
   25   9  13  1     -12.824      56.002
   25   9  14  1      62.633      23.170
   25   9  15  1     447.221      32.599
   25   9  16  1    1499.790      59.827
   25   9  17  1      54.377      25.806
   25   9  18  1     657.135      42.084
   25   9  19  1     -12.672      63.454
   25   9  20  1      28.472      20.810
   25   9  21  1      -9.039      57.980
   25  11   1  1     230.431      23.362
   25  11   2  1     241.261      22.804
   25  11   3  1     -21.173      83.417
   25  11   4  1      25.309      24.696
   25  11   5  1      -5.669      58.721
   25  11   6  1      31.329      19.952
   25  11   7  1    1096.690      48.260
   25  11   8  1    3265.940     105.381
   25  11   9  1    1218.240      54.571
   25  11  10  1    1696.010      66.069
   25  11  11  1      85.515      42.035
   25  11  12  1      76.437      21.869
   25  11  13  1      68.140      21.524
   25  11  14  1      13.563      19.881
   25  11  15  1     116.442      21.067
   25  11  16  1      49.308      31.766
   25  11  17  1      65.099      20.008
   25  11  18  1     141.294      25.305
   25  13   1  1     392.772      25.855
   25  13   2  1    1456.570      61.835
   25  13   3  1     152.419      20.768
   25  13   4  1      -3.810      57.639
   25  13   5  1      14.531      22.631
   25  13   6  1     111.396      22.758
   25  13   7  1     -13.869      71.683
   25  13   8  1      11.356      28.292
   25  13   9  1     -15.046      57.268
   25  13  10  1     681.153      38.031
   25  13  11  1      -4.677      56.014
   26   0   0  1   21906.301     590.052
   26   0   2  1    1459.830      42.641
   26   0   4  1    2121.540      60.464
   26   0   6  1   15214.100     359.833
   26   0   8  1    1656.720      51.735
   26   0  10  1     165.967      14.022
   26   0  12  1     946.173      34.143
   26   0  14  1    5232.210     137.079
   26   0  16  1     605.690      38.629
   26   0  18  1     878.596      61.076
   26   0  20  1    1084.520      54.625
   26   0  22  1    9186.470     263.747
   26   0  24  1    1179.190      83.329
   26   0  26  1    1302.620      63.380
   26   0  28  1     -50.984      59.392
   26   2   0  1    8324.870     199.057
   26   2   1  1    1395.470      37.890
   26   2   2  1     257.205      12.121
   26   2   3  1     127.435       9.042
   26   2   4  1     152.374       9.782
   26   2   5  1      25.543       8.574
   26   2   6  1     367.653      15.191
   26   2   7  1    4219.810     101.183
   26   2   8  1    6578.490     155.381
   26   2   9  1    1072.510      33.743
   26   2  10  1     189.870      10.647
   26   2  11  1      29.258       9.270
   26   2  12  1      81.346      10.395
   26   2  13  1     242.226      18.353
   26   2  14  1      61.616      13.369
   26   2  15  1    5490.680     133.061
   26   2  16  1    8100.390     192.536
   26   2  17  1     942.228      33.495
   26   2  18  1    1496.640      46.647
   26   2  19  1      10.888      19.681
   26   2  20  1     624.891      29.711
   26   2  21  1      36.163      18.769
   26   2  22  1     450.099      31.749
   26   2  23  1     639.668      41.592
   26   2  24  1     120.814      21.594
   26   2  25  1     807.812      50.859
   26   2  26  1     533.435      39.029
   26   2  27  1      10.753      28.957
   26   4   0  1    5571.960     159.662
   26   4   1  1      44.385       8.183
   26   4   2  1    2590.690      65.402
   26   4   3  1    1451.710      39.503
   26   4   4  1     885.432      27.886
   26   4   5  1     241.371      11.372
   26   4   6  1    1219.880      33.643
   26   4   7  1     506.623      18.088
   26   4   8  1     467.427      18.199
   26   4   9  1    8988.440     214.210
   26   4  10  1   12640.300     290.117
   26   4  11  1     106.816      13.279
   26   4  12  1    5636.070     139.336
   26   4  13  1    7168.560     172.871
   26   4  14  1     986.656      32.437
   26   4  15  1     -17.135      44.269
   26   4  16  1     291.059      22.019
   26   4  17  1     -33.495      58.682
   26   4  18  1    1004.190      38.781
   26   4  19  1     398.709      25.298
   26   4  20  1    2422.100      73.606
   26   4  21  1     183.029      24.551
   26   4  22  1      49.442      23.372
   26   4  23  1      83.579      24.123
   26   4  24  1      19.261      21.059
   26   4  25  1      20.011      26.282
   26   4  26  1     182.670      45.476
   26   6   0  1    4998.360     123.559
   26   6   1  1    1776.190      45.839
   26   6   2  1    2813.830      76.083
   26   6   3  1    4476.260     105.877
   26   6   4  1     208.207      11.261
   26   6   5  1     416.411      16.947
   26   6   6  1    1383.900      40.388
   26   6   7  1     477.605      20.336
   26   6   8  1    3420.170      85.917
   26   6   9  1    5310.170     128.574
   26   6  10  1     817.738      29.659
   26   6  11  1      20.358      11.073
   26   6  12  1     320.232      19.126
   26   6  13  1    2934.310      80.102
   26   6  14  1      -4.741      44.488
   26   6  15  1     150.248      16.148
   26   6  16  1    1673.890      51.821
   26   6  17  1      52.578      16.967
   26   6  18  1    1462.550      52.269
   26   6  19  1    1459.100      53.083
   26   6  20  1     309.676      25.919
   26   6  21  1      68.076      21.012
   26   6  22  1     253.933      27.686
   26   6  23  1     241.417      29.463
   26   6  24  1      22.561      30.729
   26   6  25  1     780.643      53.612
   26   8   0  1     624.571      37.231
   26   8   1  1     281.595      19.627
   26   8   2  1      94.842      19.273
   26   8   3  1     622.331      29.334
   26   8   4  1    1026.840      36.203
   26   8   5  1     776.801      32.317
   26   8   6  1    2332.500      67.434
   26   8   7  1     387.718      28.441
   26   8   8  1     503.042      26.756
   26   8   9  1      31.314      21.788
   26   8  10  1      65.142      27.543
   26   8  11  1      55.177      20.306
   26   8  12  1      61.186      21.084
   26   8  13  1     -26.800      59.904
   26   8  14  1    1418.820      59.499
   26   8  15  1     752.793      40.331
   26   8  16  1     124.938      21.553
   26   8  17  1      77.656      22.683
   26   8  18  1     286.141      31.863
   26   8  19  1     145.940      25.922
   26   8  20  1     132.192      47.565
   26   8  21  1     246.195      30.125
   26   8  22  1      69.870      24.590
   26   8  23  1      32.666      31.005
   26  10   0  1      -7.998      53.722
   26  10   1  1     237.530      32.904
   26  10   2  1     -33.244      64.201
   26  10   3  1     -17.159      54.871
   26  10   4  1      79.439      18.541
   26  10   5  1     136.431      24.054
   26  10   6  1     296.755      25.545
   26  10   7  1     235.252      23.628
   26  10   8  1    1453.320      61.270
   26  10   9  1     139.974      25.746
   26  10  10  1     760.031      41.974
   26  10  11  1      35.649      23.341
   26  10  12  1    3276.510     102.666
   26  10  13  1     127.459      24.608
   26  10  14  1      19.393      22.017
   26  10  15  1     476.311      32.325
   26  10  16  1       4.064      23.442
   26  10  17  1      13.245      20.440
   26  10  18  1     228.465      27.865
   26  10  19  1     -19.840      51.955
   26  12   0  1     333.450      33.647
   26  12   1  1      44.409      21.972
   26  12   2  1      39.564      22.022
   26  12   3  1     331.493      24.659
   26  12   4  1     286.960      24.317
   26  12   5  1     946.673      51.714
   26  12   6  1     408.495      28.292
   26  12   7  1      10.773      20.389
   26  12   8  1      14.888      23.547
   26  12   9  1      73.284      22.842
   26  12  10  1     143.493      25.959
   26  12  11  1      -4.123      72.091
   26  12  12  1     132.008      21.944
   26  12  13  1     277.195      26.204
   26  12  14  1      20.324      30.078
   26  14   0  1     710.830      45.448
   26  14   1  1     366.339      23.927
   26  14   2  1     355.177      24.332
   26  14   3  1     177.424      22.612
   27   1   1  1     260.986      11.289
   27   1   2  1     999.341      28.964
   27   1   3  1     399.789      15.490
   27   1   4  1    3003.310      74.764
   27   1   5  1    2839.740      72.066
   27   1   6  1    5564.790     132.102
   27   1   7  1     443.718      19.377
   27   1   8  1     413.534      16.747
   27   1   9  1    1587.070      42.589
   27   1  10  1    2156.100      57.298
   27   1  11  1     392.207      17.298
   27   1  12  1    1092.730      38.914
   27   1  13  1    1750.060      50.486
   27   1  14  1    2767.430      73.481
   27   1  15  1     610.166      26.184
   27   1  16  1     299.837      20.067
   27   1  17  1     115.471      22.900
   27   1  18  1    1046.970      41.438
   27   1  19  1    1508.760      51.773
   27   1  20  1    1293.940      47.459
   27   1  21  1    2567.900      77.805
   27   1  22  1     582.253      32.726
   27   1  23  1       8.354      28.883
   27   1  24  1    2827.480      91.674
   27   1  25  1      71.723      20.637
   27   1  26  1     998.920      46.955
   27   1  27  1      22.097      21.934
   27   3   1  1     676.333      21.742
   27   3   2  1    7410.920     176.802
   27   3   3  1     265.657      14.642
   27   3   4  1      96.201      11.840
   27   3   5  1     452.019      21.698
   27   3   6  1       2.198      10.471
   27   3   7  1    2641.280      64.572
   27   3   8  1   10152.200     231.782
   27   3   9  1     394.732      22.240
   27   3  10  1    8520.240     197.773
   27   3  11  1   14737.800     338.542
   27   3  12  1     678.183      24.937
   27   3  13  1    3895.930      96.455
   27   3  14  1    2733.230      72.531
   27   3  15  1     404.716      36.121
   27   3  16  1     -33.385      52.144
   27   3  17  1      80.736      16.210
   27   3  18  1     278.667      21.277
   27   3  19  1     935.359      53.150
   27   3  20  1    1327.450      50.084
   27   3  21  1    1763.180      64.212
   27   3  22  1     196.997      28.831
   27   3  23  1    1222.850      49.752
   27   3  24  1     844.461      40.982
   27   3  25  1      32.403      22.061
   27   3  26  1      19.797      19.947
   27   3  27  1    1188.990      60.953
   27   5   1  1     615.397      19.524
   27   5   2  1      23.882       7.083
   27   5   3  1    1294.220      34.290
   27   5   4  1    5100.920     122.506
   27   5   5  1     203.994      12.829
   27   5   6  1    6591.880     154.167
   27   5   7  1      -6.725      33.162
   27   5   8  1    4055.440      99.140
   27   5   9  1     912.914      29.866
   27   5  10  1    3077.580      79.172
   27   5  11  1     541.548      22.662
   27   5  12  1     130.002      14.145
   27   5  13  1     342.113      20.946
   27   5  14  1     893.281      32.885
   27   5  15  1     165.832      19.222
   27   5  16  1    4065.490     104.686
   27   5  17  1     201.938      20.865
   27   5  18  1    2639.600      76.728
   27   5  19  1     212.253      22.671
   27   5  20  1      -8.622      64.558
   27   5  21  1      79.038      26.441
   27   5  22  1     186.716      25.219
   27   5  23  1      10.619      21.165
   27   5  24  1     271.210      25.906
   27   5  25  1      34.046      19.951
   27   7   1  1    4560.920     113.839
   27   7   2  1    8005.280     190.854
   27   7   3  1    1949.750      56.221
   27   7   4  1     447.600      21.114
   27   7   5  1      64.360      14.563
   27   7   6  1     494.033      27.402
   27   7   7  1    4545.340     114.250
   27   7   8  1    1708.290      51.935
   27   7   9  1     168.713      16.318
   27   7  10  1      19.641      14.102
   27   7  11  1    5574.960     148.469
   27   7  12  1      47.431      20.720
   27   7  13  1    1751.840      62.658
   27   7  14  1      58.516      29.571
   27   7  15  1       4.983      18.081
   27   7  16  1     190.017      33.639
   27   7  17  1      21.700      23.177
   27   7  18  1     317.896      35.747
   27   7  19  1      -0.292      63.235
   27   7  20  1     420.886      40.094
   27   7  21  1    2986.170     140.282
   27   7  22  1     224.856      33.745
   27   7  23  1    1225.000      87.032
   27   7  24  1       4.989      26.210
   27   9   1  1     -34.309      61.757
   27   9   2  1     373.443      24.103
   27   9   3  1    1163.900      42.873
   27   9   4  1    2579.940      79.467
   27   9   5  1      93.441      25.107
   27   9   6  1     483.458      34.706
   27   9   7  1    1533.330      51.891
   27   9   8  1    1427.110      49.551
   27   9   9  1     300.278      24.047
   27   9  10  1     405.476      30.638
   27   9  11  1     526.076      42.244
   27   9  12  1     151.321      25.272
   27   9  13  1      12.156      34.346
   27   9  14  1    1668.350      64.034
   27   9  15  1     643.201      42.604
   27   9  16  1    1244.630      54.463
   27   9  17  1      65.296      24.425
   27   9  18  1     358.922      33.578
   27   9  19  1      95.705      23.048
   27   9  20  1     163.088      27.033
   27   9  21  1     136.935      31.737
   27  11   1  1      -9.132      60.446
   27  11   2  1      -1.801      59.553
   27  11   3  1      22.068      19.676
   27  11   4  1      -7.114      60.271
   27  11   5  1     327.439      29.338
   27  11   6  1     197.004      26.682
   27  11   7  1      26.215      29.319
   27  11   8  1      13.841      19.928
   27  11   9  1     414.586      40.781
   27  11  10  1       8.036      22.814
   27  11  11  1     179.229      25.927
   27  11  12  1     356.716      36.377
   27  11  13  1     635.120      37.022
   27  11  14  1     365.733      29.264
   27  11  15  1     444.662      31.493
   27  11  16  1      21.700      20.650
   27  11  17  1     107.322      20.401
   27  13   1  1     563.413      29.392
   27  13   2  1     448.037      26.462
   27  13   3  1     -19.699      57.042
   27  13   4  1      34.987      22.072
   27  13   5  1      88.040      29.413
   27  13   6  1      28.676      22.400
   27  13   7  1      38.622      23.275
   27  13   8  1     897.515      50.681
   27  13   9  1      84.514      32.207
   27  13  10  1     940.956      70.531
   28   0   0  1    2235.010      94.553
   28   0   2  1     431.393      26.055
   28   0   4  1    7464.080     177.820
   28   0   6  1     199.628      20.316
   28   0   8  1     537.930      22.358
   28   0  10  1   18089.699     426.074
   28   0  12  1    8427.420     205.485
   28   0  14  1    3133.780     104.286
   28   0  16  1     614.563      37.550
   28   0  18  1    1571.960      64.856
   28   0  20  1   14957.600     402.891
   28   0  22  1    4489.100     168.501
   28   0  24  1      38.932      28.718
   28   0  26  1     428.857      39.479
   28   2   0  1    6031.500     168.061
   28   2   1  1    1590.590      42.159
   28   2   2  1     103.533       7.906
   28   2   3  1    1149.160      34.541
   28   2   4  1    2317.420      60.877
   28   2   5  1    2301.200      59.532
   28   2   6  1    5560.310     137.481
   28   2   7  1    4589.670     107.266
   28   2   8  1   14162.300     320.805
   28   2   9  1    1335.220      36.420
   28   2  10  1    1236.280      35.420
   28   2  11  1     323.414      16.361
   28   2  12  1    2049.430      55.313
   28   2  13  1      35.463      10.820
   28   2  14  1     983.185      33.262
   28   2  15  1    2730.630      73.254
   28   2  16  1    3813.130     100.883
   28   2  17  1   10806.000     273.717
   28   2  18  1    9283.630     230.452
   28   2  19  1    1617.130      52.788
   28   2  20  1     166.934      25.077
   28   2  21  1    1368.510      48.490
   28   2  22  1      47.764      27.615
   28   2  23  1    1239.970      50.110
   28   2  24  1     312.197      27.873
   28   2  25  1     543.735      32.719
   28   2  26  1      54.262      21.270
   28   2  27  1     790.770      51.054
   28   4   0  1     937.430      30.429
   28   4   1  1     812.340      24.942
   28   4   2  1    1276.290      37.195
   28   4   3  1     721.763      23.429
   28   4   4  1   15417.500     353.986
   28   4   5  1      58.390       8.999
   28   4   6  1    4946.220     118.451
   28   4   7  1     148.935      10.819
   28   4   9  1     887.722      32.616
   28   4  10  1     262.145      16.415
   28   4  11  1     418.440      19.867
   28   4  12  1    2910.390      76.143
   28   4  13  1     843.568      30.266
   28   4  14  1   19560.600     451.611
   28   4  15  1    1953.570      57.382
   28   4  16  1    2678.460      83.780
   28   4  17  1     -27.349      57.847
   28   4  18  1     525.532      27.788
   28   4  19  1     -21.570      61.501
   28   4  20  1     167.145      22.629
   28   4  21  1     881.322      40.672
   28   4  22  1     917.363      43.722
   28   4  23  1     411.781      31.280
   28   4  24  1     491.849      41.750
   28   4  25  1    1116.480      52.679
   28   4  26  1     317.712      28.256
   28   6   0  1     392.054      19.789
   28   6   1  1       6.782       8.261
   28   6   2  1    1417.830      39.135
   28   6   3  1     100.195       9.600
   28   6   4  1    2789.760      69.917
   28   6   5  1      18.405       9.199
   28   6   6  1    1729.860      47.266
   28   6   7  1    1239.590      38.357
   28   6   8  1     261.638      23.227
   28   6   9  1    2105.880      57.957
   28   6  10  1     613.006      25.596
   28   6  11  1    2090.440      59.586
   28   6  12  1    1638.010      50.937
   28   6  13  1     117.935      23.469
   28   6  14  1    2498.100      73.606
   28   6  15  1    4895.680     133.172
   28   6  16  1    4107.670     111.309
   28   6  17  1     894.000      58.547
   28   6  18  1     366.882      27.522
   28   6  19  1      21.371      23.193
   28   6  20  1     625.054      37.496
   28   6  21  1     369.790      31.081
   28   6  22  1      -6.493      72.308
   28   6  23  1     936.878      52.579
   28   6  24  1      17.012      28.332
   28   8   0  1    3313.410     109.073
   28   8   1  1      13.183      15.044
   28   8   2  1     421.387      23.817
   28   8   3  1       0.814      15.062
   28   8   4  1     279.203      18.583
   28   8   5  1     470.896      26.446
   28   8   6  1     114.433      17.603
   28   8   7  1    1295.990      43.684
   28   8   8  1    1757.940      55.775
   28   8   9  1    1494.290      56.800
   28   8  10  1     260.328      21.135
   28   8  11  1      23.928      27.707
   28   8  12  1      -3.866      55.514
   28   8  13  1     249.375      27.133
   28   8  14  1     319.692      29.305
   28   8  15  1      -7.054      56.628
   28   8  16  1      43.619      20.702
   28   8  17  1    2023.310      76.327
   28   8  18  1    3435.450     127.368
   28   8  19  1    1393.250      67.886
   28   8  20  1    3335.750     108.600
   28   8  21  1     760.493      49.083
   28   8  22  1     200.791      30.946
   28  10   0  1     505.749      39.092
   28  10   1  1      21.062      21.541
   28  10   2  1     -32.222      57.437
   28  10   3  1      -1.323      55.206
   28  10   4  1     483.911      29.980
   28  10   5  1     689.217      33.008
   28  10   6  1      60.854      22.672
   28  10   7  1       4.380      22.125
   28  10   8  1      16.425      19.816
   28  10   9  1    1567.660      59.023
   28  10  10  1    1529.180      61.338
   28  10  11  1      35.398      30.026
   28  10  12  1    1400.170      58.792
   28  10  13  1     283.036      40.696
   28  10  14  1     144.342      24.401
   28  10  15  1      16.270      30.564
   28  10  16  1     848.575      41.168
   28  10  17  1     469.412      33.021
   28  10  18  1     652.442      53.758
   28  10  19  1     834.083      45.084
   28  12   0  1      12.449      24.828
   28  12   1  1     512.317      29.535
   28  12   2  1     -25.821      59.587
   28  12   3  1      50.863      19.334
   28  12   4  1     193.359      24.051
   28  12   5  1    1869.110      75.364
   28  12   6  1    1223.500      75.230
   28  12   7  1     559.705      41.115
   28  12   8  1    1326.510      67.311
   28  12   9  1     108.103      23.245
   28  12  10  1      -3.882      68.265
   28  12  11  1     108.346      22.380
   28  12  12  1     649.681      39.213
   28  12  13  1      79.202      20.099
   29   1   1  1    2260.790      58.331
   29   1   2  1      91.748       8.451
   29   1   3  1    6124.760     156.667
   29   1   4  1    1473.960      39.922
   29   1   5  1     149.460       9.307
   29   1   6  1    3473.180      83.153
   29   1   7  1     886.605      26.154
   29   1   8  1     606.280      19.942
   29   1   9  1    1169.650      32.746
   29   1  10  1     669.609      22.119
   29   1  11  1    1393.980      40.191
   29   1  12  1    3630.240      91.477
   29   1  13  1      39.747      15.753
   29   1  14  1    5384.210     133.960
   29   1  15  1    4249.240     108.521
   29   1  16  1    5458.300     136.945
   29   1  17  1    1871.270      58.431
   29   1  18  1    1482.630      54.229
   29   1  19  1    8844.960     223.027
   29   1  20  1     631.633      31.800
   29   1  21  1     883.063      37.657
   29   1  22  1    2066.940      65.285
   29   1  23  1    1438.960      51.106
   29   1  24  1    1073.830      48.215
   29   1  25  1     268.914      24.546
   29   1  26  1     525.992      31.522
   29   1  27  1      -3.923      68.333
   29   3   1  1     198.195      10.857
   29   3   2  1      87.880       8.704
   29   3   3  1    2300.250      67.332
   29   3   4  1     528.776      19.935
   29   3   5  1    4703.070     114.450
   29   3   6  1    1144.790      31.785
   29   3   7  1    1798.240      46.520
   29   3   8  1    3706.110      89.916
   29   3   9  1     656.789      22.218
   29   3  10  1    8580.470     201.957
   29   3  11  1     816.648      30.262
   29   3  12  1     643.768      25.880
   29   3  13  1    7580.410     191.690
   29   3  14  1     611.926      26.768
   29   3  15  1    1837.310      56.189
   29   3  16  1     183.150      24.875
   29   3  17  1    3898.530     106.136
   29   3  18  1    1603.500      51.830
   29   3  19  1     292.011      27.165
   29   3  20  1    1011.520      43.412
   29   3  21  1     964.836      42.959
   29   3  22  1      59.081      45.651
   29   3  23  1    3015.610      97.295
   29   3  24  1      69.120      25.580
   29   3  25  1      57.278      20.495
   29   3  26  1      81.834      22.105
   29   5   1  1     437.707      17.707
   29   5   2  1   13111.600     309.663
   29   5   3  1     541.048      21.574
   29   5   4  1      81.256       9.245
   29   5   5  1    3344.270      81.951
   29   5   6  1   18335.900     420.498
   29   5   7  1     499.872      20.459
   29   5   8  1     177.240      14.404
   29   5   9  1      20.423      11.102
   29   5  10  1      30.983      12.034
   29   5  11  1    1735.070      50.828
   29   5  12  1   15091.900     350.950
   29   5  13  1    2467.920      69.088
   29   5  14  1     732.587      30.046
   29   5  15  1     483.086      24.125
   29   5  16  1    9967.770     255.710
   29   5  17  1    3515.510     101.916
   29   5  18  1    1781.580      64.977
   29   5  19  1      46.086      27.077
   29   5  20  1     -54.009      69.460
   29   5  21  1       0.143      29.553
   29   5  22  1     -28.587      59.948
   29   5  23  1     389.089      33.856
   29   5  24  1      30.353      23.671
   29   5  25  1      48.667      21.966
   29   7   1  1      11.168      12.915
   29   7   2  1    1251.090      41.130
   29   7   3  1     491.827      31.666
   29   7   4  1      -1.574      41.886
   29   7   5  1      66.873      18.515
   29   7   6  1    3062.930      82.983
   29   7   7  1     222.252      25.190
   29   7   8  1    2079.570      60.081
   29   7   9  1     706.387      34.162
   29   7  10  1    5595.760     149.554
   29   7  11  1    6437.060     171.464
   29   7  12  1     573.954      34.196
   29   7  13  1    1281.850      51.812
   29   7  14  1     442.194      30.863
   29   7  15  1     121.783      35.703
   29   7  16  1    2912.710      92.019
   29   7  17  1      25.564      40.597
   29   7  18  1     472.457      37.938
   29   7  19  1    1773.580      71.231
   29   7  20  1     533.467      50.661
   29   7  21  1    1693.790      74.759
   29   7  22  1      51.945      27.306
   29   7  23  1     -21.685      81.902
   29   9   1  1     -23.572      63.695
   29   9   2  1       1.375      17.414
   29   9   3  1    1674.570      61.970
   29   9   4  1    1429.020      52.612
   29   9   5  1     724.719      33.324
   29   9   6  1     149.281      21.858
   29   9   7  1    1286.810      46.709
   29   9   8  1     217.532      20.921
   29   9   9  1     454.387      27.588
   29   9  10  1      39.562      22.940
   29   9  11  1     615.784      37.750
   29   9  12  1    2525.030      84.671
   29   9  13  1       4.060      22.132
   29   9  14  1     991.776      49.718
   29   9  15  1     374.575      31.452
   29   9  16  1     919.339      45.942
   29   9  17  1     390.551      34.751
   29   9  18  1    2367.010      81.132
   29   9  19  1     635.818      37.699
   29   9  20  1     106.283      23.209
   29  11   1  1     260.154      26.837
   29  11   2  1     609.250      33.080
   29  11   3  1    1842.800      62.278
   29  11   4  1     271.916      24.989
   29  11   5  1     940.321      43.344
   29  11   6  1     452.821      32.549
   29  11   7  1     256.174      39.123
   29  11   8  1      53.663      21.628
   29  11   9  1     163.521      32.949
   29  11  10  1     776.204      47.158
   29  11  11  1      13.348      22.466
   29  11  12  1     114.281      30.363
   29  11  13  1     249.184      26.560
   29  11  14  1     726.412      38.748
   29  11  15  1    1137.660      50.540
   29  11  16  1     365.991      27.541
   29  13   1  1     139.255      21.183
   29  13   2  1       1.057      15.580
   29  13   3  1     -20.832      57.203
   29  13   4  1      45.367      25.390
   29  13   5  1     -45.200      68.001
   29  13   6  1      38.425      19.938
   29  13   7  1      10.376      21.464
   29  13   8  1     552.283      36.039
   30   0   0  1    1711.300     122.991
   30   0   2  1    1234.870      41.387
   30   0   4  1     393.476      20.162
   30   0   6  1      38.684      16.296
   30   0   8  1    1742.340      49.560
   30   0  10  1   13433.400     352.313
   30   0  12  1   12620.000     306.739
   30   0  14  1      78.828      23.475
   30   0  16  1     184.988      35.120
   30   0  20  1    1140.520      58.174
   30   0  22  1      32.837      29.235
   30   0  24  1      11.037      23.779
   30   0  26  1      48.302      25.649
   30   2   0  1     491.528      25.786
   30   2   1  1     806.473      23.343
   30   2   2  1     151.660       8.577
   30   2   3  1     549.415      18.224
   30   2   4  1    8144.560     200.165
   30   2   5  1    6851.830     158.396
   30   2   6  1    1174.000      32.434
   30   2   7  1     750.128      24.144
   30   2   8  1    2810.000      69.583
   30   2   9  1      45.104      12.200
   30   2  10  1     985.693      30.887
   30   2  11  1      19.747      10.784
   30   2  12  1      59.421      11.970
   30   2  13  1      14.443      12.184
   30   2  14  1    3701.420      95.964
   30   2  15  1     416.327      22.534
   30   2  16  1     311.663      22.985
   30   2  17  1    3266.280      90.095
   30   2  18  1    1244.840      42.939
   30   2  19  1     303.245      23.462
   30   2  20  1      -4.616      59.007
   30   2  21  1     529.152      29.712
   30   2  22  1       0.105      21.266
   30   2  23  1     -13.481      62.285
   30   2  24  1      13.497      19.655
   30   2  25  1     178.645      23.083
   30   2  26  1     134.392      24.338
   30   4   0  1     445.304      21.612
   30   4   1  1    2883.610      69.826
   30   4   2  1    1480.840      39.762
   30   4   3  1    1639.510      42.872
   30   4   4  1    2152.230      57.258
   30   4   5  1      83.767      10.717
   30   4   6  1     371.946      17.810
   30   4   7  1      55.507      14.217
   30   4   8  1    2311.620      60.013
   30   4   9  1     106.095      11.420
   30   4  10  1     223.600      15.236
   30   4  11  1     108.797      14.001
   30   4  12  1      -1.458      43.663
   30   4  13  1     210.490      19.687
   30   4  14  1     549.440      30.817
   30   4  15  1     614.978      26.686
   30   4  16  1     702.814      31.342
   30   4  17  1     235.975      20.926
   30   4  18  1    1275.620      54.966
   30   4  19  1     118.546      22.997
   30   4  20  1     621.612      35.868
   30   4  21  1    1342.710      56.920
   30   4  22  1     745.002      42.026
   30   4  23  1     369.291      31.772
   30   4  24  1     136.305      24.566
   30   4  25  1     673.407      38.049
   30   6   0  1      11.822      12.388
   30   6   1  1     426.093      19.599
   30   6   2  1      -7.928      34.956
   30   6   3  1     279.063      14.638
   30   6   4  1       2.679      10.374
   30   6   5  1       1.427       9.664
   30   6   6  1     273.530      17.138
   30   6   7  1     579.208      22.616
   30   6   8  1    1495.520      45.147
   30   6   9  1     993.382      33.996
   30   6  10  1     844.012      38.131
   30   6  11  1     213.332      18.893
   30   6  12  1     238.995      23.964
   30   6  13  1    2010.240      60.600
   30   6  14  1     334.909      28.140
   30   6  15  1    3248.180      99.764
   30   6  16  1      76.584      16.727
   30   6  17  1      72.260      21.997
   30   6  18  1     599.327      37.288
   30   6  19  1      11.804      35.242
   30   6  20  1     213.232      27.063
   30   6  21  1     147.801      25.978
   30   6  22  1     -20.897      55.726
   30   6  23  1     350.177      47.700
   30   6  24  1      30.812      27.846
   30   8   0  1      95.384      29.706
   30   8   1  1      12.336      15.191
   30   8   2  1     217.715      18.064
   30   8   3  1     -59.318      62.643
   30   8   4  1     654.007      28.788
   30   8   5  1     651.916      30.734
   30   8   6  1     484.697      25.244
   30   8   7  1    1474.420      48.192
   30   8   8  1    1722.510      53.885
   30   8   9  1     185.847      20.616
   30   8  10  1      38.998      17.597
   30   8  11  1     417.061      30.389
   30   8  12  1       8.292      20.895
   30   8  13  1     114.646      24.212
   30   8  14  1    1307.720      55.587
   30   8  15  1     333.482      30.787
   30   8  16  1     712.423      41.110
   30   8  17  1    1375.690      57.312
   30   8  18  1     124.160      27.494
   30   8  19  1      52.521      31.517
   30   8  20  1      75.716      32.952
   30   8  21  1     467.229      47.422
   30  10   0  1    5313.490     158.372
   30  10   1  1     164.445      21.956
   30  10   2  1     861.405      46.513
   30  10   3  1      44.954      19.215
   30  10   4  1      65.097      26.604
   30  10   5  1     -65.122      86.000
   30  10   6  1      56.800      23.715
   30  10   7  1      49.843      20.957
   30  10   8  1      -3.036      58.272
   30  10   9  1     145.342      33.986
   30  10  10  1     435.964      33.872
   30  10  11  1      54.017      23.284
   30  10  12  1     484.138      35.295
   30  10  13  1     -16.811      54.279
   30  10  14  1      29.210      21.789
   30  10  15  1      25.342      21.317
   30  10  16  1      80.711      20.040
   30  10  17  1      83.429      38.638
   30  10  18  1      -5.549      50.460
   30  12   0  1     282.405      34.021
   30  12   1  1      55.112      22.909
   30  12   2  1       1.128      18.426
   30  12   3  1       9.494      18.079
   30  12   4  1      88.855      20.369
   30  12   5  1     979.037      55.881
   30  12   6  1     393.148      30.858
   30  12   7  1     531.598      43.656
   30  12   8  1     127.567      25.962
   30  12   9  1      -2.524      60.068
   30  12  10  1      29.771      23.545
   30  12  11  1      -5.053      54.478
   30  12  12  1      30.235      19.423
   31   1   1  1    1289.230      38.477
   31   1   2  1    2551.340      68.100
   31   1   3  1     541.967      19.376
   31   1   4  1     327.564      14.387
   31   1   5  1      -6.242      32.913
   31   1   6  1      21.939       8.289
   31   1   7  1    4758.810     111.675
   31   1   8  1    8815.720     205.945
   31   1   9  1    5081.470     120.996
   31   1  10  1    6902.510     162.170
   31   1  11  1     907.456      31.020
   31   1  12  1     528.177      26.207
   31   1  13  1     476.636      21.787
   31   1  14  1     120.234      21.416
   31   1  15  1    1319.790      43.376
   31   1  16  1      25.693      16.176
   31   1  17  1     830.999      35.771
   31   1  18  1     243.438      23.929
   31   1  19  1     290.664      24.247
   31   1  20  1     812.115      41.522
   31   1  21  1     495.674      29.329
   31   1  22  1     843.369      43.718
   31   1  23  1     124.677      22.276
   31   1  24  1      28.293      21.308
   31   1  25  1      58.756      18.250
   31   1  26  1     147.865      20.274
   31   3   1  1   16661.400     386.974
   31   3   2  1   16834.400     382.131
   31   3   3  1      19.385      12.477
   31   3   4  1     494.242      18.097
   31   3   5  1    3414.440      83.840
   31   3   6  1     343.730      14.628
   31   3   7  1     700.065      23.465
   31   3   8  1     403.789      17.932
   31   3   9  1      88.980      11.953
   31   3  10  1    5869.480     142.783
   31   3  11  1    3591.480      91.462
   31   3  12  1    5506.850     141.688
   31   3  13  1     796.389      35.458
   31   3  14  1    3134.790      85.298
   31   3  15  1    4083.360     107.706
   31   3  16  1     -24.219      53.565
   31   3  17  1     205.570      20.226
   31   3  18  1    1810.460      58.739
   31   3  19  1      58.700      19.279
   31   3  20  1     -17.134      85.170
   31   3  21  1    1065.700      65.749
   31   3  22  1      -9.953      64.518
   31   3  23  1     548.848      35.142
   31   3  24  1    1909.860      67.590
   31   3  25  1      89.823      22.501
   31   5   1  1     553.160      19.128
   31   5   2  1    1915.210      53.462
   31   5   3  1       7.679      12.297
   31   5   4  1    7113.640     173.936
   31   5   5  1     418.409      17.837
   31   5   6  1     265.497      14.286
   31   5   7  1    1163.000      35.929
   31   5   8  1    1000.820      32.628
   31   5   9  1      -5.425      40.375
   31   5  10  1    2564.010      72.015
   31   5  11  1     379.319      20.816
   31   5  12  1    8888.030     213.293
   31   5  13  1     275.855      20.671
   31   5  14  1    2524.210      75.477
   31   5  15  1    1293.050      50.754
   31   5  16  1      -3.519      54.677
   31   5  17  1     399.554      32.685
   31   5  18  1      63.252      23.437
   31   5  19  1      76.364      25.022
   31   5  20  1     591.573      54.055
   31   5  21  1      34.570      22.728
   31   5  22  1     894.096      47.986
   31   5  23  1      41.336      23.065
   31   5  24  1      52.330      28.268
   31   7   1  1     921.562      33.842
   31   7   2  1     105.446      16.473
   31   7   3  1     281.802      19.542
   31   7   4  1      -8.587      51.160
   31   7   5  1    1016.480      38.988
   31   7   6  1     159.343      20.868
   31   7   7  1     -37.009      50.639
   31   7   8  1     192.977      17.879
   31   7   9  1     869.873      33.750
   31   7  10  1     380.521      32.824
   31   7  11  1    5314.780     156.152
   31   7  12  1    1191.400      49.698
   31   7  13  1     390.503      57.998
   31   7  14  1    2707.060      86.898
   31   7  15  1    1160.460      51.417
   31   7  16  1     388.564      40.518
   31   7  17  1     106.969      27.561
   31   7  18  1     411.573      39.582
   31   7  19  1     145.732      31.926
   31   7  20  1     193.414      32.696
   31   7  21  1      73.344      27.495
   31   7  22  1      91.802      26.669
   31   9   1  1     181.751      19.950
   31   9   2  1    2040.720      63.947
   31   9   3  1     821.537      36.327
   31   9   4  1    1702.890      61.560
   31   9   5  1     857.817      39.091
   31   9   6  1     104.999      23.547
   31   9   7  1       0.697      18.356
   31   9   8  1     162.814      20.410
   31   9   9  1      32.645      19.245
   31   9  10  1     890.543      45.218
   31   9  11  1      35.390      24.242
   31   9  12  1     211.868      29.592
   31   9  13  1       2.755      22.713
   31   9  14  1      23.785      21.992
   31   9  15  1      -8.787      58.466
   31   9  16  1     174.903      25.679
   31   9  17  1     278.976      41.523
   31   9  18  1      57.759      35.571
   31   9  19  1     560.152      38.054
   31  11   1  1     956.239      41.666
   31  11   2  1     516.762      43.801
   31  11   3  1    1076.510      45.647
   31  11   4  1      67.509      22.220
   31  11   5  1     -35.839      68.000
   31  11   6  1      41.416      22.398
   31  11   7  1     249.830      27.203
   31  11   8  1     263.809      29.841
   31  11   9  1      31.621      28.166
   31  11  10  1     776.465      53.934
   31  11  11  1     -23.633      72.060
   31  11  12  1     209.433      26.817
   31  11  13  1     110.078      22.093
   31  11  14  1     202.106      38.205
   31  11  15  1     115.037      19.938
   31  13   1  1      49.436      16.056
   31  13   2  1     369.858      25.498
   31  13   3  1      66.723      26.075
   31  13   4  1     128.936      20.524
   31  13   5  1     -22.805      72.580
   31  13   6  1     102.644      22.750
   32   0   0  1    5974.510     361.324
   32   0   2  1     543.030      24.410
   32   0   4  1       1.458       9.355
   32   0   6  1      36.758      11.219
   32   0   8  1     255.514      17.019
   32   0  10  1     695.296      30.458
   32   0  12  1    4647.950     129.243
   32   0  14  1     870.937      48.547
   32   0  16  1    1254.250      61.914
   32   0  18  1    2292.220      83.760
   32   0  20  1    8035.580     243.803
   32   0  22  1     348.411      33.937
   32   0  24  1      57.895      24.305
   32   0  26  1     133.263      32.763
   32   2   0  1     263.614      14.663
   32   2   1  1    1447.440      37.025
   32   2   2  1    2023.060      54.034
   32   2   3  1    8590.160     197.118
   32   2   4  1    2952.790      72.844
   32   2   5  1    4213.300     103.296
   32   2   6  1    6457.830     151.000
   32   2   7  1     231.987      13.206
   32   2   8  1    6661.430     161.178
   32   2   9  1    1436.930      41.353
   32   2  10  1     802.411      28.033
   32   2  11  1    1211.900      38.526
   32   2  12  1     211.324      16.250
   32   2  13  1     745.781      30.798
   32   2  14  1     659.050      36.025
   32   2  15  1     321.414      20.953
   32   2  16  1    1977.290      59.734
   32   2  17  1    1302.940      45.383
   32   2  18  1     233.134      21.426
   32   2  19  1     -20.490      61.707
   32   2  20  1     455.832      37.274
   32   2  21  1     128.571      22.150
   32   2  22  1     861.123      43.019
   32   2  23  1     104.586      27.230
   32   2  24  1     211.490      41.208
   32   2  25  1      13.173      19.022
   32   4   0  1    7386.590     176.100
   32   4   1  1    3901.920      98.005
   32   4   2  1    3727.020      89.336
   32   4   3  1    5964.510     145.573
   32   4   4  1    3956.810      95.212
   32   4   5  1     335.882      16.890
   32   4   6  1    6827.970     162.347
   32   4   7  1     390.057      20.221
   32   4   8  1     -17.159      45.142
   32   4   9  1     235.799      15.002
   32   4  10  1    2508.150      68.997
   32   4  11  1     716.938      30.549
   32   4  12  1     682.262      29.416
   32   4  13  1     563.499      27.609
   32   4  14  1   18639.400     450.558
   32   4  15  1    1174.520      45.879
   32   4  16  1     993.822      40.480
   32   4  17  1     144.516      19.982
   32   4  18  1       9.503      26.428
   32   4  19  1     479.924      30.871
   32   4  20  1    2618.990      81.392
   32   4  21  1     169.458      36.678
   32   4  22  1      33.836      22.075
   32   4  23  1      69.167      24.139
   32   4  24  1     -15.106      83.017
   32   4  25  1     130.305      24.808
   32   6   0  1     231.376      17.210
   32   6   1  1     821.883      26.581
   32   6   2  1    1523.090      42.271
   32   6   3  1    2607.060      67.950
   32   6   4  1    1558.080      44.655
   32   6   5  1     329.155      16.974
   32   6   6  1    1289.440      38.798
   32   6   7  1     145.753      13.610
   32   6   8  1    7908.060     187.669
   32   6   9  1    3967.220     101.183
   32   6  10  1     242.881      19.703
   32   6  11  1    1120.430      38.756
   32   6  12  1     105.974      17.337
   32   6  13  1    6811.300     183.515
   32   6  14  1     420.755      31.280
   32   6  15  1     644.526      37.446
   32   6  16  1    2458.950      88.204
   32   6  17  1    1033.230      48.350
   32   6  18  1    1163.440      53.244
   32   6  19  1       3.696      21.143
   32   6  20  1     366.784      32.744
   32   6  21  1     145.273      24.223
   32   6  22  1      99.995      26.764
   32   6  23  1      53.187      28.583
   32   8   0  1    2738.510      93.201
   32   8   1  1     127.162      26.837
   32   8   2  1     591.161      29.259
   32   8   3  1     201.982      24.424
   32   8   4  1     -33.340      57.680
   32   8   5  1      75.401      17.065
   32   8   6  1     787.070      34.685
   32   8   7  1    2127.480      63.777
   32   8   8  1    1978.760      62.098
   32   8   9  1     765.989      35.490
   32   8  10  1      57.000      20.482
   32   8  11  1      47.219      22.446
   32   8  12  1     276.004      27.552
   32   8  13  1     203.483      27.426
   32   8  14  1     538.667      40.372
   32   8  15  1    2144.910      75.418
   32   8  16  1     593.550      34.987
   32   8  17  1      34.531      24.308
   32   8  18  1    1218.410      62.028
   32   8  19  1    1118.380      59.794
   32   8  20  1    1772.000      78.905
   32  10   0  1    9762.810     302.348
   32  10   1  1     741.568      42.311
   32  10   2  1    1675.400      57.828
   32  10   3  1     561.196      36.755
   32  10   4  1      70.886      20.874
   32  10   5  1     529.526      40.307
   32  10   6  1      77.437      28.373
   32  10   7  1     318.174      29.198
   32  10   8  1     194.618      35.264
   32  10   9  1    1962.780      77.465
   32  10  10  1      68.876      23.189
   32  10  11  1     260.780      29.035
   32  10  12  1     135.527      25.564
   32  10  13  1     210.857      26.584
   32  10  14  1     127.236      33.356
   32  10  15  1      84.582      26.737
   32  10  16  1      10.873      18.340
   32  10  17  1     344.786      28.419
   32  12   0  1     463.132      40.326
   32  12   1  1     128.831      20.538
   32  12   2  1      43.830      20.866
   32  12   3  1     496.673      34.512
   32  12   4  1     123.474      23.961
   32  12   5  1      64.942      25.284
   32  12   6  1      66.399      20.598
   32  12   7  1       9.892      22.025
   32  12   8  1      71.209      23.916
   32  12   9  1      11.766      22.692
   32  12  10  1      -3.787      57.907
   32  12  11  1     297.568      28.540
   33   1   1  1      89.899       8.391
   33   1   2  1      76.161       9.348
   33   1   3  1       5.939       7.498
   33   1   4  1     941.319      27.962
   33   1   5  1      31.631       8.500
   33   1   6  1    5408.330     133.227
   33   1   7  1   15626.500     364.656
   33   1   8  1     536.285      20.189
   33   1   9  1    2569.670      65.900
   33   1  10  1    1860.050      52.092
   33   1  11  1    6114.450     159.206
   33   1  12  1     453.006      24.339
   33   1  13  1     789.870      30.999
   33   1  14  1     408.352      23.224
   33   1  15  1     671.177      30.386
   33   1  16  1       5.962      17.539
   33   1  17  1     832.185      37.636
   33   1  18  1    2515.420      77.172
   33   1  19  1    2414.010      74.115
   33   1  20  1    1581.590      55.892
   33   1  21  1    1486.820      53.862
   33   1  22  1      -6.050      63.400
   33   1  23  1      28.673      23.738
   33   1  24  1     456.174      31.919
   33   1  25  1      97.014      21.186
   33   3   1  1    8611.560     206.242
   33   3   2  1     661.900      21.643
   33   3   3  1     143.570       9.816
   33   3   4  1      71.588      11.427
   33   3   5  1    1512.780      42.562
   33   3   6  1      78.462      13.607
   33   3   7  1      85.106      15.363
   33   3   8  1    2466.040      64.772
   33   3   9  1     358.399      20.463
   33   3  10  1    4511.810     115.258
   33   3  11  1     967.850      36.586
   33   3  12  1    1487.410      56.465
   33   3  13  1   10236.500     262.847
   33   3  14  1     567.496      26.835
   33   3  15  1     703.943      31.552
   33   3  16  1     -33.072      58.883
   33   3  17  1     850.038      35.931
   33   3  18  1     623.657      34.303
   33   3  19  1      59.002      21.061
   33   3  20  1     382.914      33.654
   33   3  21  1     -12.772      63.873
   33   3  22  1     883.610      42.897
   33   3  23  1       2.793      24.352
   33   3  24  1     126.249      27.024
   33   3  25  1     359.828      49.347
   33   5   1  1     828.231      26.195
   33   5   2  1       5.168       8.636
   33   5   3  1      76.656      10.992
   33   5   4  1     419.021      18.787
   33   5   5  1    2335.610      61.847
   33   5   6  1     135.053      13.249
   33   5   7  1    2855.890      79.161
   33   5   8  1     509.592      25.119
   33   5   9  1     480.879      25.658
   33   5  10  1    1421.780      44.424
   33   5  11  1      60.724      14.958
   33   5  12  1    1267.960      44.154
   33   5  13  1     949.261      35.510
   33   5  14  1    1540.010      49.938
   33   5  15  1     521.470      26.609
   33   5  16  1     817.996      41.654
   33   5  17  1     739.166      49.801
   33   5  18  1     428.964      32.820
   33   5  19  1     274.210      36.949
   33   5  20  1      70.261      22.727
   33   5  21  1      -3.438      58.929
   33   5  22  1       1.720      26.380
   33   5  23  1     107.743      23.851
   33   7   1  1    1099.660      39.359
   33   7   2  1    3237.460      86.767
   33   7   3  1     731.582      33.653
   33   7   4  1     538.155      28.820
   33   7   5  1     115.949      17.778
   33   7   6  1     131.503      20.081
   33   7   7  1    2786.320      80.954
   33   7   8  1     235.919      24.066
   33   7   9  1     738.593      37.157
   33   7  10  1    1191.530      45.118
   33   7  11  1     306.171      26.047
   33   7  12  1     618.332      36.325
   33   7  13  1      80.625      26.015
   33   7  14  1     844.165      43.212
   33   7  15  1      82.409      26.490
   33   7  16  1     187.495      26.093
   33   7  17  1      15.103      26.336
   33   7  18  1      16.715      26.871
   33   7  19  1     108.962      29.790
   33   7  20  1      80.268      31.634
   33   7  21  1    1409.000      86.741
   33   9   1  1       8.611      18.053
   33   9   2  1     323.084      29.322
   33   9   3  1     563.763      33.279
   33   9   4  1    7173.580     184.845
   33   9   5  1     945.262      42.558
   33   9   6  1    1331.550      51.642
   33   9   7  1     948.076      42.979
   33   9   8  1    2899.480      90.334
   33   9   9  1     259.562      25.026
   33   9  10  1    1070.990      50.408
   33   9  11  1      76.206      23.157
   33   9  12  1      21.882      22.119
   33   9  13  1       4.164      22.023
   33   9  14  1      46.553      26.122
   33   9  15  1     113.612      24.973
   33   9  16  1     635.699      44.857
   33   9  17  1      59.657      24.772
   33   9  18  1     469.871      35.719
   33  11   1  1     219.449      23.456
   33  11   2  1    1278.790      51.242
   33  11   3  1    1492.330      56.952
   33  11   4  1     303.696      31.430
   33  11   5  1     134.282      23.518
   33  11   6  1       5.618      21.997
   33  11   7  1     553.422      42.488
   33  11   8  1       5.498      31.154
   33  11   9  1      91.265      33.290
   33  11  10  1     125.759      31.827
   33  11  11  1     260.268      38.049
   33  11  12  1      58.031      24.147
   33  11  13  1     790.945      66.717
   33  13   1  1      65.073      16.425
   33  13   2  1      23.378      18.927
   34   0   0  1   34394.801    1350.340
   34   0   2  1     412.056      21.226
   34   0   4  1    3262.320      90.494
   34   0   6  1   18041.100     450.306
   34   0   8  1    4340.550     121.921
   34   0  10  1     277.064      21.981
   34   0  12  1    1016.780      44.186
   34   0  14  1    1529.610      67.238
   34   0  16  1    1466.120      70.592
   34   0  18  1    1278.420      61.316
   34   0  20  1      66.901      41.240
   34   0  22  1    5748.340     182.708
   34   0  24  1     930.221      60.550
   34   2   0  1    4102.480     109.408
   34   2   1  1    2744.890      67.674
   34   2   2  1     194.791      11.721
   34   2   3  1     233.485      14.257
   34   2   4  1      -4.569      53.850
   34   2   5  1    5925.180     140.085
   34   2   6  1    4235.680     105.775
   34   2   7  1    3133.750      79.057
   34   2   8  1    1517.260      44.386
   34   2   9  1    4555.740     112.835
   34   2  10  1    1209.070      38.471
   34   2  11  1      70.951      14.589
   34   2  12  1    1246.660      41.753
   34   2  13  1     212.318      24.474
   34   2  14  1    1149.640      41.179
   34   2  15  1    2597.750      75.447
   34   2  16  1    5525.980     144.723
   34   2  17  1     286.929      30.753
   34   2  18  1    5020.310     137.758
   34   2  19  1      52.291      23.391
   34   2  20  1     257.091      30.819
   34   2  21  1      20.361      23.230
   34   2  22  1       4.906      23.844
   34   2  23  1     565.892      37.419
   34   2  24  1     208.251      26.783
   34   2  25  1     258.727      27.468
   34   4   0  1      87.293      13.440
   34   4   1  1    2420.590      60.957
   34   4   2  1     746.138      24.722
   34   4   3  1     359.393      15.570
   34   4   4  1    1841.570      48.551
   34   4   5  1     120.478      12.626
   34   4   6  1     444.160      18.812
   34   4   7  1     165.418      13.690
   34   4   8  1     410.997      20.660
   34   4   9  1    4735.830     118.188
   34   4  10  1    4644.560     119.728
   34   4  11  1    1168.220      42.583
   34   4  12  1    5121.380     132.663
   34   4  13  1    3830.600     104.073
   34   4  14  1     -10.823      48.627
   34   4  15  1     275.521      20.005
   34   4  16  1    1637.740      59.243
   34   4  17  1     -35.185      66.321
   34   4  18  1     554.217      31.864
   34   4  19  1     -30.078      91.701
   34   4  20  1     114.107      25.195
   34   4  21  1     426.368      46.196
   34   4  22  1      92.278      34.373
   34   4  23  1      16.765      21.796
   34   4  24  1     149.089      33.281
   34   6   0  1    1361.950      45.515
   34   6   1  1     220.452      13.712
   34   6   2  1    1211.580      36.706
   34   6   3  1    1217.380      37.038
   34   6   4  1      18.227      12.131
   34   6   5  1     -35.830      46.696
   34   6   6  1     199.897      21.796
   34   6   7  1    1238.330      42.143
   34   6   8  1      66.043      17.578
   34   6   9  1      24.339      11.764
   34   6  10  1     179.352      24.533
   34   6  11  1     266.155      19.644
   34   6  12  1      12.133      14.654
   34   6  13  1      12.023      17.069
   34   6  14  1    2298.560      71.297
   34   6  15  1      84.438      18.407
   34   6  16  1    1173.570      50.983
   34   6  17  1      19.391      21.274
   34   6  18  1     961.238      45.995
   34   6  19  1     939.411      46.071
   34   6  20  1    1531.550      72.904
   34   6  21  1     323.561      31.964
   34   6  22  1     224.655      55.360
   34   8   0  1      24.186      24.232
   34   8   1  1     487.275      26.021
   34   8   2  1      10.863      19.714
   34   8   3  1     914.707      38.278
   34   8   4  1    1226.680      49.326
   34   8   5  1     211.316      23.742
   34   8   6  1    5467.060     142.171
   34   8   7  1     515.954      29.405
   34   8   8  1    3953.240     108.071
   34   8   9  1     152.454      26.713
   34   8  10  1      14.158      18.680
   34   8  11  1     -20.713      59.601
   34   8  12  1     546.127      38.737
   34   8  13  1      60.511      22.710
   34   8  14  1     178.824      26.066
   34   8  15  1     203.443      26.552
   34   8  16  1      60.236      31.293
   34   8  17  1      48.053      28.297
   34   8  18  1      39.663      48.225
   34   8  19  1     733.652      47.009
   34   8  20  1     190.384      29.553
   34  10   0  1    1677.250      76.646
   34  10   1  1      77.443      20.663
   34  10   2  1     276.502      28.416
   34  10   3  1      -2.379      69.814
   34  10   4  1      -2.243      66.720
   34  10   5  1     335.285      35.589
   34  10   6  1     585.589      34.927
   34  10   7  1     108.265      25.262
   34  10   8  1     932.004      45.185
   34  10   9  1    1415.700      67.095
   34  10  10  1     851.095      55.748
   34  10  11  1      67.993      40.296
   34  10  12  1    3858.790     136.155
   34  10  13  1     355.573      30.944
   34  10  14  1     510.777      34.723
   34  10  15  1      11.925      19.499
   34  10  16  1     117.827      19.611
   34  12   0  1      13.189      47.759
   34  12   1  1      50.076      21.612
   34  12   2  1       8.182      21.926
   34  12   3  1      29.891      18.137
   34  12   4  1     660.561      37.133
   34  12   5  1     397.742      30.634
   34  12   6  1    1383.900      55.398
   34  12   7  1      31.264      23.695
   34  12   8  1     101.114      24.197
   34  12   9  1      29.774      28.061
   35   1   1  1     565.679      22.909
   35   1   2  1    4410.150     110.128
   35   1   3  1    3484.330      85.819
   35   1   4  1    9165.660     214.663
   35   1   5  1    3154.290      83.430
   35   1   6  1    1882.100      49.758
   35   1   7  1     144.718      11.877
   35   1   8  1      58.080      11.193
   35   1   9  1     -16.846      59.378
   35   1  10  1     639.083      24.835
   35   1  11  1     717.530      30.137
   35   1  12  1     479.199      24.545
   35   1  13  1      57.174      20.773
   35   1  14  1    1076.300      39.568
   35   1  15  1      47.636      32.537
   35   1  16  1     649.947      32.951
   35   1  17  1    2090.250      67.574
   35   1  18  1     837.421      39.881
   35   1  19  1     937.692      42.933
   35   1  20  1    1666.550      60.242
   35   1  21  1     210.622      23.632
   35   1  22  1     175.095      28.844
   35   1  23  1      11.592      19.838
   35   1  24  1       6.925      19.492
   35   1  25  1     147.706      22.401
   35   3   1  1     442.986      17.238
   35   3   2  1     754.550      24.877
   35   3   3  1     268.032      15.493
   35   3   4  1     260.375      18.332
   35   3   5  1     647.513      22.468
   35   3   6  1     719.195      25.527
   35   3   7  1     -30.476      39.697
   35   3   8  1     106.959      14.278
   35   3   9  1    1227.600      40.896
   35   3  10  1      17.230      14.725
   35   3  11  1   13238.700     314.906
   35   3  12  1    3760.940     122.571
   35   3  13  1     773.314      38.318
   35   3  14  1    4261.300     121.970
   35   3  15  1     121.359      21.232
   35   3  16  1      38.855      20.190
   35   3  17  1     219.451      22.917
   35   3  18  1     -40.251      61.646
   35   3  19  1     372.817      29.389
   35   3  20  1     155.222      24.178
   35   3  21  1     -13.921      64.416
   35   3  22  1     722.958      41.066
   35   3  23  1     801.078      42.525
   35   3  24  1     100.767      29.552
   35   5   1  1      17.448       9.650
   35   5   2  1     258.397      14.428
   35   5   3  1     418.648      18.735
   35   5   4  1     233.460      15.155
   35   5   5  1    9313.870     219.142
   35   5   6  1      55.625      12.561
   35   5   7  1    2659.360      71.283
   35   5   8  1     146.316      16.099
   35   5   9  1     200.513      17.533
   35   5  10  1    1075.770      46.573
   35   5  11  1     770.831      34.020
   35   5  12  1    2346.520      69.177
   35   5  13  1     321.663      22.374
   35   5  14  1     921.954      37.529
   35   5  15  1      90.979      19.144
   35   5  16  1     776.831      38.611
   35   5  17  1    4957.100     140.324
   35   5  18  1     407.409      33.250
   35   5  19  1      26.764      21.807
   35   5  20  1     337.886      30.212
   35   5  21  1      39.245      25.656
   35   5  22  1     571.677      41.411
   35   5  23  1      73.057      36.033
   35   7   1  1    7124.560     176.092
   35   7   2  1    1075.850      39.444
   35   7   3  1       2.440      16.483
   35   7   4  1    1787.600      57.139
   35   7   5  1      62.661      22.591
   35   7   6  1     235.335      28.652
   35   7   7  1      41.808      17.631
   35   7   8  1     560.606      34.405
   35   7   9  1     241.759      24.316
   35   7  10  1    3369.110      93.551
   35   7  11  1    1572.500      54.562
   35   7  12  1      41.109      22.280
   35   7  13  1      80.592      22.679
   35   7  14  1     190.032      30.942
   35   7  15  1     -32.293      57.441
   35   7  16  1     535.701      38.389
   35   7  17  1     224.015      37.279
   35   7  18  1     297.447      38.160
   35   7  19  1      -3.383      56.001
   35   7  20  1      75.990      32.817
   35   9   1  1      93.710      20.016
   35   9   2  1     289.862      35.163
   35   9   3  1     225.497      24.651
   35   9   4  1     237.667      25.112
   35   9   5  1     462.091      31.737
   35   9   6  1    3939.520     112.317
   35   9   7  1     933.942      45.053
   35   9   8  1    3807.470     111.808
   35   9   9  1     316.815      29.630
   35   9  10  1      18.577      25.873
   35   9  11  1      42.836      24.947
   35   9  12  1     761.884      42.405
   35   9  13  1      78.803      23.364
   35   9  14  1     298.149      38.197
   35   9  15  1     907.897      42.364
   35   9  16  1    1420.800      63.372
   35   9  17  1     281.591      40.384
   35  11   1  1     109.301      22.495
   35  11   2  1      67.473      21.665
   35  11   3  1     157.679      23.719
   35  11   4  1      40.715      21.485
   35  11   5  1      11.671      19.778
   35  11   6  1      26.069      30.223
   35  11   7  1     651.582      38.185
   35  11   8  1    2188.500      89.121
   35  11   9  1    1820.880      91.427
   35  11  10  1    2304.300     104.077
   35  11  11  1      31.833      41.283
   35  11  12  1     102.594      31.709
   36   0   0  1   54703.000    1344.140
   36   0   2  1   22170.900     515.969
   36   0   4  1    4169.270     110.250
   36   0   6  1    4406.810     127.477
   36   0   8  1   19440.000     457.472
   36   0  10  1     653.061      31.215
   36   0  12  1    3407.930     109.059
   36   0  14  1     501.166      39.224
   36   0  16  1    1938.550      75.344
   36   0  18  1     388.346      38.626
   36   0  20  1     545.161      43.117
   36   0  22  1    1643.010      76.235
   36   0  24  1     907.627      56.358
   36   2   0  1    5988.930     181.816
   36   2   1  1      75.791      13.526
   36   2   2  1    4938.150     120.366
   36   2   3  1      -2.543      37.886
   36   2   4  1     257.536      14.377
   36   2   5  1    9017.150     215.858
   36   2   6  1    6421.240     153.423
   36   2   7  1    8926.630     209.928
   36   2   8  1    3558.550      90.260
   36   2   9  1    4108.760     103.287
   36   2  10  1    3562.180      95.770
   36   2  11  1    1541.010      50.449
   36   2  12  1     -63.769      57.440
   36   2  13  1     332.842      21.071
   36   2  14  1     105.795      20.074
   36   2  15  1    3650.690     101.859
   36   2  16  1    5126.880     143.130
   36   2  17  1    1004.320      52.813
   36   2  18  1     833.590      41.685
   36   2  19  1    1682.720      61.942
   36   2  20  1     127.979      28.296
   36   2  21  1     222.647      28.623
   36   2  22  1     660.172      37.180
   36   2  23  1      34.775      20.905
   36   2  24  1     257.815      27.786
   36   4   0  1    1450.420      46.592
   36   4   1  1     232.604      13.607
   36   4   2  1    2022.370      53.535
   36   4   3  1       2.858      11.145
   36   4   4  1     594.888      21.601
   36   4   5  1      19.143      13.257
   36   4   6  1     163.537      14.912
   36   4   7  1      76.645      17.337
   36   4   8  1    4560.470     113.995
   36   4   9  1    5947.970     152.687
   36   4  10  1    2918.610      82.097
   36   4  11  1      49.955      16.565
   36   4  12  1     192.288      22.995
   36   4  13  1    4904.270     131.571
   36   4  14  1     123.601      23.197
   36   4  15  1       4.665      19.281
   36   4  16  1     368.335      28.930
   36   4  17  1     -31.257      69.119
   36   4  18  1     370.459      39.373
   36   4  19  1     -33.846      87.718
   36   4  20  1     115.175      29.011
   36   4  21  1     761.768      48.270
   36   4  22  1     189.754      37.060
   36   4  23  1     -22.436      54.523
   36   6   0  1    3996.070     107.170
   36   6   1  1    3031.190      77.434
   36   6   2  1     673.259      25.964
   36   6   3  1    8540.650     207.769
   36   6   4  1    2922.600      76.172
   36   6   5  1    1471.330      44.239
   36   6   6  1    1007.400      45.435
   36   6   7  1     -14.691      45.643
   36   6   8  1     -28.072      47.742
   36   6   9  1     580.472      27.818
   36   6  10  1    2216.900      63.330
   36   6  11  1    2473.760      71.055
   36   6  12  1     394.558      29.870
   36   6  13  1      -1.491      51.512
   36   6  14  1      19.127      19.505
   36   6  15  1     852.915      40.120
   36   6  16  1     103.350      25.047
   36   6  17  1      -3.433      72.883
   36   6  18  1     758.434      52.694
   36   6  19  1     365.109      48.978
   36   6  20  1     989.492      68.118
   36   6  21  1      71.365      28.408
   36   8   0  1     840.882      58.784
   36   8   1  1     559.281      28.854
   36   8   2  1    6187.300     159.062
   36   8   3  1    1386.240      65.917
   36   8   4  1    7589.450     197.862
   36   8   5  1    8072.490     201.078
   36   8   6  1     176.084      24.370
   36   8   7  1     124.731      21.110
   36   8   8  1    2538.320      76.627
   36   8   9  1    1783.130      65.562
   36   8  10  1      52.539      33.227
   36   8  11  1       8.908      24.899
   36   8  12  1      19.475      23.749
   36   8  13  1      30.867      22.131
   36   8  14  1       6.848      29.884
   36   8  15  1      16.968      23.863
   36   8  16  1     586.639      42.921
   36   8  17  1     180.114      34.145
   36   8  18  1    1878.820     103.504
   36  10   0  1     144.658      57.287
   36  10   1  1     246.735      27.377
   36  10   2  1     951.941      43.141
   36  10   3  1     122.728      23.207
   36  10   4  1     269.485      26.861
   36  10   5  1    1496.110      56.570
   36  10   6  1     260.008      26.371
   36  10   7  1      30.549      21.406
   36  10   8  1     479.634      32.806
   36  10   9  1     265.764      33.603
   36  10  10  1    4184.980     130.377
   36  10  11  1      66.993      43.890
   36  10  12  1    4043.460     130.041
   36  10  13  1     237.814      29.205
   36  10  14  1     -21.367      88.139
   36  12   0  1     144.069      32.392
   36  12   1  1     -12.782      56.183
   36  12   2  1      -3.591      72.108
   36  12   3  1     428.118      27.861
   36  12   4  1     923.627      43.520
   36  12   5  1    1280.150      79.124
   36  12   6  1    2461.190     135.674
   37   1   1  1     192.778      20.780
   37   1   2  1    6426.250     163.793
   37   1   3  1   34001.199     792.149
   37   1   4  1   25870.900     597.257
   37   1   6  1    3592.370      90.374
   37   1   7  1    9338.360     224.850
   37   1   8  1    3120.750      82.479
   37   1   9  1     993.359      32.770
   37   1  10  1    3357.250      85.964
   37   1  11  1     190.352      19.576
   37   1  12  1    2976.880      81.033
   37   1  13  1      -6.191      51.947
   37   1  14  1     257.412      24.906
   37   1  15  1     763.552      45.319
   37   1  16  1     193.488      21.511
   37   1  17  1    1151.360      47.602
   37   1  18  1      71.724      22.123
   37   1  19  1    2330.450      72.826
   37   1  20  1      64.794      28.189
   37   1  21  1      72.710      21.296
   37   1  22  1      21.829      20.113
   37   1  23  1      88.902      20.801
   37   1  24  1     131.321      23.797
   37   3   1  1    1955.060      51.978
   37   3   2  1    1991.350      60.615
   37   3   3  1    1633.680      45.116
   37   3   4  1    1867.910      50.571
   37   3   5  1      43.653      14.454
   37   3   6  1      41.763      15.797
   37   3   7  1     474.691      21.525
   37   3   8  1      12.590      13.779
   37   3   9  1   10754.300     256.275
   37   3  10  1    4571.310     125.434
   37   3  11  1    5519.020     141.595
   37   3  12  1     583.582      42.111
   37   3  13  1     193.867      25.614
   37   3  14  1    1466.180      51.361
   37   3  15  1      65.269      21.292
   37   3  16  1     554.578      33.438
   37   3  17  1     239.010      28.104
   37   3  18  1     -31.930      62.871
   37   3  19  1     -11.209      64.601
   37   3  20  1     -18.238      71.809
   37   3  21  1      40.554      25.405
   37   3  22  1      34.202      30.134
   37   3  23  1     330.328      28.985
   37   5   1  1    1965.280      53.194
   37   5   2  1     627.439      23.298
   37   5   3  1      74.495      16.048
   37   5   4  1     520.493      22.197
   37   5   5  1    6081.500     146.889
   37   5   6  1    6007.990     145.316
   37   5   7  1    4026.510     107.398
   37   5   8  1     577.247      31.531
   37   5   9  1     703.213      34.936
   37   5  10  1    3370.240      97.747
   37   5  11  1      -0.681      48.832
   37   5  12  1       1.374      16.708
   37   5  13  1     642.611      32.533
   37   5  14  1     276.505      23.953
   37   5  15  1     102.580      18.693
   37   5  16  1     988.709      46.348
   37   5  17  1    2685.840      91.978
   37   5  18  1     131.003      27.724
   37   5  19  1     252.775      34.562
   37   5  20  1      85.144      27.359
   37   5  21  1     -61.435      56.899
   37   5  22  1     -19.467      49.426
   37   7   1  1   14671.400     352.017
   37   7   2  1      61.220      19.628
   37   7   3  1    1789.530      57.870
   37   7   4  1     110.007      18.279
   37   7   5  1     475.708      41.999
   37   7   6  1     362.403      27.118
   37   7   7  1    3552.080      99.973
   37   7   8  1      67.961      22.057
   37   7   9  1     655.394      33.376
   37   7  10  1     593.012      31.944
   37   7  11  1     756.560      51.760
   37   7  12  1    1131.250      53.590
   37   7  13  1     426.903      35.874
   37   7  14  1      29.855      38.556
   37   7  15  1     445.277      35.829
   37   7  16  1      19.545      36.519
   37   7  17  1     432.732      53.873
   37   7  18  1     -63.538      62.237
   37   7  19  1       3.355      49.081
   37   9   1  1       4.355      20.512
   37   9   2  1      73.034      22.028
   37   9   3  1       9.451      30.776
   37   9   4  1    2443.960      78.048
   37   9   5  1      89.082      24.803
   37   9   6  1    4248.300     119.685
   37   9   7  1    1394.760      54.007
   37   9   8  1      79.564      22.621
   37   9   9  1     935.961      44.477
   37   9  10  1     812.621      47.005
   37   9  11  1       4.116      25.631
   37   9  12  1     503.268      38.733
   37   9  13  1     169.511      27.296
   37   9  14  1    2468.100     107.680
   37   9  15  1    1701.010     129.770
   37   9  16  1    1026.130      53.583
   37  11   1  1     258.506      26.350
   37  11   2  1     217.078      28.580
   37  11   3  1      -0.298      60.077
   37  11   4  1     286.134      26.808
   37  11   5  1      87.139      21.945
   37  11   6  1      72.729      22.612
   37  11   7  1    2935.110     134.209
   37  11   8  1    2250.400      87.716
   37  11   9  1    2463.740      88.671
   37  11  10  1     166.895      26.647
   38   0   0  1   27505.301     710.018
   38   0   2  1    3896.630     136.302
   38   0   4  1    5936.170     162.051
   38   0   6  1    4770.830     158.137
   38   0   8  1      42.621      20.977
   38   0  10  1     -43.636      55.374
   38   0  12  1     280.602      34.729
   38   0  14  1    5251.860     152.641
   38   0  16  1    3085.430     104.464
   38   0  18  1      46.178      28.491
   38   0  20  1      35.363      44.185
   38   0  22  1    4371.940     137.783
   38   2   0  1      73.078      18.264
   38   2   1  1    1078.920      34.275
   38   2   2  1    2961.810      79.499
   38   2   3  1    2290.140      62.118
   38   2   4  1    3781.640      93.624
   38   2   5  1    2427.250      63.765
   38   2   6  1    2373.800      62.959
   38   2   7  1    3381.530      87.062
   38   2   8  1    4158.760     106.058
   38   2   9  1     -13.233      47.368
   38   2  10  1      71.405      15.935
   38   2  11  1    1331.240      45.131
   38   2  12  1    1916.850      59.067
   38   2  13  1    1095.710      51.635
   38   2  14  1     135.553      20.535
   38   2  15  1    2083.490      66.914
   38   2  16  1     724.218      40.724
   38   2  17  1      21.996      26.500
   38   2  18  1      38.345      33.094
   38   2  19  1     888.955      41.196
   38   2  20  1     108.103      22.464
   38   2  21  1     -11.891      61.462
   38   2  22  1     152.871      29.899
   38   2  23  1      22.003      24.304
   38   4   0  1   24898.100     704.168
   38   4   1  1     674.335      26.994
   38   4   2  1    1095.500      33.677
   38   4   3  1     153.024      13.364
   38   4   4  1     335.965      17.937
   38   4   5  1     820.979      28.447
   38   4   6  1     106.442      16.751
   38   4   7  1     282.036      17.267
   38   4   8  1    9227.450     222.407
   38   4   9  1    5663.920     147.445
   38   4  10  1    8397.260     207.210
   38   4  11  1      26.180      17.395
   38   4  12  1    1058.140      43.654
   38   4  13  1    5374.250     147.303
   38   4  14  1     962.572      44.719
   38   4  15  1     642.288      36.578
   38   4  16  1      81.582      22.180
   38   4  17  1     298.450      27.527
   38   4  18  1      64.314      22.000
   38   4  19  1     -24.313      63.683
   38   4  20  1    1241.760      65.599
   38   4  21  1      42.733      40.214
   38   4  22  1      73.386      39.531
   38   6   0  1    2832.580      87.728
   38   6   1  1   11697.500     298.574
   38   6   2  1   13472.600     339.684
   38   6   3  1   13346.500     324.751
   38   6   4  1    3939.090     102.487
   38   6   5  1     -35.173      61.400
   38   6   6  1    1716.580      50.560
   38   6   7  1      92.328      13.956
   38   6   8  1      45.627      21.518
   38   6   9  1      57.497      15.273
   38   6  10  1      69.214      16.644
   38   6  11  1    1597.160      53.463
   38   6  12  1     677.511      30.717
   38   6  13  1     383.018      23.612
   38   6  14  1     444.099      29.629
   38   6  15  1     124.179      22.688
   38   6  16  1     -35.166      58.359
   38   6  17  1     833.757      53.475
   38   6  18  1       1.808      22.457
   38   6  19  1      93.898      31.036
   38   6  20  1     230.769      30.945
   38   8   0  1     420.914      38.273
   38   8   1  1     215.530      28.726
   38   8   2  1     188.641      39.095
   38   8   3  1    4032.300     111.002
   38   8   4  1     767.040      37.968
   38   8   5  1    7151.140     183.540
   38   8   6  1     123.865      20.198
   38   8   7  1     729.229      39.238
   38   8   8  1      89.880      20.898
   38   8   9  1     108.475      19.862
   38   8  10  1      -7.937      56.767
   38   8  11  1      27.914      24.086
   38   8  12  1     110.917      29.301
   38   8  13  1     652.489      46.600
   38   8  14  1     751.925      48.923
   38   8  15  1     140.940      25.908
   38   8  16  1    1059.880      63.181
   38   8  17  1      68.284      29.320
   38  10   0  1     183.580      38.035
   38  10   1  1     133.750      29.837
   38  10   2  1     171.816      29.350
   38  10   3  1     416.364      30.496
   38  10   4  1     825.497      41.114
   38  10   5  1     659.768      37.358
   38  10   6  1     280.408      26.977
   38  10   7  1     233.517      27.686
   38  10   8  1      27.202      23.660
   38  10   9  1     132.961      28.959
   38  10  10  1    2590.870      91.541
   38  10  11  1     174.120      48.041
   38  10  12  1    3230.210     105.569
   38  10  13  1    1075.560      65.448
   38  12   0  1    1123.210      64.116
   38  12   1  1      95.833      20.907
   38  12   2  1     800.684      40.527
   39   1   1  1     785.244      39.636
   39   1   2  1    2177.010      59.213
   39   1   3  1    5063.850     128.057
   39   1   4  1     153.607      20.381
   39   1   5  1      40.309      13.055
   39   1   6  1    5872.500     144.553
   39   1   7  1      42.731      14.559
   39   1   8  1    2499.510      70.947
   39   1   9  1     -20.191      48.474
   39   1  10  1     -14.502      46.054
   39   1  11  1     951.972      40.023
   39   1  12  1    1166.050      42.028
   39   1  13  1     567.974      28.445
   39   1  14  1     -22.325      70.239
   39   1  15  1     476.509      34.829
   39   1  16  1     696.457      35.770
   39   1  17  1      52.471      31.458
   39   1  18  1     663.850      36.532
   39   1  19  1    2095.440      69.366
   39   1  20  1    1878.070      66.364
   39   1  21  1     295.208      26.173
   39   1  22  1      11.353      22.519
   39   1  23  1      46.504      27.497
   39   3   1  1     766.984      31.371
   39   3   2  1    2972.500      75.669
   39   3   3  1     763.675      26.790
   39   3   4  1    6449.710     155.657
   39   3   5  1     292.685      16.643
   39   3   6  1     835.973      32.199
   39   3   7  1     -15.562      60.396
   39   3   8  1    5071.510     128.056
   39   3   9  1    2123.270      74.552
   39   3  10  1    5764.740     154.224
   39   3  11  1    9078.420     225.085
   39   3  12  1    4387.450     132.443
   39   3  13  1    2852.710      83.829
   39   3  14  1    2911.380      85.662
   39   3  15  1     815.449      39.893
   39   3  16  1     635.068      41.042
   39   3  17  1     293.426      28.000
   39   3  18  1      25.633      23.257
   39   3  19  1     177.250      47.758
   39   3  20  1      21.151      27.137
   39   3  21  1     -68.452      66.154
   39   3  22  1      98.500      26.684
   39   5   1  1      53.432      13.505
   39   5   2  1    3320.310      84.223
   39   5   3  1      -2.509      46.642
   39   5   4  1    7636.190     183.502
   39   5   5  1    4562.130     126.077
   39   5   6  1   10826.300     256.250
   39   5   7  1    3025.950      82.704
   39   5   8  1    2082.210      60.226
   39   5   9  1      33.819      17.029
   39   5  10  1      73.338      16.659
   39   5  11  1     -10.166      51.944
   39   5  12  1      85.582      20.275
   39   5  13  1       8.768      17.659
   39   5  14  1     747.505      41.992
   39   5  15  1      64.626      19.272
   39   5  16  1     620.853      37.953
   39   5  17  1    1744.260      94.718
   39   5  18  1      25.239      28.101
   39   5  19  1     372.455      33.145
   39   5  20  1      50.125      25.868
   39   5  21  1     -48.769      69.612
   39   7   1  1   12866.100     312.337
   39   7   2  1    5722.040     155.396
   39   7   3  1     234.726      26.831
   39   7   4  1    1369.350      58.274
   39   7   5  1     523.042      28.713
   39   7   6  1     508.677      28.953
   39   7   7  1      65.744      18.961
   39   7   8  1    1255.050      46.264
   39   7   9  1     124.208      26.712
   39   7  10  1       6.245      26.852
   39   7  11  1       4.290      23.128
   39   7  12  1     -16.896      69.790
   39   7  13  1     473.614      39.948
   39   7  14  1      -2.179      59.532
   39   7  15  1     542.364      38.968
   39   7  16  1      11.193      28.691
   39   7  17  1      -9.362      66.727
   39   7  18  1      55.905      34.955
   39   9   1  1      19.819      21.623
   39   9   2  1     205.708      28.552
   39   9   3  1      21.313      22.211
   39   9   4  1    1592.570      58.848
   39   9   5  1     127.486      25.704
   39   9   6  1     313.232      27.670
   39   9   7  1    1736.690      63.920
   39   9   8  1     672.780      39.813
   39   9   9  1     511.848      31.255
   39   9  10  1     -10.347      58.425
   39   9  11  1     339.908      36.659
   39   9  12  1     565.580      51.930
   39   9  13  1     107.427      28.419
   39   9  14  1    1148.840      65.382
   39   9  15  1    1148.170     102.962
   39  11   1  1     220.792      28.322
   39  11   2  1     414.297      32.137
   39  11   3  1      47.449      20.598
   39  11   4  1     770.166      38.081
   39  11   5  1       5.279      27.032
   39  11   6  1     160.637      22.584
   39  11   7  1    1037.410      60.896
   39  11   8  1     143.230      40.301
   40   0   0  1   30006.000    1002.910
   40   0   2  1     228.517      25.638
   40   0   4  1    4208.550     120.744
   40   0   6  1    5128.900     138.539
   40   0   8  1      21.454      32.177
   40   0  10  1      71.471      19.227
   40   0  12  1    2031.540      93.126
   40   0  14  1     -12.717      55.928
   40   0  16  1      93.729      37.294
   40   0  18  1     -23.646      60.856
   40   0  20  1     440.536      49.716
   40   0  22  1    4620.870     196.666
   40   2   0  1    9826.930     244.758
   40   2   1  1     119.290      14.859
   40   2   2  1     132.362      14.521
   40   2   3  1     712.739      28.383
   40   2   4  1     232.762      16.029
   40   2   5  1      17.289      15.831
   40   2   6  1   11026.200     260.353
   40   2   7  1    6609.980     159.536
   40   2   8  1     689.900      28.298
   40   2   9  1      48.098      15.126
   40   2  10  1    1486.630      51.068
   40   2  11  1     160.499      17.744
   40   2  12  1     -37.178      72.343
   40   2  13  1     144.252      22.032
   40   2  14  1     336.411      26.506
   40   2  15  1    2165.680      70.130
   40   2  16  1    1661.850      89.105
   40   2  17  1    1897.940      67.175
   40   2  18  1     185.676      25.668
   40   2  19  1      55.100      29.928
   40   2  20  1     -24.875      79.981
   40   2  21  1     132.648      22.334
   40   2  22  1      63.725      21.553
   40   4   0  1    1276.230      51.773
   40   4   1  1    1130.380      37.777
   40   4   2  1     235.398      17.902
   40   4   3  1      -6.415      62.300
   40   4   4  1    1896.420      53.237
   40   4   5  1     309.030      17.844
   40   4   6  1     309.413      19.318
   40   4   7  1      31.543      14.091
   40   4   8  1    2465.070      69.092
   40   4   9  1    3418.360      92.224
   40   4  10  1    1030.730      42.947
   40   4  11  1     648.215      32.882
   40   4  12  1    1769.590      64.498
   40   4  13  1    3978.950     110.255
   40   4  14  1    2253.260      69.486
   40   4  15  1     475.367      32.198
   40   4  16  1      -1.117      62.681
   40   4  17  1       5.566      20.686
   40   4  18  1     514.929      33.186
   40   4  19  1     -29.132      70.890
   40   4  20  1      -2.933      61.580
   40   4  21  1     149.620      24.611
   40   6   0  1    2227.140      75.453
   40   6   1  1      63.923      15.631
   40   6   2  1    2633.550      73.201
   40   6   3  1    1185.610      38.475
   40   6   4  1     741.250      28.241
   40   6   5  1     358.700      20.032
   40   6   6  1       9.573      13.384
   40   6   7  1     551.749      28.008
   40   6   8  1       7.422      16.371
   40   6   9  1       8.160      17.261
   40   6  10  1     151.547      18.892
   40   6  11  1     124.940      21.668
   40   6  12  1     -15.963      52.252
   40   6  13  1      -2.046      51.099
   40   6  14  1     313.650      22.247
   40   6  15  1      15.354      16.050
   40   6  16  1      20.901      18.330
   40   6  17  1      -1.970      51.027
   40   6  18  1      98.494      35.630
   40   6  19  1     346.555      34.066
   40   8   0  1     852.607      57.273
   40   8   1  1      58.453      30.151
   40   8   2  1      27.679      19.928
   40   8   3  1     500.617      30.526
   40   8   4  1    1246.890      57.828
   40   8   5  1     292.056      26.754
   40   8   6  1    1140.570      43.578
   40   8   7  1      28.067      17.570
   40   8   8  1      63.068      22.441
   40   8   9  1      41.089      20.248
   40   8  10  1     -29.922      58.739
   40   8  11  1     112.596      43.077
   40   8  12  1      24.382      38.031
   40   8  13  1     -42.033      61.897
   40   8  14  1      83.449      27.229
   40   8  15  1     245.271      49.352
   40   8  16  1     110.540      50.947
   40  10   0  1     756.153      86.094
   40  10   1  1      56.498      23.058
   40  10   2  1     121.328      25.646
   40  10   3  1       4.139      26.131
   40  10   4  1      60.068      25.786
   40  10   5  1      82.752      22.405
   40  10   6  1      22.592      19.768
   40  10   7  1     196.250      27.357
   40  10   8  1      53.957      20.398
   40  10   9  1     416.109      34.520
   40  10  10  1    1135.080      54.303
   40  10  11  1     121.833      38.259
   41   1   1  1      71.847      22.923
   41   1   2  1     332.074      19.884
   41   1   3  1     270.710      18.851
   41   1   4  1    4550.750     115.410
   41   1   5  1    4726.610     119.419
   41   1   6  1    2956.650      84.582
   41   1   7  1     599.161      27.184
   41   1   8  1      16.928      16.542
   41   1   9  1     171.354      18.140
   41   1  10  1     -34.562      61.219
   41   1  11  1     224.633      20.676
   41   1  12  1     144.381      20.811
   41   1  13  1     -65.993      64.253
   41   1  14  1      84.671      20.044
   41   1  15  1     421.757      28.114
   41   1  16  1     151.796      22.492
   41   1  17  1      56.016      27.045
   41   1  18  1    1227.410      58.783
   41   1  19  1    2184.020      71.371
   41   1  20  1     221.982      24.401
   41   1  21  1     978.807      41.742
   41   1  22  1      62.114      22.765
   41   3   1  1    6805.170     174.456
   41   3   2  1    2798.440      73.474
   41   3   3  1    3585.440      97.249
   41   3   4  1    4358.380     107.829
   41   3   5  1     142.287      16.090
   41   3   6  1    2102.810      58.444
   41   3   7  1     309.608      18.604
   41   3   8  1      65.176      14.629
   41   3   9  1      81.619      16.072
   41   3  10  1    1354.950      48.825
   41   3  11  1    2021.460      68.395
   41   3  12  1      48.749      18.362
   41   3  13  1    3810.160     114.574
   41   3  14  1     372.695      27.719
   41   3  15  1     669.127      40.445
   41   3  16  1      65.847      25.078
   41   3  17  1     140.990      41.759
   41   3  18  1     335.798      28.804
   41   3  19  1     542.925      33.183
   41   3  20  1       0.275      19.094
   41   3  21  1      48.885      25.673
   41   5   1  1    1607.950      49.499
   41   5   2  1   11744.600     286.035
   41   5   3  1    1656.960      49.938
   41   5   4  1     349.385      22.876
   41   5   5  1    2664.860      72.858
   41   5   6  1     384.757      24.949
   41   5   7  1    2212.730      63.721
   41   5   8  1     852.441      34.272
   41   5   9  1    1166.630      48.037
   41   5  10  1      32.664      22.506
   41   5  11  1     -15.388      85.846
   41   5  12  1    1553.530      51.877
   41   5  13  1     231.964      21.550
   41   5  14  1      64.083      18.692
   41   5  15  1     350.066      42.045
   41   5  16  1    2263.670      77.155
   41   5  17  1     863.060      49.471
   41   5  18  1     737.568      43.105
   41   5  19  1     -32.469      90.892
   41   5  20  1     192.689      25.491
   41   7   1  1     619.513      35.373
   41   7   2  1    3357.360     100.429
   41   7   3  1      96.735      22.618
   41   7   4  1    2435.410      74.475
   41   7   5  1     689.011      35.176
   41   7   6  1    1437.240      53.669
   41   7   7  1     150.659      22.024
   41   7   8  1      20.573      26.759
   41   7   9  1     -15.355      58.380
   41   7  10  1     841.716      41.288
   41   7  11  1     752.186      41.131
   41   7  12  1     145.958      31.395
   41   7  13  1       0.675      33.122
   41   7  14  1     152.178      34.192
   41   7  15  1     378.885      58.553
   41   7  16  1     120.482      38.233
   41   7  17  1      23.990      32.066
   41   9   1  1      10.644      22.508
   41   9   2  1     147.900      30.353
   41   9   3  1      -3.647      59.992
   41   9   4  1     883.383      41.870
   41   9   5  1     232.667      32.671
   41   9   6  1    1026.050      45.304
   41   9   7  1    1310.280      54.130
   41   9   8  1    3430.220     107.482
   41   9   9  1     388.777      35.609
   41   9  10  1     101.654      26.392
   41   9  11  1     185.205      38.771
   41   9  12  1      59.515      23.730
   41   9  13  1     -11.007      52.126
   41  11   1  1     297.694      34.803
   41  11   2  1     130.221      23.226
   41  11   3  1     -10.481      56.191
   41  11   4  1     401.534      29.053
   41  11   5  1     397.885      28.995
   42   0   0  1   19219.199     530.344
   42   0   2  1    2037.800      98.724
   42   0   4  1     351.947      37.473
   42   0   6  1    2490.860      86.634
   42   0   8  1       0.591      20.243
   42   0  10  1      50.642      21.831
   42   0  12  1      27.559      28.144
   42   0  14  1    1385.610      92.989
   42   0  16  1     313.395      39.849
   42   0  18  1     -14.483      65.112
   42   0  20  1     241.484      76.204
   42   2   0  1    1266.810      58.496
   42   2   1  1     222.080      25.601
   42   2   2  1    4772.030     120.186
   42   2   3  1    3761.060      97.269
   42   2   4  1    1114.350      41.397
   42   2   5  1    1083.260      36.498
   42   2   6  1    2989.850      84.729
   42   2   7  1    1284.800      42.458
   42   2   8  1    1894.800      55.223
   42   2   9  1     495.401      25.801
   42   2  10  1     155.212      27.263
   42   2  11  1     652.240      34.407
   42   2  12  1     173.072      22.201
   42   2  13  1     522.682      30.406
   42   2  14  1     894.415      42.735
   42   2  15  1    1227.170      50.781
   42   2  16  1     935.779      48.202
   42   2  17  1    1290.790      52.821
   42   2  18  1      87.614      42.673
   42   2  19  1     -44.701      59.426
   42   2  20  1     208.668      23.937
   42   2  21  1      61.843      18.511
   42   4   0  1   18330.600     478.528
   42   4   1  1    1068.020      38.732
   42   4   2  1    7752.300     204.997
   42   4   3  1     633.392      25.656
   42   4   4  1     -10.729      50.992
   42   4   5  1     -46.118      55.498
   42   4   6  1     590.871      26.643
   42   4   7  1     -24.092      53.416
   42   4   8  1     359.046      23.588
   42   4   9  1    1096.890      40.252
   42   4  10  1     647.053      30.429
   42   4  11  1     582.262      29.318
   42   4  12  1      35.405      23.607
   42   4  13  1     438.862      39.813
   42   4  14  1    2190.800      68.696
   42   4  15  1     306.828      34.678
   42   4  16  1      58.756      19.939
   42   4  17  1      30.450      25.048
   42   4  18  1     771.830      44.922
   42   4  19  1      58.094      25.746
   42   4  20  1      28.580      21.747
   42   6   0  1    3782.430     112.451
   42   6   1  1      36.422      14.845
   42   6   2  1     954.666      33.404
   42   6   3  1      14.734      14.281
   42   6   4  1      47.315      14.406
   42   6   5  1      44.850      16.461
   42   6   6  1      22.324      17.268
   42   6   7  1     143.703      17.145
   42   6   8  1    1530.280      50.318
   42   6   9  1       8.599      17.141
   42   6  10  1     883.745      36.228
   42   6  11  1     431.998      25.553
   42   6  12  1     178.452      25.818
   42   6  13  1     378.527      24.130
   42   6  14  1     327.854      24.427
   42   6  15  1     101.542      28.141
   42   6  16  1     -29.793      54.833
   42   6  17  1     303.269      39.382
   42   6  18  1     160.598      57.345
   42   8   0  1      79.834      39.759
   42   8   1  1      70.943      25.711
   42   8   2  1     686.866      37.019
   42   8   3  1      34.313      19.193
   42   8   4  1    2184.680      69.662
   42   8   5  1     127.840      22.378
   42   8   6  1    1469.320      53.136
   42   8   7  1     148.283      21.881
   42   8   8  1     182.429      27.790
   42   8   9  1      25.660      29.918
   42   8  10  1      87.080      24.129
   42   8  11  1      -7.676      57.355
   42   8  12  1     602.479      44.582
   42   8  13  1       0.819      26.849
   42   8  14  1     524.399      51.475
   42   8  15  1      94.836      30.813
   42  10   0  1      10.308      35.528
   42  10   1  1     110.299      23.428
   42  10   2  1     181.811      30.216
   42  10   3  1     467.359      34.295
   42  10   4  1     328.847      30.380
   42  10   5  1     223.796      34.090
   42  10   6  1      41.756      19.404
   42  10   7  1     -25.977      54.365
   42  10   8  1      53.862      25.912
   42  10   9  1     348.294      43.955
   43   1   1  1     830.898      37.002
   43   1   2  1     136.218      24.304
   43   1   3  1    1028.630      37.463
   43   1   4  1      92.034      17.471
   43   1   5  1      45.332      15.296
   43   1   6  1     553.715      27.024
   43   1   7  1    1319.400      45.284
   43   1   8  1     139.402      18.157
   43   1   9  1    2977.950      83.280
   43   1  10  1    2848.610      91.402
   43   1  11  1     974.825      51.305
   43   1  12  1     492.315      37.185
   43   1  13  1      -2.597      71.178
   43   1  14  1     142.288      23.549
   43   1  15  1     362.058      29.031
   43   1  16  1     335.444      29.713
   43   1  17  1     185.707      24.978
   43   1  18  1     203.464      28.449
   43   1  19  1     293.538      27.275
   43   1  20  1     459.095      33.204
   43   1  21  1     150.577      23.166
   43   3   1  1     505.800      31.009
   43   3   2  1    1372.910      51.990
   43   3   3  1    3476.880      94.431
   43   3   4  1     217.040      16.611
   43   3   5  1     253.416      17.467
   43   3   6  1    1791.730      53.127
   43   3   7  1    3184.820      86.075
   43   3   8  1     223.422      18.334
   43   3   9  1      -3.563      65.268
   43   3  10  1     792.317      33.774
   43   3  11  1     776.400      36.833
   43   3  12  1     737.477      41.438
   43   3  13  1     940.580      44.114
   43   3  14  1     808.546      41.034
   43   3  15  1     -13.344      72.551
   43   3  16  1      29.699      24.426
   43   3  17  1      15.714      28.311
   43   3  18  1      93.887      21.312
   43   3  19  1     144.687      21.924
   43   3  20  1      20.915      20.028
   43   5   1  1      79.061      14.941
   43   5   2  1      44.650      25.387
   43   5   3  1     472.500      23.495
   43   5   4  1    3310.660      88.015
   43   5   5  1     611.869      27.163
   43   5   6  1    1618.530      52.745
   43   5   7  1     -10.664      62.962
   43   5   8  1       2.328      16.544
   43   5   9  1     -21.064      72.082
   43   5  10  1      -9.198      55.013
   43   5  11  1      29.212      16.661
   43   5  12  1      -9.539      52.807
   43   5  13  1      -1.546      54.550
   43   5  14  1     189.440      22.683
   43   5  15  1      18.748      18.020
   43   5  16  1      63.591      23.453
   43   5  17  1     450.108      44.082
   43   5  18  1      48.464      33.072
   43   7   1  1      47.502      23.651
   43   7   2  1      49.533      24.880
   43   7   3  1      86.359      27.920
   43   7   4  1     105.948      24.233
   43   7   5  1      -5.119      64.389
   43   7   6  1     121.655      24.148
   43   7   7  1     446.942      29.265
   43   7   8  1     664.692      35.163
   43   7   9  1     692.309      39.764
   43   7  10  1     557.644      43.814
   43   7  11  1       6.068      23.856
   43   7  12  1     237.092      37.770
   43   7  13  1     -24.581      63.243
   43   7  14  1      30.154      32.264
   43   7  15  1      39.163      62.996
   43   7  16  1      -0.637      52.649
   43   9   1  1     105.994      23.850
   43   9   2  1     165.156      29.889
   43   9   3  1     171.424      28.623
   43   9   4  1     673.005      38.965
   43   9   5  1      66.262      19.524
   43   9   6  1     185.756      36.061
   43   9   7  1     130.193      25.089
   43   9   8  1     753.518      41.629
   43   9   9  1     187.833      36.855
   43   9  10  1    1716.340      74.142
   43   9  11  1      26.013      40.972
   44   0   0  1    8663.130     299.418
   44   0   2  1     726.011      61.014
   44   0   4  1     130.901      46.597
   44   0   6  1      18.121      29.508
   44   0   8  1    4271.150     129.973
   44   0  10  1    3816.200     159.208
   44   0  12  1     627.786      72.613
   44   0  14  1      -1.741      59.637
   44   0  16  1     208.287      35.996
   44   0  18  1     164.049      33.836
   44   0  20  1     215.470      32.602
   44   2   0  1      69.287      25.272
   44   2   1  1      50.994      16.893
   44   2   2  1    2990.240      83.408
   44   2   3  1     177.194      18.363
   44   2   4  1    2583.790      73.507
   44   2   5  1    2378.530      70.619
   44   2   6  1    1413.020      47.283
   44   2   7  1     260.139      20.460
   44   2   8  1     691.053      30.909
   44   2   9  1     505.205      28.691
   44   2  10  1      99.571      24.281
   44   2  11  1      44.558      31.993
   44   2  12  1     304.794      26.517
   44   2  13  1      44.433      29.340
   44   2  14  1      55.259      25.404
   44   2  15  1      27.765      25.723
   44   2  16  1     317.855      32.902
   44   2  17  1     303.604      27.563
   44   2  18  1    1038.180      45.324
   44   2  19  1      33.884      19.589
   44   2  20  1     -19.909      69.243
   44   4   0  1    4771.550     136.525
   44   4   1  1      -7.570      50.084
   44   4   2  1     300.185      19.883
   44   4   3  1     352.591      20.580
   44   4   4  1    1529.960      49.849
   44   4   5  1     670.836      34.745
   44   4   6  1     963.471      35.978
   44   4   7  1       9.618      18.663
   44   4   8  1     162.945      20.281
   44   4   9  1     174.607      20.286
   44   4  10  1    1240.330      48.291
   44   4  11  1     -18.762      58.693
   44   4  13  1      57.726      20.092
   44   4  14  1      87.573      18.304
   44   4  15  1       1.456      24.773
   44   4  16  1      42.986      20.119
   44   4  17  1     -47.648      55.568
   44   4  18  1      76.154      25.594
   44   4  19  1     -15.219      49.521
   44   6   0  1      80.794      26.351
   44   6   1  1    1190.910      42.936
   44   6   2  1     970.714      36.638
   44   6   3  1      37.360      17.527
   44   6   4  1      21.255      15.092
   44   6   5  1    1458.940      47.771
   44   6   6  1     645.938      29.370
   44   6   7  1      -5.770      51.316
   44   6   8  1     143.566      18.751
   44   6   9  1       2.983      19.620
   44   6  10  1     -15.282      55.735
   44   6  11  1      58.219      16.796
   44   6  12  1     144.844      17.919
   44   6  13  1     233.354      23.121
   44   6  14  1     337.868      27.610
   44   6  15  1     294.429      32.229
   44   6  16  1     129.818      45.187
   44   6  17  1     152.646      31.700
   44   8   0  1    1072.880      64.487
   44   8   1  1     459.884      33.222
   44   8   2  1     518.680      34.757
   44   8   3  1      -6.192      61.243
   44   8   4  1      31.828      21.002
   44   8   5  1     122.183      22.748
   44   8   6  1     585.526      33.943
   44   8   7  1    1023.660      46.836
   44   8   8  1    1597.780      63.932
   44   8   9  1     -15.630      52.684
   44   8  10  1     214.143      34.663
   44   8  11  1     308.544      30.477
   44   8  12  1      -7.085      94.805
   44   8  13  1      -4.359      49.359
   44  10   0  1    1899.960      85.290
   44  10   1  1     383.163      30.319
   44  10   2  1     683.008      40.124
   44  10   3  1      72.848      21.124
   44  10   4  1      78.885      20.761
   44  10   5  1      33.527      20.314
   44  10   6  1     114.749      22.079
   45   1   1  1     403.810      41.649
   45   1   2  1    1784.780      60.579
   45   1   3  1     429.195      28.952
   45   1   4  1     982.918      38.042
   45   1   5  1     114.968      17.752
   45   1   6  1    1704.230      55.185
   45   1   7  1     323.805      22.701
   45   1   8  1    4314.760     113.968
   45   1   9  1     530.794      28.684
   45   1  10  1    1898.980      64.129
   45   1  11  1     448.536      34.391
   45   1  12  1     -14.495      84.222
   45   1  13  1      46.169      23.285
   45   1  14  1     868.255      46.255
   45   1  15  1      86.154      24.017
   45   1  16  1     444.763      33.970
   45   1  17  1      98.440      24.608
   45   1  18  1     106.540      23.476
   45   1  19  1     234.003      26.390
   45   1  20  1      22.731      20.182
   45   3   1  1     256.360      20.032
   45   3   2  1     162.016      17.725
   45   3   3  1     401.814      23.444
   45   3   4  1    2446.390      72.838
   45   3   5  1      30.379      13.770
   45   3   6  1    2949.640      81.474
   45   3   7  1     -14.896      54.575
   45   3   8  1     -43.486      56.816
   45   3   9  1      65.586      22.249
   45   3  10  1      -1.927      74.572
   45   3  11  1     195.138      27.179
   45   3  12  1     236.593      32.470
   45   3  13  1    1109.700      44.419
   45   3  14  1      91.062      27.432
   45   3  15  1     102.985      24.429
   45   3  16  1       3.402      35.504
   45   3  17  1     337.779      32.139
   45   3  18  1      78.978      21.714
   45   3  19  1      18.574      19.611
   45   5   1  1     171.280      28.387
   45   5   2  1    1114.770      44.668
   45   5   3  1     148.018      19.139
   45   5   4  1     140.865      17.934
   45   5   5  1     255.564      22.970
   45   5   6  1      24.460      15.719
   45   5   7  1      -1.323      62.657
   45   5   8  1     365.478      24.674
   45   5   9  1     -30.566      54.258
   45   5  10  1      -9.261      54.858
   45   5  11  1     -13.182      60.680
   45   5  12  1      64.504      17.227
   45   5  13  1     346.988      23.505
   45   5  14  1     354.117      23.438
   45   5  15  1     100.212      24.896
   45   5  16  1    1172.060      51.440
   45   5  17  1     573.384      34.043
   45   7   1  1     410.713      32.955
   45   7   2  1      22.836      24.241
   45   7   3  1     151.410      46.100
   45   7   4  1     645.586      44.200
   45   7   5  1      15.091      19.717
   45   7   6  1    1357.720      51.648
   45   7   7  1     398.043      29.727
   45   7   8  1      99.683      29.308
   45   7   9  1     157.754      35.340
   45   7  10  1      31.324      33.906
   45   7  11  1    2197.730      81.615
   45   7  12  1     530.067      38.437
   45   7  13  1     354.951      31.436
   45   7  14  1       0.668      27.091
   45   9   1  1     -21.456      63.950
   45   9   2  1     920.671      58.352
   45   9   3  1     451.165      34.988
   45   9   4  1     694.967      49.361
   45   9   5  1       6.043      23.964
   45   9   6  1     342.189      29.867
   45   9   7  1     357.344      36.282
   45   9   8  1    1038.850      51.529
   45   9   9  1      84.890      25.263
   46   0   0  1    5813.900     211.332
   46   0   2  1     656.943      49.252
   46   0   4  1     137.419      33.245
   46   0   6  1    3108.720     103.269
   46   0   8  1    8083.160     324.090
   46   0  10  1    3678.560     130.310
   46   0  12  1    8799.680     254.091
   46   0  14  1     -15.153      64.705
   46   0  16  1     770.596      61.895
   46   0  18  1     700.984      87.132
   46   2   0  1      53.806      28.184
   46   2   1  1      -7.739      56.847
   46   2   2  1      93.147      20.666
   46   2   3  1      46.410      21.413
   46   2   4  1    1625.660      52.173
   46   2   5  1      29.589      16.165
   46   2   6  1     870.069      36.576
   46   2   7  1     139.240      18.373
   46   2   8  1     148.792      20.364
   46   2   9  1    2684.160      81.768
   46   2  10  1     279.686      27.544
   46   2  11  1     370.072      27.750
   46   2  12  1      16.980      20.809
   46   2  13  1     628.949      35.212
   46   2  14  1    3214.820      96.912
   46   2  15  1     494.302      34.902
   46   2  16  1     180.931      26.317
   46   2  17  1     989.471      49.270
   46   2  18  1     -21.898      53.552
   46   2  19  1     647.043      36.883
   46   4   0  1      76.801      23.324
   46   4   1  1     755.123      31.539
   46   4   2  1     264.081      21.448
   46   4   3  1     275.149      22.986
   46   4   4  1     267.759      21.481
   46   4   5  1     243.124      21.224
   46   4   6  1      -0.960      54.356
   46   4   7  1      17.552      18.018
   46   4   8  1     106.486      19.550
   46   4   9  1     316.127      24.075
   46   4  10  1     517.056      29.037
   46   4  11  1     105.256      18.753
   46   4  12  1     941.219      42.624
   46   4  13  1     141.183      20.354
   46   4  14  1     174.302      21.803
   46   4  15  1     372.716      32.206
   46   4  16  1     757.499      38.526
   46   4  17  1      50.721      18.469
   46   6   0  1     -13.263      56.343
   46   6   1  1     360.518      25.244
   46   6   2  1      13.824      18.169
   46   6   3  1      25.472      16.801
   46   6   4  1     130.313      18.175
   46   6   5  1     338.996      22.315
   46   6   6  1     158.090      18.273
   46   6   7  1     187.231      27.203
   46   6   8  1      93.829      17.255
   46   6   9  1    1397.830      48.132
   46   6  10  1     476.123      26.553
   46   6  11  1     388.317      24.037
   46   6  12  1     143.531      17.419
   46   6  13  1     445.836      34.042
   46   6  14  1      81.019      18.794
   46   6  15  1    1255.940      66.828
   46   8   0  1      16.324      46.052
   46   8   1  1      -0.111      67.188
   46   8   2  1     180.861      28.916
   46   8   3  1     184.794      39.537
   46   8   4  1     548.575      35.108
   46   8   5  1      46.060      21.735
   46   8   6  1     459.869      31.204
   46   8   7  1     116.486      23.030
   46   8   8  1     288.211      28.128
   46   8   9  1     566.959      55.112
   46   8  10  1      26.349      21.308
   46   8  11  1     -21.937      61.360
   47   1   1  1     330.088      35.025
   47   1   2  1     140.707      27.849
   47   1   3  1    2497.440      81.600
   47   1   4  1     604.633      35.604
   47   1   5  1     229.193      27.673
   47   1   6  1     152.593      19.950
   47   1   7  1      41.572      18.482
   47   1   8  1     974.859      40.265
   47   1   9  1       7.149      20.493
   47   1  10  1    2122.120      72.536
   47   1  11  1     237.112      27.823
   47   1  12  1     372.215      30.490
   47   1  13  1      69.915      21.201
   47   1  14  1     -14.307      62.064
   47   1  15  1     627.451      34.852
   47   1  16  1     187.998      25.707
   47   1  17  1      11.434      30.718
   47   1  18  1     816.294      45.145
   47   3   1  1     412.232      25.480
   47   3   2  1     573.531      31.467
   47   3   3  1     434.776      27.637
   47   3   4  1     416.254      27.266
   47   3   5  1     396.891      27.521
   47   3   6  1      27.527      17.272
   47   3   7  1     407.017      31.901
   47   3   8  1     518.048      31.154
   47   3   9  1     689.317      42.133
   47   3  10  1     230.158      24.281
   47   3  11  1    1254.010      50.002
   47   3  12  1    1412.920      53.494
   47   3  13  1    1409.460      53.328
   47   3  14  1    1209.470      48.580
   47   3  15  1      61.707      19.773
   47   3  16  1     157.930      26.084
   47   3  17  1      54.950      17.753
   47   5   1  1     -15.110      56.867
   47   5   2  1       9.257      24.600
   47   5   3  1     163.079      20.361
   47   5   4  1     215.436      21.259
   47   5   5  1     182.243      20.348
   47   5   6  1    2751.810      80.769
   47   5   7  1      46.234      20.796
   47   5   8  1     576.194      29.896
   47   5   9  1       6.458      15.865
   47   5  10  1     179.670      20.270
   47   5  11  1     -13.550      59.012
   47   5  12  1      11.824      15.190
   47   5  13  1     276.901      22.419
   47   5  14  1     777.581      36.096
   47   5  15  1     188.300      20.603
   47   5  16  1    2140.170     113.056
   47   7   1  1     206.459      33.311
   47   7   2  1     376.616      35.283
   47   7   3  1      42.057      26.515
   47   7   4  1    1028.940      49.436
   47   7   5  1      48.907      22.075
   47   7   6  1     -46.831      60.229
   47   7   7  1     362.488      30.818
   47   7   8  1      34.492      19.340
   47   7   9  1      28.128      18.765
   47   7  10  1     -14.940      74.367
   47   7  11  1    1057.210      54.717
   47   7  12  1     835.273      44.538
   47   9   1  1     -26.866      59.241
   47   9   2  1     253.138      40.356
   47   9   3  1     159.743      26.464
   47   9   4  1     -16.285      56.792
   47   9   5  1      12.389      37.401
   47   9   6  1     -35.473      55.599
   48   0   2  1     -14.559      62.826
   48   0   4  1     241.016      55.198
   48   0   6  1      -2.512      60.347
   48   0   8  1     275.270      42.346
   48   0  10  1      85.699      33.244
   48   0  12  1      58.543      33.593
   48   0  14  1     418.571      57.560
   48   0  16  1     238.767      48.841
   48   0  18  1    1043.750      60.889
   48   2   0  1     756.518      51.734
   48   2   1  1     937.561      43.792
   48   2   2  1     412.522      30.158
   48   2   3  1     396.080      29.531
   48   2   4  1      91.805      23.657
   48   2   5  1    2671.420      81.215
   48   2   6  1     240.722      23.904
   48   2   7  1    1667.250      61.196
   48   2   8  1     240.135      23.020
   48   2   9  1     212.948      29.312
   48   2  10  1     -40.966      87.472
   48   2  11  1     -21.264      61.490
   48   2  12  1     204.726      28.530
   48   2  13  1     213.179      24.564
   48   2  14  1      17.859      19.484
   48   2  15  1    1263.130      50.144
   48   2  16  1     199.465      23.395
   48   2  17  1    1967.250      65.731
   48   4   0  1      51.852      25.475
   48   4   1  1     139.539      22.951
   48   4   2  1     411.408      25.907
   48   4   3  1     134.374      19.972
   48   4   4  1    1207.000      45.669
   48   4   5  1      77.052      19.153
   48   4   6  1      55.913      18.228
   48   4   7  1      46.605      18.847
   48   4   8  1     780.718      42.121
   48   4   9  1     907.202      42.184
   48   4  10  1    1107.480      47.636
   48   4  11  1      -2.253      81.603
   48   4  12  1     829.084      39.989
   48   4  13  1     892.342      40.091
   48   4  14  1     951.922      43.090
   48   4  15  1      24.122      22.634
   48   4  16  1     483.708      33.004
   48   6   0  1     -48.147      86.883
   48   6   1  1      25.332      22.533
   48   6   2  1    1288.860      47.724
   48   6   3  1     169.938      22.431
   48   6   4  1    1982.880      64.576
   48   6   5  1       7.243      19.084
   48   6   6  1      12.002      16.008
   48   6   7  1      43.883      18.911
   48   6   8  1     302.333      24.236
   48   6   9  1     485.583      28.095
   48   6  10  1      -7.442      48.115
   48   6  11  1      15.660      16.297
   48   6  12  1     110.776      18.117
   48   6  13  1      68.445      28.840
   48   8   0  1    1511.780      87.427
   48   8   1  1     247.647      32.839
   48   8   2  1     -17.953      62.679
   48   8   3  1       2.741      25.194
   48   8   4  1     873.996      57.341
   48   8   5  1     998.785      78.006
   48   8   6  1      83.060      31.800
   48   8   7  1     262.268      26.309
   48   8   8  1     112.816      21.317
   49   1   1  1      -1.413      64.098
   49   1   2  1     471.738      31.944
   49   1   3  1    2726.950      85.582
   49   1   4  1    1586.150      59.798
   49   1   5  1    1194.600      50.247
   49   1   6  1     294.625      24.602
   49   1   7  1    2246.580      74.638
   49   1   8  1     790.797      40.861
   49   1   9  1     113.277      23.413
   49   1  10  1    1843.540      66.843
   49   1  11  1    1743.500      64.198
   49   1  12  1    1147.360      50.315
   49   1  13  1     451.939      32.618
   49   1  14  1     926.398      52.663
   49   1  15  1     309.981      29.525
   49   1  16  1     287.009      26.786
   49   1  17  1    1426.710      55.040
   49   3   1  1      90.331      20.857
   49   3   2  1       1.012      19.024
   49   3   3  1       2.372      18.976
   49   3   4  1     -11.720      59.067
   49   3   5  1     215.407      30.196
   49   3   6  1     150.076      22.074
   49   3   7  1      -9.003      56.502
   49   3   8  1     646.434      35.573
   49   3   9  1     561.953      32.455
   49   3  10  1    1502.720      61.021
   49   3  11  1    2706.810      83.326
   49   3  12  1     807.990      39.001
   49   3  13  1      41.296      19.032
   49   3  14  1     -12.733      55.180
   49   3  15  1      23.320      19.401
   49   3  16  1     -39.169      65.299
   49   5   1  1       5.038      17.433
   49   5   2  1     287.811      23.516
   49   5   3  1     -32.056      61.645
   49   5   4  1     497.243      29.036
   49   5   5  1     698.792      35.167
   49   5   6  1    1524.840      54.564
   49   5   7  1      84.063      18.740
   49   5   8  1     638.274      33.020
   49   5   9  1     -24.263      51.312
   49   5  10  1     219.936      21.818
   49   5  11  1     217.122      25.806
   49   5  12  1     222.468      21.248
   49   5  13  1      55.622      16.555
   49   5  14  1     323.908      23.745
   49   7   1  1    1093.430      64.061
   49   7   2  1      27.076      23.981
   49   7   3  1     203.741      27.325
   49   7   4  1      76.474      24.664
   49   7   5  1      -6.686      57.166
   49   7   6  1      -1.091      70.165
   49   7   7  1     135.704      44.602
   49   7   8  1     203.168      22.061
   49   7   9  1      44.823      17.493
   49   7  10  1     443.685      30.403
   50   0   0  1   14431.500     444.087
   50   0   2  1     989.331      61.103
   50   0   4  1    1007.740      83.629
   50   0   6  1     879.561      58.039
   50   0   8  1    1567.910      69.776
   50   0  10  1      26.624      31.480
   50   0  12  1     -21.286      67.837
   50   0  14  1     419.936      43.874
   50   0  16  1    3278.920     119.652
   50   2   0  1      -9.095      66.074
   50   2   1  1     334.107      28.123
   50   2   2  1      25.359      21.411
   50   2   3  1     525.940      33.205
   50   2   4  1     528.620      33.468
   50   2   5  1     454.955      32.337
   50   2   6  1    2546.070      81.847
   50   2   7  1     418.306      29.028
   50   2   8  1     730.841      38.364
   50   2   9  1      79.867      23.986
   50   2  10  1     832.663      41.766
   50   2  11  1     166.257      23.538
   50   2  12  1      -1.874      58.130
   50   2  13  1     122.753      22.265
   50   2  14  1     358.343      28.999
   50   2  15  1     327.839      31.717
   50   2  16  1     188.658      23.201
   50   4   0  1     497.644      40.340
   50   4   1  1       4.429      17.414
   50   4   2  1     119.400      25.607
   50   4   3  1     178.732      23.516
   50   4   4  1     130.526      20.972
   50   4   5  1     107.255      20.768
   50   4   6  1     -24.653      65.542
   50   4   7  1       1.534      19.191
   50   4   8  1      10.384      18.625
   50   4   9  1    1451.460      55.358
   50   4  10  1     710.242      52.571
   50   4  11  1     -20.039      55.150
   50   4  12  1     159.506      20.552
   50   4  13  1     984.064      44.686
   50   4  14  1      14.169      19.258
   50   6   0  1     155.663      44.243
   50   6   1  1    1053.190      49.364
   50   6   2  1     415.864      34.779
   50   6   3  1    2655.280     100.642
   50   6   4  1     401.446      43.886
   50   6   5  1      11.039      17.784
   50   6   6  1      56.130      17.040
   50   6   7  1     156.129      20.909
   50   6   8  1     104.749      18.945
   50   6   9  1      53.663      18.459
   50   6  10  1     168.670      26.199
   50   6  11  1     366.443      33.125
   50   8   0  1     228.548      62.076
   50   8   1  1      37.154      35.308
   50   8   2  1     264.535      31.427
   50   8   3  1     323.828      36.341
   50   8   4  1      97.024      28.925
   51   1   1  1     645.429      62.543
   51   1   2  1    2245.050      75.285
   51   1   3  1     700.396      39.282
   51   1   4  1    1251.810      57.157
   51   1   5  1      27.575      27.223
   51   1   6  1      91.983      24.154
   51   1   7  1      11.865      27.627
   51   1   8  1      85.079      23.784
   51   1   9  1      66.738      21.721
   51   1  10  1     -14.955      62.304
   51   1  11  1      -5.971      61.092
   51   1  12  1     181.091      24.665
   51   1  13  1     346.162      28.425
   51   1  14  1      10.063      19.925
   51   1  15  1     886.717      42.169
   51   3   1  1     454.456      31.506
   51   3   2  1     215.919      24.384
   51   3   3  1     544.538      33.455
   51   3   4  1     290.604      41.118
   51   3   5  1     392.500      46.658
   51   3   6  1     112.828      46.285
   51   3   7  1     -27.762      64.126
   51   3   8  1     -17.427     122.614
   51   3   9  1     714.434      38.495
   51   3  10  1      67.766      30.159
   51   3  11  1     977.744      49.664
   51   3  12  1    1149.330      48.587
   51   3  13  1      -4.593      53.138
   51   3  14  1     406.499      28.564
   51   5   1  1     131.558      26.362
   51   5   2  1     884.187      38.942
   51   5   3  1      23.201      18.558
   51   5   4  1     255.645      23.985
   51   5   5  1    1323.150      60.239
   51   5   6  1      99.499      29.915
   51   5   7  1     679.202      43.078
   51   5   8  1     -21.490      48.928
   51   5   9  1      37.859      22.263
   51   5  10  1     683.779      41.797
   51   5  11  1     -35.120      51.620
   51   5  12  1     362.705      27.344
   51   7   1  1    2964.000     108.248
   51   7   2  1     120.669      26.610
   51   7   3  1      39.230      25.387
   51   7   4  1     -14.291      67.498
   51   7   5  1     319.292      45.545
   51   7   6  1      98.650      35.035
   51   7   7  1      27.204      33.315
   52   0   0  1    4634.800     211.311
   52   0   2  1    1139.560      64.209
   52   0   4  1     -29.748      64.626
   52   0   6  1      25.065      58.160
   52   0   8  1     638.122      61.378
   52   0  10  1     228.473      36.335
   52   0  12  1     970.193      60.154
   52   0  14  1     588.462      65.471
   52   2   0  1      76.990      31.428
   52   2   1  1      48.820      23.356
   52   2   2  1     -27.703      62.224
   52   2   3  1      25.506      24.194
   52   2   4  1      57.874      31.589
   52   2   5  1      40.737      21.564
   52   2   6  1      66.968      38.738
   52   2   7  1     151.479      27.488
   52   2   8  1     171.470      24.262
   52   2   9  1      74.324      20.745
   52   2  10  1     476.105      31.928
   52   2  11  1     451.417      39.200
   52   2  12  1      19.076      26.201
   52   2  13  1      16.768      22.552
   52   2  14  1    1627.560      59.264
   52   4   0  1      31.836      46.602
   52   4   1  1      44.245      21.724
   52   4   2  1     170.780      24.390
   52   4   3  1      67.773      21.505
   52   4   4  1     205.195      24.176
   52   4   5  1      60.961      21.703
   52   4   6  1     989.563      47.726
   52   4   7  1      85.519      22.623
   52   4   8  1    3828.960     114.614
   52   4   9  1      59.476      19.967
   52   4  10  1     131.915      20.122
   52   4  11  1      37.918      17.567
   52   4  12  1     264.325      23.979
   52   6   0  1     103.468      31.182
   52   6   1  1     333.091      46.539
   52   6   2  1     284.347      41.021
   52   6   3  1     461.265      35.211
   52   6   4  1       0.762      21.225
   52   6   5  1      78.820      29.841
   52   6   6  1     404.458      36.133
   52   6   7  1      58.520      23.800
   52   6   8  1     -45.913      49.425
   53   1   1  1     -13.657      61.577
   53   1   2  1      -7.308      67.054
   53   1   3  1     505.517      33.640
   53   1   4  1     725.022      39.521
   53   1   5  1      42.696      22.654
   53   1   6  1      90.129      26.495
   53   1   7  1     483.907      36.072
   53   1   8  1     271.515      42.500
   53   1   9  1     190.612      37.682
   53   1  10  1     -40.275      58.967
   53   1  11  1     -14.861      68.243
   53   1  12  1     589.474      34.794
   53   1  13  1    1255.270      51.176
   53   3   1  1    1830.740      65.416
   53   3   2  1     769.786      52.794
   53   3   3  1      43.217      30.220
   53   3   4  1     -23.870      60.930
   53   3   5  1      34.861      29.052
   53   3   6  1      49.224      25.228
   53   3   7  1    1019.170      61.473
   53   3   8  1     117.927      35.108
   53   3   9  1      85.562      23.228
   53   3  10  1      70.289      25.076
   53   3  11  1     200.888      29.358
   53   3  12  1     764.997      39.947
   53   5   1  1      69.428      27.979
   53   5   2  1     363.139      28.391
   53   5   3  1     -24.588      56.420
   53   5   4  1      54.066      28.885
   53   5   5  1     601.356      34.186
   53   5   6  1     100.080      28.140
   53   5   7  1    1056.590      46.181
   53   5   8  1     748.574      38.355
   53   5   9  1       1.938      29.819
   54   0   0  1    2474.520     133.062
   54   0   2  1      64.463      30.771
   54   0   4  1     -64.493      63.497
   54   0   6  1     245.214      39.501
   54   0   8  1     -45.121      66.431
   54   0  10  1     816.118      54.733
   54   0  12  1    2724.620     122.068
   54   2   0  1     -45.635      65.936
   54   2   1  1     -27.066      63.346
   54   2   2  1     214.540      24.402
   54   2   3  1    1185.680      50.670
   54   2   4  1     157.658      25.178
   54   2   5  1    1253.540      55.851
   54   2   6  1    2568.070      86.668
   54   2   7  1      53.671      30.913
   54   2   8  1     240.780      35.103
   54   2   9  1      37.843      25.941
   54   2  10  1     -33.672      56.871
   54   2  11  1      -6.148      53.542
   54   4   0  1    4979.810     175.327
   54   4   1  1    1088.730      49.902
   54   4   2  1    1707.860      75.210
   54   4   3  1     629.110      56.578
   54   4   4  1     -29.611      65.360
   54   4   5  1      10.962      30.851
   54   4   6  1     -20.235      53.108
   54   4   7  1      11.384      20.608
   54   4   8  1      79.371      21.281
   54   4   9  1      -1.585      64.125
   54   6   0  1     207.379      41.175
   54   6   1  1      61.878      72.948
   54   6   2  1      21.030      33.732
   54   6   3  1     -12.136      47.833
   54   6   4  1     -55.417      76.553
   55   1   1  1      22.033      21.194
   55   1   2  1      67.947      22.427
   55   1   3  1     301.000      32.629
   55   1   4  1       4.025      21.220
   55   1   5  1     361.456      32.509
   55   1   6  1     810.843      44.823
   55   1   7  1    2519.040      90.264
   55   1   8  1     816.398      47.448
   55   1   9  1     830.762      51.810
   55   1  10  1      35.811      24.117
   55   1  11  1     -59.319      57.322
   55   3   1  1    3164.800     127.441
   55   3   2  1    1452.510      64.097
   55   3   3  1     366.671      49.141
   55   3   4  1     939.079      57.662
   55   3   5  1     -33.738      59.396
   55   3   6  1      83.337      24.005
   55   3   7  1     799.415      51.623
   55   3   8  1     194.722      27.268
   55   3   9  1     445.272      34.184
   55   5   1  1      -4.440      49.168
   55   5   2  1      96.589      27.532
   55   5   3  1       8.607      19.927
   55   5   4  1    1349.340      72.162
   55   5   5  1     997.458      61.535
   56   0   0  1     805.658     121.001
   56   0   2  1    1643.050      78.757
   56   0   4  1     112.701      41.350
   56   0   6  1     418.075      42.082
   56   0   8  1     247.608      40.725
   56   2   0  1      67.745      51.384
   56   2   1  1     -96.976      89.391
   56   2   2  1     521.996      32.989
   56   2   3  1    1565.590      58.925
   56   2   4  1    2966.440      96.597
   56   2   5  1    4257.400     126.218
   56   2   6  1     763.775      45.850
   56   2   7  1      14.982      23.527
   56   2   8  1     218.315      27.650
   56   4   0  1      76.407      30.301
   56   4   1  1     558.463      36.926
   56   4   2  1     620.932      35.789
   56   4   3  1     810.142      54.432
   56   4   4  1     213.137      32.283
   56   4   5  1     131.852      31.060
   57   1   1  1     530.414      38.383
   57   1   2  1    1144.790      48.599
   57   1   3  1     332.654      31.901
   57   1   4  1     705.161      39.789
   57   1   5  1      44.488      29.803
   57   1   6  1    1257.010      57.938
   57   1   7  1     494.056      37.800
   57   3   1  1    2167.420      91.170
   57   3   2  1    1216.520      52.313
   57   3   3  1     679.295      51.916
   57   3   4  1     192.280      23.034
   57   3   5  1     196.958      28.312
   58   0   0  1    2138.430     160.136
   58   0   2  1     -30.207      56.270
   58   0   4  1     923.893      56.519
   58   2   0  1     176.694      58.681
   58   2   1  1     137.411      30.284
   58   2   2  1     317.370      26.431
   58   2   3  1     708.364      39.130
   58   2   4  1    1004.750      46.707
